# Supplementary material for: Discovery of Novel Leptospirosis Vaccine Candidates Using Reverse and Structural Vaccinology
Source: Front Immunol. 2017 Apr 27;8:463. doi: 10.3389/fimmu.2017.00463 (PMC5406399; doi:10.3389/fimmu.2017.00463)
Supplement: Supplementary file 1 [file Table_1.XLSX]

## Sheet: Table_legends
Supplementary Table S1. All proteins (identified by LIC gene ID) selected by individual predictors. The programs are separated according to the protein feature of interest, i.e. presence of lipobox; proteins located in the OM; Proteins with a SP; proteins without a TMH (<2 TMH); βb-OMP. The number following the predictor name is the total number of proteins identified.

## Sheet: data
Lipoproteins		Proteins located in the outer membrane			Proteins with signal peptide			Proteins without transmembrane α-helix (<2 TMH)				Transmembrane β-barrel proteins
LipoP (164)	SpLip (175)	Cello (486)	PSORTb (62)	Gneg-mPLoc (78)	SignalCF (910)	SignalP (111)	PrediSI (745)	Phobius (3238)	TMHMM (3229)	HMMTOP (2946)	MEMSAT (3284)	Bomp (79)	HHomp (69)	TMBETADISC-RBF (1040)	MCMBB (182)
LIC10009	LIC10009	LIC10010	LIC10017	LIC10011	LIC10010	LIC10011	LIC10009	LIC10001	LIC10001	LIC10001	LIC10001	LIC10021	LIC10003	LIC10009	LIC10015
LIC10010	LIC10010	LIC10012	LIC10050	LIC10224	LIC10011	LIC10064	LIC10010	LIC10002	LIC10002	LIC10002	LIC10002	LIC10038	LIC10464	LIC10011	LIC10021
LIC10011	LIC10011	LIC10017	LIC10271	LIC10226	LIC10013	LIC10088	LIC10011	LIC10003	LIC10003	LIC10003	LIC10003	LIC10207	LIC10496	LIC10012	LIC10062
LIC10021	LIC10018	LIC10024	LIC10405	LIC10231	LIC10017	LIC10191	LIC10012	LIC10004	LIC10004	LIC10004	LIC10004	LIC10280	LIC10539	LIC10015	LIC10077
LIC10028	LIC10021	LIC10026	LIC10439	LIC10271	LIC10021	LIC10291	LIC10017	LIC10005	LIC10005	LIC10005	LIC10005	LIC10291	LIC10544	LIC10017	LIC10081
LIC10091	LIC10024	LIC10034	LIC10496	LIC10302	LIC10025	LIC10294	LIC10018	LIC10006	LIC10006	LIC10006	LIC10006	LIC10318	LIC10592	LIC10020	LIC10111
LIC10125	LIC10028	LIC10043	LIC10537	LIC10329	LIC10028	LIC10302	LIC10021	LIC10007	LIC10007	LIC10007	LIC10007	LIC10489	LIC10642	LIC10021	LIC10152
LIC10191	LIC10054	LIC10050	LIC10647	LIC10438	LIC10032	LIC10326	LIC10024	LIC10008	LIC10008	LIC10008	LIC10008	LIC10498	LIC10714	LIC10025	LIC10164
LIC10211	LIC10090	LIC10051	LIC10703	LIC10482	LIC10033	LIC10368	LIC10025	LIC10009	LIC10009	LIC10009	LIC10009	LIC10502	LIC10824	LIC10027	LIC10240
LIC10218	LIC10091	LIC10057	LIC10711	LIC10496	LIC10036	LIC10411	LIC10028	LIC10010	LIC10011	LIC10011	LIC10010	LIC10510	LIC10881	LIC10044	LIC10267
LIC10260	LIC10092	LIC10061	LIC10713	LIC10520	LIC10037	LIC10464	LIC10036	LIC10011	LIC10012	LIC10012	LIC10011	LIC10544	LIC10882	LIC10046	LIC10280
LIC10301	LIC10211	LIC10071	LIC10714	LIC10703	LIC10038	LIC10465	LIC10050	LIC10012	LIC10013	LIC10013	LIC10012	LIC10609	LIC10895	LIC10050	LIC10297
LIC10307	LIC10260	LIC10086	LIC10882	LIC10714	LIC10042	LIC10498	LIC10054	LIC10013	LIC10014	LIC10014	LIC10013	LIC10647	LIC10896	LIC10053	LIC10298
LIC10365	LIC10301	LIC10087	LIC10896	LIC10721	LIC10050	LIC10499	LIC10056	LIC10014	LIC10015	LIC10015	LIC10014	LIC10674	LIC10964	LIC10057	LIC10310
LIC10368	LIC10307	LIC10098	LIC10964	LIC10824	LIC10051	LIC10512	LIC10063	LIC10015	LIC10016	LIC10016	LIC10015	LIC10686	LIC10973	LIC10058	LIC10349
LIC10373	LIC10313	LIC10104	LIC10998	LIC10881	LIC10054	LIC10515	LIC10064	LIC10016	LIC10017	LIC10017	LIC10016	LIC10714	LIC10998	LIC10059	LIC10359
LIC10461	LIC10365	LIC10105	LIC11003	LIC10882	LIC10056	LIC10544	LIC10071	LIC10017	LIC10018	LIC10018	LIC10017	LIC10715	LIC11008	LIC10063	LIC10365
LIC10462	LIC10368	LIC10115	LIC11026	LIC10896	LIC10058	LIC10561	LIC10082	LIC10018	LIC10019	LIC10019	LIC10018	LIC10778	LIC11021	LIC10067	LIC10373
LIC10463	LIC10369	LIC10121	LIC11109	LIC10964	LIC10060	LIC10562	LIC10087	LIC10019	LIC10020	LIC10020	LIC10019	LIC10868	LIC11086	LIC10068	LIC10410
LIC10464	LIC10371	LIC10123	LIC11121	LIC11008	LIC10063	LIC10683	LIC10088	LIC10020	LIC10021	LIC10021	LIC10020	LIC10870	LIC11109	LIC10076	LIC10421
LIC10465	LIC10373	LIC10124	LIC11186	LIC11026	LIC10067	LIC10684	LIC10089	LIC10021	LIC10022	LIC10022	LIC10021	LIC10881	LIC11121	LIC10077	LIC10447
LIC10468	LIC10377	LIC10125	LIC11211	LIC11040	LIC10073	LIC10703	LIC10090	LIC10022	LIC10023	LIC10023	LIC10022	LIC10882	LIC11211	LIC10078	LIC10448
LIC10493	LIC10461	LIC10145	LIC11268	LIC11064	LIC10079	LIC10707	LIC10091	LIC10023	LIC10025	LIC10025	LIC10023	LIC10896	LIC11228	LIC10081	LIC10464
LIC10494	LIC10462	LIC10147	LIC11345	LIC11086	LIC10081	LIC10714	LIC10092	LIC10026	LIC10026	LIC10026	LIC10025	LIC10898	LIC11268	LIC10082	LIC10465
LIC10498	LIC10463	LIC10150	LIC11366	LIC11109	LIC10082	LIC10730	LIC10093	LIC10028	LIC10028	LIC10028	LIC10026	LIC10954	LIC11271	LIC10087	LIC10475
LIC10507	LIC10464	LIC10151	LIC11436	LIC11121	LIC10087	LIC10760	LIC10095	LIC10029	LIC10029	LIC10029	LIC10028	LIC10964	LIC11345	LIC10093	LIC10495
LIC10508	LIC10465	LIC10157	LIC11458	LIC11122	LIC10088	LIC10797	LIC10120	LIC10030	LIC10030	LIC10030	LIC10029	LIC11021	LIC11366	LIC10095	LIC10496
LIC10509	LIC10494	LIC10178	LIC11506	LIC11133	LIC10089	LIC10821	LIC10123	LIC10031	LIC10031	LIC10031	LIC10030	LIC11028	LIC11458	LIC10099	LIC10497
LIC10515	LIC10498	LIC10184	LIC11568	LIC11149	LIC10092	LIC10879	LIC10191	LIC10032	LIC10032	LIC10032	LIC10031	LIC11086	LIC11506	LIC10105	LIC10498
LIC10533	LIC10500	LIC10185	LIC11570	LIC11185	LIC10105	LIC10896	LIC10204	LIC10033	LIC10033	LIC10033	LIC10032	LIC11121	LIC11542	LIC10108	LIC10501
LIC10558	LIC10507	LIC10187	LIC11623	LIC11268	LIC10115	LIC10899	LIC10205	LIC10034	LIC10034	LIC10034	LIC10033	LIC11190	LIC11543	LIC10109	LIC10502
LIC10561	LIC10508	LIC10189	LIC11694	LIC11345	LIC10118	LIC10973	LIC10208	LIC10035	LIC10035	LIC10035	LIC10034	LIC11226	LIC11623	LIC10110	LIC10510
LIC10562	LIC10509	LIC10196	LIC11755	LIC11399	LIC10120	LIC11013	LIC10209	LIC10036	LIC10036	LIC10037	LIC10035	LIC11268	LIC11694	LIC10111	LIC10524
LIC10594	LIC10546	LIC10199	LIC11851	LIC11568	LIC10123	LIC11084	LIC10211	LIC10037	LIC10037	LIC10038	LIC10036	LIC11330	LIC11851	LIC10116	LIC10544
LIC10596	LIC10558	LIC10207	LIC11856	LIC11570	LIC10125	LIC11089	LIC10215	LIC10038	LIC10038	LIC10040	LIC10037	LIC11358	LIC11935	LIC10119	LIC10642
LIC10599	LIC10562	LIC10226	LIC11941	LIC11623	LIC10157	LIC11098	LIC10218	LIC10039	LIC10039	LIC10041	LIC10038	LIC11458	LIC11941	LIC10123	LIC10653
LIC10628	LIC10594	LIC10227	LIC11959	LIC11628	LIC10159	LIC11112	LIC10232	LIC10040	LIC10040	LIC10042	LIC10039	LIC11616	LIC11975	LIC10124	LIC10674
LIC10645	LIC10596	LIC10234	LIC12048	LIC11694	LIC10171	LIC11117	LIC10236	LIC10041	LIC10041	LIC10045	LIC10040	LIC11623	LIC12067	LIC10125	LIC10686
LIC10709	LIC10599	LIC10238	LIC12252	LIC11851	LIC10173	LIC11156	LIC10239	LIC10042	LIC10042	LIC10046	LIC10041	LIC11665	LIC12225	LIC10136	LIC10703
LIC10713	LIC10628	LIC10239	LIC12258	LIC11888	LIC10190	LIC11179	LIC10256	LIC10045	LIC10045	LIC10048	LIC10042	LIC11681	LIC12252	LIC10137	LIC10711
LIC10730	LIC10645	LIC10240	LIC12334	LIC11941	LIC10191	LIC11184	LIC10274	LIC10046	LIC10046	LIC10049	LIC10045	LIC11694	LIC12254	LIC10152	LIC10713
LIC10731	LIC10647	LIC10258	LIC12374	LIC11986	LIC10196	LIC11210	LIC10277	LIC10048	LIC10048	LIC10050	LIC10046	LIC11851	LIC12258	LIC10154	LIC10714
LIC10766	LIC10657	LIC10286	LIC12524	LIC12100	LIC10205	LIC11254	LIC10278	LIC10049	LIC10049	LIC10051	LIC10048	LIC11935	LIC12299	LIC10157	LIC10746
LIC10774	LIC10704	LIC10288	LIC12575	LIC12227	LIC10206	LIC11267	LIC10280	LIC10050	LIC10050	LIC10053	LIC10049	LIC11939	LIC12307	LIC10171	LIC10752
LIC10793	LIC10713	LIC10307	LIC12641	LIC12252	LIC10207	LIC11268	LIC10286	LIC10051	LIC10051	LIC10054	LIC10050	LIC11996	LIC12333	LIC10176	LIC10757
LIC10797	LIC10715	LIC10314	LIC12645	LIC12254	LIC10208	LIC11271	LIC10289	LIC10052	LIC10052	LIC10055	LIC10051	LIC12041	LIC12374	LIC10178	LIC10758
LIC10798	LIC10731	LIC10318	LIC12690	LIC12256	LIC10209	LIC11352	LIC10290	LIC10053	LIC10053	LIC10057	LIC10052	LIC12067	LIC12499	LIC10180	LIC10774
LIC10821	LIC10774	LIC10325	LIC12998	LIC12258	LIC10210	LIC11387	LIC10291	LIC10054	LIC10054	LIC10061	LIC10053	LIC12190	LIC12524	LIC10189	LIC10821
LIC10826	LIC10793	LIC10326	LIC13084	LIC12265	LIC10215	LIC11414	LIC10294	LIC10055	LIC10055	LIC10062	LIC10054	LIC12254	LIC12558	LIC10190	LIC10825
LIC10827	LIC10797	LIC10329	LIC13135	LIC12345	LIC10217	LIC11424	LIC10302	LIC10057	LIC10057	LIC10064	LIC10055	LIC12258	LIC12575	LIC10193	LIC10827
LIC10879	LIC10821	LIC10340	LIC13213	LIC12374	LIC10218	LIC11456	LIC10303	LIC10061	LIC10061	LIC10065	LIC10057	LIC12299	LIC12693	LIC10204	LIC10829
LIC10920	LIC10826	LIC10346	LIC13238	LIC12472	LIC10220	LIC11507	LIC10304	LIC10062	LIC10062	LIC10066	LIC10061	LIC12340	LIC12896	LIC10206	LIC10868
LIC10972	LIC10879	LIC10347	LIC13247	LIC12489	LIC10221	LIC11625	LIC10307	LIC10064	LIC10064	LIC10067	LIC10062	LIC12358	LIC12898	LIC10207	LIC10881
LIC10983	LIC10927	LIC10354	LIC13417	LIC12524	LIC10256	LIC11653	LIC10308	LIC10065	LIC10065	LIC10068	LIC10064	LIC12436	LIC12990	LIC10209	LIC10882
LIC10985	LIC10968	LIC10359	LIC13479	LIC12575	LIC10267	LIC11671	LIC10313	LIC10066	LIC10066	LIC10069	LIC10065	LIC12488	LIC12998	LIC10213	LIC10895
LIC11003	LIC10972	LIC10364	LIC20001	LIC12583	LIC10271	LIC11695	LIC10314	LIC10067	LIC10067	LIC10072	LIC10066	LIC12632	LIC13002	LIC10215	LIC10896
LIC11013	LIC10983	LIC10371	LIC20151	LIC12597	LIC10277	LIC11754	LIC10316	LIC10068	LIC10068	LIC10074	LIC10067	LIC12642	LIC13078	LIC10217	LIC10898
LIC11019	LIC11003	LIC10387	LIC20157	LIC12622	LIC10280	LIC11848	LIC10320	LIC10069	LIC10069	LIC10076	LIC10068	LIC12760	LIC13089	LIC10219	LIC10920
LIC11027	LIC11013	LIC10389	LIC20197	LIC12693	LIC10283	LIC11880	LIC10325	LIC10072	LIC10071	LIC10077	LIC10069	LIC12791	LIC13135	LIC10224	LIC10926
LIC11030	LIC11019	LIC10407	LIC20201	LIC12731	LIC10286	LIC11886	LIC10326	LIC10073	LIC10072	LIC10078	LIC10071	LIC12896	LIC13229	LIC10226	LIC10932
LIC11052	LIC11030	LIC10439	LIC20214	LIC12898	LIC10288	LIC11916	LIC10329	LIC10074	LIC10073	LIC10079	LIC10072	LIC12898	LIC13238	LIC10229	LIC10954
LIC11058	LIC11058	LIC10446	LIC20250	LIC12990	LIC10289	LIC11935	LIC10330	LIC10075	LIC10074	LIC10080	LIC10073	LIC13028	LIC13417	LIC10230	LIC10964
LIC11082	LIC11073	LIC10450		LIC12998	LIC10290	LIC12075	LIC10331	LIC10076	LIC10075	LIC10081	LIC10074	LIC13045	LIC13418	LIC10231	LIC10973
LIC11084	LIC11087	LIC10468		LIC13002	LIC10291	LIC12099	LIC10345	LIC10077	LIC10076	LIC10084	LIC10075	LIC13065	LIC13477	LIC10232	LIC10979
LIC11088	LIC11098	LIC10486		LIC13060	LIC10293	LIC12209	LIC10352	LIC10078	LIC10077	LIC10085	LIC10076	LIC13089	LIC20019	LIC10234	LIC10998
LIC11089	LIC11117	LIC10492		LIC13184	LIC10294	LIC12227	LIC10355	LIC10079	LIC10078	LIC10086	LIC10077	LIC13101	LIC20087	LIC10240	LIC11021
LIC11090	LIC11120	LIC10496		LIC13283	LIC10302	LIC12228	LIC10359	LIC10080	LIC10079	LIC10087	LIC10078	LIC13198	LIC20151	LIC10256	LIC11022
LIC11117	LIC11167	LIC10505		LIC13365	LIC10303	LIC12262	LIC10362	LIC10081	LIC10080	LIC10089	LIC10079	LIC13229	LIC20157	LIC10258	LIC11026
LIC11120	LIC11184	LIC10518		LIC13411	LIC10304	LIC12288	LIC10365	LIC10084	LIC10081	LIC10090	LIC10080	LIC13321	LIC20214	LIC10263	LIC11029
LIC11122	LIC11207	LIC10527		LIC13453	LIC10305	LIC12315	LIC10368	LIC10085	LIC10084	LIC10091	LIC10081	LIC13381		LIC10267	LIC11067
LIC11184	LIC11230	LIC10529		LIC13477	LIC10307	LIC12374	LIC10371	LIC10086	LIC10085	LIC10095	LIC10084	LIC13418		LIC10271	LIC11071
LIC11207	LIC11254	LIC10534		LIC13482	LIC10310	LIC12410	LIC10373	LIC10087	LIC10086	LIC10096	LIC10085	LIC13477		LIC10273	LIC11100
LIC11213	LIC11288	LIC10537		LIC20019	LIC10312	LIC12471	LIC10380	LIC10088	LIC10087	LIC10097	LIC10086	LIC20019		LIC10274	LIC11119
LIC11254	LIC11299	LIC10539		LIC20087	LIC10314	LIC12499	LIC10385	LIC10089	LIC10088	LIC10098	LIC10087	LIC20151		LIC10276	LIC11121
LIC11270	LIC11352	LIC10544		LIC20103	LIC10316	LIC12503	LIC10391	LIC10090	LIC10089	LIC10100	LIC10088	LIC20152		LIC10277	LIC11187
LIC11288	LIC11360	LIC10547		LIC20151	LIC10318	LIC12539	LIC10399	LIC10091	LIC10090	LIC10101	LIC10089	LIC20157		LIC10278	LIC11188
LIC11299	LIC11456	LIC10569		LIC20172	LIC10320	LIC12561	LIC10402	LIC10092	LIC10091	LIC10102	LIC10090	LIC20176		LIC10280	LIC11193
LIC11352	LIC11466	LIC10578		LIC20214	LIC10322	LIC12649	LIC10405	LIC10095	LIC10092	LIC10105	LIC10091	LIC20197		LIC10281	LIC11207
LIC11456	LIC11567	LIC10609			LIC10323	LIC12655	LIC10411	LIC10096	LIC10095	LIC10106	LIC10092	LIC20214		LIC10285	LIC11208
LIC11466	LIC11603	LIC10640			LIC10325	LIC12680	LIC10421	LIC10097	LIC10096	LIC10109	LIC10094			LIC10289	LIC11211
LIC11469	LIC11629	LIC10642			LIC10326	LIC12760	LIC10434	LIC10098	LIC10097	LIC10110	LIC10095			LIC10291	LIC11228
LIC11481	LIC11643	LIC10647			LIC10330	LIC12808	LIC10441	LIC10100	LIC10098	LIC10111	LIC10096			LIC10298	LIC11238
LIC11487	LIC11660	LIC10656			LIC10331	LIC12880	LIC10453	LIC10101	LIC10100	LIC10112	LIC10097			LIC10302	LIC11268
LIC11567	LIC11664	LIC10657			LIC10333	LIC12966	LIC10461	LIC10102	LIC10101	LIC10113	LIC10098			LIC10303	LIC11341
LIC11629	LIC11711	LIC10668			LIC10337	LIC12978	LIC10462	LIC10103	LIC10102	LIC10114	LIC10100			LIC10305	LIC11345
LIC11643	LIC11742	LIC10686			LIC10346	LIC12988	LIC10464	LIC10105	LIC10103	LIC10117	LIC10101			LIC10307	LIC11367
LIC11660	LIC11754	LIC10703			LIC10347	LIC13010	LIC10465	LIC10106	LIC10104	LIC10118	LIC10102			LIC10308	LIC11370
LIC11671	LIC11793	LIC10711			LIC10349	LIC13029	LIC10466	LIC10108	LIC10105	LIC10119	LIC10103			LIC10314	LIC11382
LIC11695	LIC11834	LIC10713			LIC10352	LIC13050	LIC10468	LIC10109	LIC10106	LIC10121	LIC10104			LIC10316	LIC11384
LIC11696	LIC11874	LIC10714			LIC10362	LIC13060	LIC10474	LIC10110	LIC10109	LIC10122	LIC10105			LIC10318	LIC11415
LIC11711	LIC11880	LIC10715			LIC10365	LIC13070	LIC10479	LIC10111	LIC10110	LIC10123	LIC10106			LIC10319	LIC11451
LIC11723	LIC11885	LIC10734			LIC10368	LIC13071	LIC10493	LIC10112	LIC10111	LIC10124	LIC10108			LIC10325	LIC11458
LIC11754	LIC11886	LIC10739			LIC10369	LIC13106	LIC10496	LIC10113	LIC10112	LIC10125	LIC10109			LIC10326	LIC11467
LIC11755	LIC11887	LIC10741			LIC10372	LIC13131	LIC10497	LIC10114	LIC10113	LIC10126	LIC10110			LIC10329	LIC11488
LIC11776	LIC11903	LIC10763			LIC10373	LIC13151	LIC10498	LIC10117	LIC10114	LIC10127	LIC10111			LIC10332	LIC11506
LIC11813	LIC11904	LIC10769			LIC10377	LIC13166	LIC10499	LIC10118	LIC10117	LIC10128	LIC10112			LIC10333	LIC11513
LIC11834	LIC11916	LIC10772			LIC10380	LIC13204	LIC10500	LIC10119	LIC10118	LIC10129	LIC10113			LIC10337	LIC11532
LIC11880	LIC11947	LIC10778			LIC10384	LIC13231	LIC10502	LIC10121	LIC10119	LIC10130	LIC10114			LIC10340	LIC11575
LIC11885	LIC11991	LIC10799			LIC10385	LIC13248	LIC10512	LIC10122	LIC10121	LIC10131	LIC10117			LIC10344	LIC11588
LIC11886	LIC11996	LIC10804			LIC10391	LIC13268	LIC10519	LIC10123	LIC10122	LIC10132	LIC10118			LIC10346	LIC11637
LIC11991	LIC12015	LIC10810			LIC10402	LIC13303	LIC10520	LIC10124	LIC10123	LIC10133	LIC10119			LIC10349	LIC11664
LIC12015	LIC12048	LIC10815			LIC10406	LIC13305	LIC10528	LIC10125	LIC10124	LIC10134	LIC10121			LIC10352	LIC11665
LIC12030	LIC12049	LIC10823			LIC10407	LIC13306	LIC10532	LIC10126	LIC10125	LIC10135	LIC10122			LIC10356	LIC11727
LIC12048	LIC12099	LIC10824			LIC10411	LIC13387	LIC10533	LIC10127	LIC10126	LIC10137	LIC10123			LIC10359	LIC11846
LIC12049	LIC12114	LIC10825			LIC10420	LIC13392	LIC10537	LIC10128	LIC10127	LIC10138	LIC10124			LIC10362	LIC11851
LIC12231	LIC12137	LIC10827			LIC10427	LIC13417	LIC10551	LIC10129	LIC10128	LIC10139	LIC10125			LIC10365	LIC11859
LIC12238	LIC12208	LIC10869			LIC10428	LIC13434	LIC10558	LIC10130	LIC10129	LIC10140	LIC10126			LIC10367	LIC11890
LIC12259	LIC12217	LIC10874			LIC10430	LIC13436	LIC10561	LIC10131	LIC10130	LIC10141	LIC10127			LIC10368	LIC11908
LIC12270	LIC12231	LIC10881			LIC10434	LIC20039	LIC10562	LIC10132	LIC10131	LIC10143	LIC10128			LIC10369	LIC11935
LIC12288	LIC12253	LIC10882			LIC10437	LIC20211	LIC10580	LIC10133	LIC10132	LIC10144	LIC10129			LIC10370	LIC11966
LIC12304	LIC12259	LIC10896			LIC10439	LIC20263	LIC10593	LIC10134	LIC10133	LIC10145	LIC10130			LIC10371	LIC11975
LIC12315	LIC12270	LIC10900			LIC10447		LIC10596	LIC10135	LIC10134	LIC10146	LIC10131			LIC10373	LIC11980
LIC12353	LIC12287	LIC10902			LIC10461		LIC10599	LIC10137	LIC10135	LIC10147	LIC10132			LIC10377	LIC11985
LIC12399	LIC12288	LIC10929			LIC10462		LIC10604	LIC10138	LIC10137	LIC10148	LIC10133			LIC10381	LIC11996
LIC12525	LIC12289	LIC10931			LIC10464		LIC10611	LIC10139	LIC10138	LIC10149	LIC10134			LIC10385	LIC12045
LIC12587	LIC12294	LIC10942			LIC10465		LIC10615	LIC10140	LIC10139	LIC10150	LIC10135			LIC10387	LIC12047
LIC12599	LIC12304	LIC10955			LIC10466		LIC10623	LIC10141	LIC10140	LIC10152	LIC10137			LIC10404	LIC12048
LIC12624	LIC12315	LIC10964			LIC10467		LIC10628	LIC10142	LIC10141	LIC10153	LIC10138			LIC10405	LIC12049
LIC12631	LIC12399	LIC10968			LIC10474		LIC10645	LIC10143	LIC10142	LIC10154	LIC10139			LIC10406	LIC12050
LIC12656	LIC12404	LIC10980			LIC10478		LIC10651	LIC10144	LIC10143	LIC10155	LIC10140			LIC10407	LIC12099
LIC12667	LIC12442	LIC10985			LIC10479		LIC10654	LIC10145	LIC10144	LIC10156	LIC10141			LIC10410	LIC12208
LIC12680	LIC12525	LIC10989			LIC10480		LIC10662	LIC10146	LIC10145	LIC10158	LIC10142			LIC10411	LIC12209
LIC12690	LIC12649	LIC10998			LIC10490		LIC10672	LIC10147	LIC10146	LIC10159	LIC10143			LIC10421	LIC12258
LIC12760	LIC12667	LIC11003			LIC10494		LIC10682	LIC10148	LIC10147	LIC10161	LIC10144			LIC10423	LIC12259
LIC12800	LIC12668	LIC11008			LIC10496		LIC10683	LIC10149	LIC10148	LIC10162	LIC10145			LIC10424	LIC12337
LIC12813	LIC12760	LIC11009			LIC10497		LIC10684	LIC10150	LIC10149	LIC10163	LIC10146			LIC10427	LIC12370
LIC12880	LIC12784	LIC11011			LIC10498		LIC10688	LIC10152	LIC10150	LIC10164	LIC10147			LIC10431	LIC12373
LIC12891	LIC12800	LIC11022			LIC10499		LIC10692	LIC10153	LIC10152	LIC10165	LIC10148			LIC10440	LIC12374
LIC12892	LIC12806	LIC11024			LIC10500		LIC10703	LIC10154	LIC10153	LIC10166	LIC10149			LIC10441	LIC12409
LIC12895	LIC12808	LIC11026			LIC10501		LIC10707	LIC10155	LIC10154	LIC10167	LIC10150			LIC10447	LIC12414
LIC12906	LIC12880	LIC11028			LIC10502		LIC10709	LIC10156	LIC10155	LIC10168	LIC10151			LIC10448	LIC12464
LIC12966	LIC12883	LIC11051			LIC10507		LIC10711	LIC10158	LIC10156	LIC10169	LIC10152			LIC10453	LIC12488
LIC13006	LIC12891	LIC11052			LIC10508		LIC10712	LIC10159	LIC10158	LIC10170	LIC10153			LIC10463	LIC12524
LIC13010	LIC12892	LIC11058			LIC10509		LIC10713	LIC10160	LIC10159	LIC10172	LIC10154			LIC10464	LIC12549
LIC13011	LIC12895	LIC11061			LIC10510		LIC10714	LIC10161	LIC10160	LIC10173	LIC10155			LIC10465	LIC12575
LIC13056	LIC12906	LIC11075			LIC10512		LIC10716	LIC10162	LIC10161	LIC10174	LIC10156			LIC10466	LIC12601
LIC13059	LIC12921	LIC11082			LIC10515		LIC10722	LIC10163	LIC10162	LIC10175	LIC10158			LIC10467	LIC12602
LIC13060	LIC12927	LIC11084			LIC10519		LIC10725	LIC10164	LIC10163	LIC10177	LIC10159			LIC10468	LIC12605
LIC13076	LIC12947	LIC11086			LIC10520		LIC10729	LIC10165	LIC10164	LIC10179	LIC10160			LIC10478	LIC12607
LIC13086	LIC12966	LIC11087			LIC10525		LIC10730	LIC10166	LIC10165	LIC10180	LIC10161			LIC10479	LIC12610
LIC13101	LIC12976	LIC11103			LIC10528		LIC10731	LIC10167	LIC10166	LIC10181	LIC10162			LIC10481	LIC12615
LIC13125	LIC12991	LIC11105			LIC10529		LIC10734	LIC10168	LIC10167	LIC10182	LIC10163			LIC10486	LIC12621
LIC13151	LIC13006	LIC11109			LIC10531		LIC10739	LIC10169	LIC10168	LIC10183	LIC10164			LIC10490	LIC12658
LIC13202	LIC13011	LIC11111			LIC10532		LIC10747	LIC10170	LIC10169	LIC10184	LIC10165			LIC10491	LIC12730
LIC13248	LIC13036	LIC11112			LIC10533		LIC10752	LIC10172	LIC10170	LIC10185	LIC10166			LIC10492	LIC12769
LIC13255	LIC13056	LIC11117			LIC10534		LIC10760	LIC10173	LIC10172	LIC10186	LIC10167			LIC10493	LIC12774
LIC13256	LIC13059	LIC11119			LIC10537		LIC10763	LIC10174	LIC10173	LIC10187	LIC10168			LIC10494	LIC12812
LIC13259	LIC13060	LIC11121			LIC10539		LIC10765	LIC10175	LIC10174	LIC10188	LIC10169			LIC10495	LIC12821
LIC13303	LIC13066	LIC11138			LIC10544		LIC10766	LIC10176	LIC10175	LIC10189	LIC10170			LIC10496	LIC12896
LIC13305	LIC13075	LIC11150			LIC10561		LIC10767	LIC10177	LIC10176	LIC10191	LIC10172			LIC10497	LIC12937
LIC13321	LIC13076	LIC11167			LIC10566		LIC10772	LIC10179	LIC10177	LIC10192	LIC10173			LIC10498	LIC12968
LIC13322	LIC13151	LIC11181			LIC10578		LIC10773	LIC10180	LIC10179	LIC10193	LIC10174			LIC10499	LIC12988
LIC13338	LIC13202	LIC11183			LIC10580		LIC10774	LIC10181	LIC10180	LIC10194	LIC10175			LIC10501	LIC13002
LIC13355	LIC13248	LIC11199			LIC10599		LIC10775	LIC10182	LIC10181	LIC10195	LIC10176			LIC10502	LIC13050
LIC13410	LIC13255	LIC11202			LIC10611		LIC10778	LIC10183	LIC10182	LIC10196	LIC10177			LIC10507	LIC13066
LIC13434	LIC13256	LIC11211			LIC10616		LIC10788	LIC10184	LIC10183	LIC10198	LIC10179			LIC10508	LIC13084
LIC13447	LIC13259	LIC11220			LIC10622		LIC10792	LIC10185	LIC10184	LIC10199	LIC10180			LIC10509	LIC13089
LIC20035	LIC13274	LIC11222			LIC10623		LIC10793	LIC10186	LIC10185	LIC10200	LIC10181			LIC10510	LIC13094
LIC20103	LIC13305	LIC11224			LIC10624		LIC10796	LIC10187	LIC10186	LIC10201	LIC10182			LIC10511	LIC13097
LIC20153	LIC13320	LIC11228			LIC10628		LIC10797	LIC10188	LIC10187	LIC10202	LIC10183			LIC10518	LIC13101
LIC20172	LIC13321	LIC11259			LIC10639		LIC10806	LIC10189	LIC10188	LIC10203	LIC10184			LIC10519	LIC13183
LIC20176	LIC13322	LIC11261			LIC10645		LIC10813	LIC10191	LIC10189	LIC10206	LIC10185			LIC10520	LIC13234
LIC20185	LIC13338	LIC11264			LIC10651		LIC10815	LIC10192	LIC10191	LIC10211	LIC10186			LIC10527	LIC13238
LIC20229	LIC13355	LIC11268			LIC10653		LIC10816	LIC10193	LIC10192	LIC10213	LIC10187			LIC10533	LIC13353
	LIC13410	LIC11270			LIC10654		LIC10821	LIC10194	LIC10193	LIC10214	LIC10188			LIC10537	LIC13355
	LIC13411	LIC11280			LIC10658		LIC10826	LIC10195	LIC10194	LIC10216	LIC10189			LIC10539	LIC13380
	LIC13434	LIC11311			LIC10662		LIC10827	LIC10196	LIC10195	LIC10218	LIC10191			LIC10542	LIC13390
	LIC13460	LIC11320			LIC10672		LIC10828	LIC10197	LIC10196	LIC10219	LIC10192			LIC10544	LIC13400
	LIC13461	LIC11323			LIC10676		LIC10830	LIC10198	LIC10197	LIC10220	LIC10193			LIC10546	LIC13417
	LIC20152	LIC11326			LIC10683		LIC10831	LIC10199	LIC10198	LIC10221	LIC10194			LIC10561	LIC13418
	LIC20153	LIC11327			LIC10684		LIC10841	LIC10200	LIC10199	LIC10222	LIC10195			LIC10564	LIC13435
	LIC20176	LIC11330			LIC10686		LIC10844	LIC10201	LIC10200	LIC10223	LIC10196			LIC10566	LIC13451
	LIC20183	LIC11334			LIC10688		LIC10849	LIC10202	LIC10201	LIC10224	LIC10197			LIC10569	LIC13475
	LIC20190	LIC11345			LIC10692		LIC10862	LIC10203	LIC10202	LIC10225	LIC10198			LIC10572	LIC13477
	LIC20229	LIC11358			LIC10702		LIC10869	LIC10206	LIC10203	LIC10226	LIC10199			LIC10578	LIC20004
		LIC11366			LIC10704		LIC10875	LIC10207	LIC10206	LIC10227	LIC10200			LIC10580	LIC20087
		LIC11370			LIC10705		LIC10879	LIC10211	LIC10207	LIC10228	LIC10201			LIC10589	LIC20091
		LIC11371			LIC10706		LIC10881	LIC10212	LIC10211	LIC10231	LIC10202			LIC10592	LIC20151
		LIC11383			LIC10709		LIC10890	LIC10213	LIC10212	LIC10233	LIC10203			LIC10597	LIC20157
		LIC11396			LIC10711		LIC10891	LIC10214	LIC10213	LIC10235	LIC10206			LIC10609	LIC20172
		LIC11399			LIC10712		LIC10892	LIC10216	LIC10214	LIC10236	LIC10207			LIC10611	LIC20176
		LIC11412			LIC10713		LIC10896	LIC10218	LIC10216	LIC10237	LIC10211			LIC10613	LIC20214
		LIC11427			LIC10714		LIC10897	LIC10219	LIC10218	LIC10238	LIC10212			LIC10614
		LIC11429			LIC10716		LIC10899	LIC10220	LIC10219	LIC10239	LIC10213			LIC10627
		LIC11432			LIC10722		LIC10902	LIC10221	LIC10220	LIC10240	LIC10214			LIC10636
		LIC11435			LIC10723		LIC10946	LIC10222	LIC10221	LIC10241	LIC10216			LIC10640
		LIC11436			LIC10725		LIC10952	LIC10223	LIC10222	LIC10242	LIC10218			LIC10642
		LIC11437			LIC10726		LIC10953	LIC10224	LIC10223	LIC10243	LIC10219			LIC10643
		LIC11458			LIC10727		LIC10960	LIC10225	LIC10224	LIC10244	LIC10220			LIC10647
		LIC11461			LIC10730		LIC10964	LIC10226	LIC10225	LIC10246	LIC10221			LIC10651
		LIC11463			LIC10731		LIC10965	LIC10227	LIC10226	LIC10247	LIC10222			LIC10653
		LIC11466			LIC10736		LIC10967	LIC10228	LIC10227	LIC10248	LIC10223			LIC10654
		LIC11468			LIC10739		LIC10968	LIC10229	LIC10228	LIC10249	LIC10224			LIC10657
		LIC11486			LIC10745		LIC10972	LIC10231	LIC10229	LIC10250	LIC10225			LIC10658
		LIC11489			LIC10746		LIC10973	LIC10233	LIC10231	LIC10252	LIC10226			LIC10660
		LIC11493			LIC10747		LIC10977	LIC10234	LIC10233	LIC10253	LIC10227			LIC10665
		LIC11506			LIC10749		LIC10983	LIC10235	LIC10235	LIC10254	LIC10228			LIC10666
		LIC11515			LIC10752		LIC10984	LIC10236	LIC10236	LIC10255	LIC10229			LIC10668
		LIC11517			LIC10758		LIC10990	LIC10237	LIC10237	LIC10257	LIC10231			LIC10672
		LIC11523			LIC10765		LIC10991	LIC10238	LIC10238	LIC10258	LIC10233			LIC10674
		LIC11524			LIC10766		LIC10995	LIC10239	LIC10239	LIC10259	LIC10234			LIC10676
		LIC11536			LIC10767		LIC11003	LIC10240	LIC10240	LIC10260	LIC10235			LIC10677
		LIC11553			LIC10772		LIC11007	LIC10241	LIC10241	LIC10261	LIC10236			LIC10686
		LIC11560			LIC10773		LIC11008	LIC10242	LIC10242	LIC10262	LIC10237			LIC10688
		LIC11561			LIC10774		LIC11009	LIC10243	LIC10243	LIC10263	LIC10238			LIC10700
		LIC11568			LIC10775		LIC11013	LIC10244	LIC10244	LIC10265	LIC10239			LIC10703
		LIC11569			LIC10776		LIC11020	LIC10246	LIC10246	LIC10266	LIC10240			LIC10704
		LIC11570			LIC10778		LIC11022	LIC10247	LIC10247	LIC10267	LIC10241			LIC10705
		LIC11577			LIC10792		LIC11023	LIC10248	LIC10248	LIC10268	LIC10242			LIC10706
		LIC11591			LIC10793		LIC11027	LIC10249	LIC10249	LIC10269	LIC10243			LIC10708
		LIC11602			LIC10794		LIC11030	LIC10250	LIC10250	LIC10270	LIC10244			LIC10711
		LIC11612			LIC10795		LIC11035	LIC10252	LIC10252	LIC10271	LIC10246			LIC10713
		LIC11616			LIC10811		LIC11036	LIC10253	LIC10253	LIC10272	LIC10247			LIC10714
		LIC11623			LIC10812		LIC11037	LIC10254	LIC10254	LIC10273	LIC10248			LIC10716
		LIC11624			LIC10814		LIC11040	LIC10255	LIC10255	LIC10275	LIC10249			LIC10720
		LIC11626			LIC10815		LIC11046	LIC10257	LIC10257	LIC10276	LIC10250			LIC10722
		LIC11627			LIC10816		LIC11049	LIC10258	LIC10258	LIC10279	LIC10251			LIC10723
		LIC11675			LIC10821		LIC11055	LIC10259	LIC10259	LIC10280	LIC10252			LIC10735
		LIC11694			LIC10827		LIC11057	LIC10260	LIC10260	LIC10281	LIC10253			LIC10740
		LIC11697			LIC10830		LIC11058	LIC10261	LIC10261	LIC10283	LIC10254			LIC10745
		LIC11711			LIC10840		LIC11061	LIC10262	LIC10262	LIC10284	LIC10255			LIC10746
		LIC11718			LIC10843		LIC11068	LIC10263	LIC10263	LIC10286	LIC10257			LIC10755
		LIC11730			LIC10849		LIC11069	LIC10264	LIC10264	LIC10287	LIC10258			LIC10757
		LIC11732			LIC10855		LIC11074	LIC10265	LIC10265	LIC10288	LIC10259			LIC10758
		LIC11738			LIC10861		LIC11082	LIC10266	LIC10266	LIC10291	LIC10260			LIC10760
		LIC11739			LIC10862		LIC11084	LIC10267	LIC10267	LIC10292	LIC10261			LIC10767
		LIC11740			LIC10865		LIC11086	LIC10268	LIC10268	LIC10293	LIC10262			LIC10772
		LIC11741			LIC10868		LIC11087	LIC10269	LIC10269	LIC10294	LIC10263			LIC10774
		LIC11754			LIC10869		LIC11088	LIC10270	LIC10270	LIC10295	LIC10264			LIC10776
		LIC11755			LIC10873		LIC11089	LIC10271	LIC10271	LIC10296	LIC10265			LIC10777
		LIC11780			LIC10878		LIC11090	LIC10272	LIC10272	LIC10297	LIC10266			LIC10779
		LIC11790			LIC10879		LIC11092	LIC10273	LIC10273	LIC10298	LIC10267			LIC10783
		LIC11792			LIC10881		LIC11095	LIC10275	LIC10275	LIC10299	LIC10268			LIC10785
		LIC11793			LIC10889		LIC11097	LIC10276	LIC10276	LIC10300	LIC10269			LIC10797
		LIC11799			LIC10890		LIC11098	LIC10278	LIC10278	LIC10301	LIC10270			LIC10800
		LIC11813			LIC10891		LIC11103	LIC10279	LIC10279	LIC10302	LIC10271			LIC10813
		LIC11820			LIC10892		LIC11111	LIC10280	LIC10280	LIC10305	LIC10272			LIC10814
		LIC11823			LIC10899		LIC11112	LIC10281	LIC10281	LIC10306	LIC10273			LIC10818
		LIC11851			LIC10911		LIC11113	LIC10282	LIC10282	LIC10307	LIC10275			LIC10820
		LIC11853			LIC10912		LIC11117	LIC10283	LIC10283	LIC10309	LIC10276			LIC10821
		LIC11856			LIC10927		LIC11120	LIC10284	LIC10284	LIC10310	LIC10278			LIC10824
		LIC11904			LIC10935		LIC11121	LIC10286	LIC10286	LIC10311	LIC10279			LIC10825
		LIC11918			LIC10937		LIC11122	LIC10287	LIC10287	LIC10313	LIC10280			LIC10826
		LIC11940			LIC10946		LIC11124	LIC10288	LIC10288	LIC10314	LIC10281			LIC10827
		LIC11946			LIC10953		LIC11139	LIC10291	LIC10291	LIC10315	LIC10282			LIC10829
		LIC11956			LIC10959		LIC11144	LIC10292	LIC10292	LIC10316	LIC10283			LIC10831
		LIC11959			LIC10964		LIC11155	LIC10293	LIC10293	LIC10317	LIC10284			LIC10833
		LIC11968			LIC10967		LIC11156	LIC10294	LIC10294	LIC10319	LIC10286			LIC10840
		LIC11970			LIC10968		LIC11167	LIC10295	LIC10295	LIC10320	LIC10287			LIC10845
		LIC11982			LIC10970		LIC11170	LIC10296	LIC10296	LIC10323	LIC10288			LIC10848
		LIC11983			LIC10973		LIC11171	LIC10297	LIC10297	LIC10324	LIC10291			LIC10849
		LIC11988			LIC10975		LIC11174	LIC10298	LIC10298	LIC10325	LIC10292			LIC10853
		LIC11991			LIC10977		LIC11179	LIC10299	LIC10299	LIC10326	LIC10293			LIC10855
		LIC11996			LIC10983		LIC11181	LIC10300	LIC10300	LIC10327	LIC10294			LIC10867
		LIC11997			LIC10985		LIC11184	LIC10301	LIC10301	LIC10329	LIC10295			LIC10868
		LIC12009			LIC10992		LIC11207	LIC10302	LIC10302	LIC10332	LIC10296			LIC10869
		LIC12019			LIC11003		LIC11210	LIC10305	LIC10305	LIC10334	LIC10297			LIC10871
		LIC12030			LIC11008		LIC11211	LIC10306	LIC10306	LIC10335	LIC10298			LIC10878
		LIC12033			LIC11019		LIC11216	LIC10307	LIC10307	LIC10336	LIC10299			LIC10881
		LIC12036			LIC11021		LIC11222	LIC10309	LIC10309	LIC10337	LIC10300			LIC10882
		LIC12047			LIC11022		LIC11227	LIC10310	LIC10310	LIC10339	LIC10301			LIC10884
		LIC12048			LIC11028		LIC11228	LIC10311	LIC10311	LIC10340	LIC10302			LIC10888
		LIC12055			LIC11030		LIC11233	LIC10312	LIC10312	LIC10341	LIC10305			LIC10889
		LIC12056			LIC11036		LIC11235	LIC10313	LIC10313	LIC10342	LIC10306			LIC10891
		LIC12067			LIC11037		LIC11236	LIC10314	LIC10314	LIC10343	LIC10307			LIC10894
		LIC12070			LIC11041		LIC11248	LIC10315	LIC10315	LIC10344	LIC10310			LIC10895
		LIC12094			LIC11057		LIC11253	LIC10316	LIC10316	LIC10346	LIC10311			LIC10896
		LIC12100			LIC11058		LIC11254	LIC10317	LIC10317	LIC10347	LIC10312			LIC10897
		LIC12101			LIC11061		LIC11259	LIC10319	LIC10319	LIC10348	LIC10313			LIC10898
		LIC12121			LIC11063		LIC11260	LIC10320	LIC10320	LIC10349	LIC10314			LIC10899
		LIC12127			LIC11068		LIC11262	LIC10323	LIC10323	LIC10350	LIC10315			LIC10900
		LIC12133			LIC11074		LIC11270	LIC10324	LIC10324	LIC10351	LIC10316			LIC10901
		LIC12140			LIC11077		LIC11271	LIC10325	LIC10325	LIC10353	LIC10317			LIC10902
		LIC12145			LIC11080		LIC11274	LIC10326	LIC10326	LIC10354	LIC10318			LIC10905
		LIC12155			LIC11086		LIC11276	LIC10327	LIC10327	LIC10356	LIC10319			LIC10910
		LIC12170			LIC11087		LIC11286	LIC10328	LIC10328	LIC10357	LIC10320			LIC10914
		LIC12179			LIC11088		LIC11289	LIC10329	LIC10329	LIC10358	LIC10323			LIC10920
		LIC12193			LIC11089		LIC11291	LIC10332	LIC10332	LIC10359	LIC10324			LIC10926
		LIC12204			LIC11090		LIC11295	LIC10334	LIC10334	LIC10360	LIC10325			LIC10927
		LIC12220			LIC11092		LIC11299	LIC10335	LIC10335	LIC10361	LIC10326			LIC10930
		LIC12225			LIC11097		LIC11301	LIC10336	LIC10336	LIC10363	LIC10327			LIC10932
		LIC12249			LIC11111		LIC11320	LIC10337	LIC10337	LIC10364	LIC10328			LIC10933
		LIC12252			LIC11112		LIC11321	LIC10338	LIC10338	LIC10365	LIC10329			LIC10942
		LIC12253			LIC11117		LIC11325	LIC10339	LIC10339	LIC10366	LIC10331			LIC10951
		LIC12254			LIC11119		LIC11334	LIC10340	LIC10340	LIC10367	LIC10332			LIC10953
		LIC12258			LIC11139		LIC11338	LIC10341	LIC10341	LIC10368	LIC10334			LIC10960
		LIC12286			LIC11144		LIC11352	LIC10342	LIC10342	LIC10369	LIC10335			LIC10963
		LIC12295			LIC11146		LIC11358	LIC10343	LIC10343	LIC10370	LIC10336			LIC10964
		LIC12299			LIC11155		LIC11360	LIC10344	LIC10344	LIC10371	LIC10337			LIC10965
		LIC12300			LIC11156		LIC11366	LIC10346	LIC10346	LIC10373	LIC10338			LIC10967
		LIC12303			LIC11159		LIC11371	LIC10347	LIC10347	LIC10374	LIC10339			LIC10968
		LIC12324			LIC11163		LIC11372	LIC10348	LIC10348	LIC10375	LIC10340			LIC10973
		LIC12325			LIC11167		LIC11373	LIC10349	LIC10349	LIC10377	LIC10341			LIC10977
		LIC12329			LIC11170		LIC11374	LIC10350	LIC10350	LIC10378	LIC10342			LIC10979
		LIC12334			LIC11173		LIC11376	LIC10351	LIC10351	LIC10380	LIC10343			LIC10982
		LIC12337			LIC11174		LIC11379	LIC10353	LIC10353	LIC10381	LIC10344			LIC10990
		LIC12340			LIC11177		LIC11387	LIC10354	LIC10354	LIC10382	LIC10346			LIC10992
		LIC12354			LIC11179		LIC11388	LIC10356	LIC10356	LIC10383	LIC10347			LIC10997
		LIC12359			LIC11183		LIC11389	LIC10357	LIC10357	LIC10384	LIC10348			LIC10998
		LIC12364			LIC11184		LIC11396	LIC10358	LIC10358	LIC10386	LIC10349			LIC11003
		LIC12368			LIC11207		LIC11399	LIC10359	LIC10359	LIC10387	LIC10350			LIC11004
		LIC12373			LIC11210		LIC11401	LIC10360	LIC10360	LIC10389	LIC10351			LIC11007
		LIC12374			LIC11211		LIC11409	LIC10361	LIC10361	LIC10390	LIC10353			LIC11015
		LIC12396			LIC11212		LIC11413	LIC10363	LIC10363	LIC10392	LIC10354			LIC11021
		LIC12413			LIC11213		LIC11421	LIC10364	LIC10364	LIC10393	LIC10356			LIC11022
		LIC12436			LIC11222		LIC11424	LIC10365	LIC10365	LIC10394	LIC10357			LIC11023
		LIC12477			LIC11223		LIC11427	LIC10366	LIC10366	LIC10395	LIC10358			LIC11026
		LIC12489			LIC11225		LIC11428	LIC10367	LIC10367	LIC10396	LIC10359			LIC11027
		LIC12498			LIC11227		LIC11435	LIC10368	LIC10368	LIC10397	LIC10360			LIC11029
		LIC12499			LIC11228		LIC11436	LIC10369	LIC10369	LIC10398	LIC10361			LIC11030
		LIC12500			LIC11230		LIC11441	LIC10370	LIC10370	LIC10400	LIC10363			LIC11031
		LIC12506			LIC11233		LIC11442	LIC10371	LIC10371	LIC10401	LIC10364			LIC11037
		LIC12515			LIC11236		LIC11443	LIC10373	LIC10373	LIC10402	LIC10365			LIC11040
		LIC12516			LIC11238		LIC11456	LIC10374	LIC10374	LIC10403	LIC10366			LIC11052
		LIC12524			LIC11239		LIC11458	LIC10375	LIC10375	LIC10404	LIC10367			LIC11055
		LIC12544			LIC11244		LIC11463	LIC10377	LIC10377	LIC10405	LIC10368			LIC11058
		LIC12564			LIC11245		LIC11466	LIC10378	LIC10378	LIC10406	LIC10369			LIC11059
		LIC12575			LIC11249		LIC11475	LIC10380	LIC10380	LIC10407	LIC10370			LIC11060
		LIC12576			LIC11250		LIC11478	LIC10381	LIC10381	LIC10408	LIC10371			LIC11067
		LIC12586			LIC11254		LIC11485	LIC10382	LIC10382	LIC10409	LIC10373			LIC11074
		LIC12595			LIC11258		LIC11486	LIC10383	LIC10383	LIC10410	LIC10374			LIC11077
		LIC12605			LIC11260		LIC11487	LIC10384	LIC10384	LIC10411	LIC10375			LIC11080
		LIC12608			LIC11261		LIC11489	LIC10386	LIC10385	LIC10412	LIC10377			LIC11084
		LIC12610			LIC11262		LIC11490	LIC10387	LIC10386	LIC10414	LIC10378			LIC11086
		LIC12611			LIC11268		LIC11494	LIC10389	LIC10387	LIC10415	LIC10380			LIC11087
		LIC12615			LIC11270		LIC11504	LIC10390	LIC10389	LIC10416	LIC10381			LIC11090
		LIC12618			LIC11271		LIC11505	LIC10391	LIC10390	LIC10417	LIC10382			LIC11091
		LIC12620			LIC11276		LIC11506	LIC10392	LIC10391	LIC10418	LIC10383			LIC11099
		LIC12632			LIC11279		LIC11507	LIC10393	LIC10392	LIC10419	LIC10384			LIC11103
		LIC12635			LIC11286		LIC11509	LIC10394	LIC10393	LIC10420	LIC10385			LIC11108
		LIC12641			LIC11290		LIC11536	LIC10395	LIC10394	LIC10421	LIC10386			LIC11109
		LIC12645			LIC11291		LIC11548	LIC10396	LIC10395	LIC10422	LIC10387			LIC11111
		LIC12646			LIC11292		LIC11553	LIC10397	LIC10396	LIC10425	LIC10389			LIC11112
		LIC12649			LIC11294		LIC11568	LIC10398	LIC10397	LIC10426	LIC10390			LIC11119
		LIC12663			LIC11315		LIC11569	LIC10400	LIC10398	LIC10427	LIC10391			LIC11121
		LIC12669			LIC11321		LIC11570	LIC10401	LIC10400	LIC10428	LIC10392			LIC11122
		LIC12670			LIC11327		LIC11573	LIC10402	LIC10401	LIC10429	LIC10393			LIC11124
		LIC12680			LIC11330		LIC11574	LIC10403	LIC10402	LIC10430	LIC10394			LIC11133
		LIC12685			LIC11338		LIC11579	LIC10404	LIC10403	LIC10431	LIC10395			LIC11137
		LIC12688			LIC11340		LIC11592	LIC10405	LIC10404	LIC10433	LIC10396			LIC11144
		LIC12690			LIC11345		LIC11609	LIC10406	LIC10405	LIC10434	LIC10397			LIC11149
		LIC12693			LIC11352		LIC11623	LIC10407	LIC10406	LIC10435	LIC10398			LIC11153
		LIC12708			LIC11355		LIC11625	LIC10408	LIC10407	LIC10436	LIC10400			LIC11157
		LIC12709			LIC11360		LIC11629	LIC10409	LIC10408	LIC10438	LIC10401			LIC11163
		LIC12719			LIC11364		LIC11650	LIC10410	LIC10409	LIC10440	LIC10402			LIC11170
		LIC12730			LIC11366		LIC11653	LIC10411	LIC10410	LIC10442	LIC10403			LIC11179
		LIC12731			LIC11367		LIC11654	LIC10412	LIC10411	LIC10444	LIC10404			LIC11184
		LIC12756			LIC11368		LIC11660	LIC10414	LIC10412	LIC10445	LIC10405			LIC11186
		LIC12758			LIC11371		LIC11662	LIC10415	LIC10414	LIC10446	LIC10406			LIC11187
		LIC12760			LIC11373		LIC11664	LIC10416	LIC10415	LIC10447	LIC10407			LIC11188
		LIC12781			LIC11374		LIC11668	LIC10417	LIC10416	LIC10448	LIC10408			LIC11189
		LIC12788			LIC11376		LIC11671	LIC10418	LIC10417	LIC10449	LIC10409			LIC11190
		LIC12791			LIC11378		LIC11673	LIC10419	LIC10418	LIC10450	LIC10410			LIC11206
		LIC12805			LIC11379		LIC11687	LIC10420	LIC10419	LIC10451	LIC10411			LIC11207
		LIC12830			LIC11384		LIC11690	LIC10421	LIC10420	LIC10452	LIC10412			LIC11208
		LIC12841			LIC11388		LIC11693	LIC10422	LIC10421	LIC10454	LIC10414			LIC11210
		LIC12844			LIC11389		LIC11697	LIC10423	LIC10422	LIC10455	LIC10415			LIC11211
		LIC12884			LIC11392		LIC11711	LIC10425	LIC10423	LIC10456	LIC10416			LIC11213
		LIC12898			LIC11399		LIC11720	LIC10426	LIC10425	LIC10457	LIC10417			LIC11215
		LIC12905			LIC11401		LIC11721	LIC10427	LIC10426	LIC10458	LIC10418			LIC11216
		LIC12913			LIC11414		LIC11723	LIC10428	LIC10427	LIC10459	LIC10419			LIC11222
		LIC12921			LIC11415		LIC11735	LIC10429	LIC10428	LIC10460	LIC10420			LIC11223
		LIC12936			LIC11421		LIC11743	LIC10430	LIC10429	LIC10461	LIC10421			LIC11224
		LIC12943			LIC11424		LIC11744	LIC10431	LIC10430	LIC10462	LIC10422			LIC11225
		LIC12950			LIC11427		LIC11753	LIC10433	LIC10431	LIC10463	LIC10423			LIC11226
		LIC12952			LIC11428		LIC11754	LIC10434	LIC10433	LIC10464	LIC10425			LIC11227
		LIC12957			LIC11429		LIC11755	LIC10435	LIC10434	LIC10465	LIC10426			LIC11228
		LIC12986			LIC11441		LIC11776	LIC10436	LIC10435	LIC10467	LIC10427			LIC11234
		LIC12998			LIC11442		LIC11789	LIC10438	LIC10436	LIC10468	LIC10428			LIC11236
		LIC13000			LIC11443		LIC11823	LIC10440	LIC10438	LIC10469	LIC10429			LIC11238
		LIC13002			LIC11456		LIC11833	LIC10442	LIC10440	LIC10470	LIC10430			LIC11239
		LIC13021			LIC11458		LIC11834	LIC10443	LIC10442	LIC10471	LIC10431			LIC11240
		LIC13028			LIC11459		LIC11839	LIC10444	LIC10443	LIC10472	LIC10433			LIC11249
		LIC13032			LIC11466		LIC11848	LIC10445	LIC10444	LIC10473	LIC10434			LIC11251
		LIC13055			LIC11468		LIC11851	LIC10446	LIC10445	LIC10475	LIC10435			LIC11254
		LIC13065			LIC11470		LIC11865	LIC10447	LIC10446	LIC10477	LIC10436			LIC11255
		LIC13066			LIC11472		LIC11868	LIC10448	LIC10447	LIC10478	LIC10438			LIC11259
		LIC13070			LIC11478		LIC11874	LIC10449	LIC10448	LIC10482	LIC10439			LIC11260
		LIC13076			LIC11481		LIC11875	LIC10450	LIC10449	LIC10483	LIC10440			LIC11262
		LIC13078			LIC11485		LIC11880	LIC10451	LIC10450	LIC10484	LIC10442			LIC11267
		LIC13087			LIC11486		LIC11883	LIC10452	LIC10451	LIC10485	LIC10443			LIC11268
		LIC13089			LIC11490		LIC11884	LIC10454	LIC10452	LIC10486	LIC10444			LIC11271
		LIC13100			LIC11493		LIC11885	LIC10455	LIC10454	LIC10487	LIC10445			LIC11272
		LIC13105			LIC11505		LIC11886	LIC10456	LIC10455	LIC10489	LIC10446			LIC11279
		LIC13135			LIC11506		LIC11888	LIC10457	LIC10456	LIC10492	LIC10447			LIC11281
		LIC13138			LIC11507		LIC11894	LIC10458	LIC10457	LIC10493	LIC10448			LIC11282
		LIC13144			LIC11509		LIC11903	LIC10459	LIC10458	LIC10494	LIC10449			LIC11289
		LIC13145			LIC11513		LIC11904	LIC10460	LIC10459	LIC10495	LIC10450			LIC11292
		LIC13184			LIC11519		LIC11910	LIC10461	LIC10460	LIC10496	LIC10451			LIC11295
		LIC13190			LIC11523		LIC11911	LIC10462	LIC10461	LIC10497	LIC10452			LIC11301
		LIC13194			LIC11531		LIC11912	LIC10463	LIC10462	LIC10498	LIC10454			LIC11314
		LIC13198			LIC11536		LIC11916	LIC10464	LIC10463	LIC10499	LIC10455			LIC11317
		LIC13202			LIC11540		LIC11918	LIC10465	LIC10464	LIC10500	LIC10456			LIC11320
		LIC13213			LIC11542		LIC11931	LIC10467	LIC10465	LIC10501	LIC10457			LIC11324
		LIC13215			LIC11553		LIC11935	LIC10468	LIC10467	LIC10502	LIC10458			LIC11326
		LIC13229			LIC11560		LIC11937	LIC10469	LIC10468	LIC10503	LIC10459			LIC11327
		LIC13231			LIC11568		LIC11938	LIC10470	LIC10469	LIC10504	LIC10460			LIC11334
		LIC13238			LIC11569		LIC11941	LIC10471	LIC10470	LIC10505	LIC10461			LIC11338
		LIC13247			LIC11570		LIC11942	LIC10472	LIC10471	LIC10506	LIC10462			LIC11341
		LIC13270			LIC11573		LIC11946	LIC10473	LIC10472	LIC10509	LIC10463			LIC11345
		LIC13272			LIC11574		LIC11947	LIC10475	LIC10473	LIC10510	LIC10464			LIC11351
		LIC13279			LIC11579		LIC11958	LIC10477	LIC10475	LIC10511	LIC10465			LIC11358
		LIC13293			LIC11584		LIC11959	LIC10478	LIC10476	LIC10512	LIC10467			LIC11362
		LIC13305			LIC11588		LIC11975	LIC10482	LIC10477	LIC10513	LIC10468			LIC11366
		LIC13314			LIC11598		LIC11980	LIC10483	LIC10478	LIC10514	LIC10469			LIC11367
		LIC13318			LIC11610		LIC11981	LIC10484	LIC10482	LIC10515	LIC10470			LIC11368
		LIC13321			LIC11616		LIC11982	LIC10485	LIC10483	LIC10516	LIC10471			LIC11370
		LIC13322			LIC11621		LIC11989	LIC10486	LIC10484	LIC10517	LIC10472			LIC11371
		LIC13331			LIC11623		LIC11991	LIC10487	LIC10485	LIC10518	LIC10473			LIC11372
		LIC13336			LIC11625		LIC11997	LIC10489	LIC10486	LIC10520	LIC10475			LIC11373
		LIC13341			LIC11626		LIC12011	LIC10492	LIC10487	LIC10521	LIC10476			LIC11374
		LIC13346			LIC11628		LIC12013	LIC10493	LIC10489	LIC10522	LIC10477			LIC11376
		LIC13353			LIC11636		LIC12015	LIC10494	LIC10492	LIC10523	LIC10478			LIC11382
		LIC13359			LIC11638		LIC12020	LIC10495	LIC10493	LIC10524	LIC10482			LIC11384
		LIC13360			LIC11643		LIC12022	LIC10496	LIC10494	LIC10525	LIC10483			LIC11385
		LIC13361			LIC11648		LIC12030	LIC10497	LIC10495	LIC10526	LIC10484			LIC11387
		LIC13363			LIC11653		LIC12047	LIC10498	LIC10496	LIC10527	LIC10485			LIC11388
		LIC13365			LIC11657		LIC12049	LIC10499	LIC10497	LIC10528	LIC10486			LIC11392
		LIC13366			LIC11660		LIC12055	LIC10500	LIC10498	LIC10530	LIC10487			LIC11396
		LIC13369			LIC11664		LIC12067	LIC10501	LIC10499	LIC10531	LIC10489			LIC11415
		LIC13377			LIC11671		LIC12071	LIC10502	LIC10500	LIC10533	LIC10492			LIC11419
		LIC13381			LIC11675		LIC12075	LIC10503	LIC10501	LIC10534	LIC10493			LIC11421
		LIC13386			LIC11677		LIC12095	LIC10504	LIC10502	LIC10535	LIC10494			LIC11423
		LIC13394			LIC11680		LIC12096	LIC10505	LIC10503	LIC10536	LIC10495			LIC11424
		LIC13397			LIC11682		LIC12099	LIC10506	LIC10504	LIC10537	LIC10496			LIC11428
		LIC13401			LIC11690		LIC12106	LIC10507	LIC10505	LIC10538	LIC10497			LIC11429
		LIC13409			LIC11691		LIC12114	LIC10508	LIC10506	LIC10539	LIC10498			LIC11435
		LIC13411			LIC11693		LIC12118	LIC10509	LIC10507	LIC10540	LIC10499			LIC11436
		LIC13412			LIC11696		LIC12137	LIC10510	LIC10508	LIC10541	LIC10500			LIC11451
		LIC13415			LIC11709		LIC12151	LIC10511	LIC10509	LIC10542	LIC10501			LIC11458
		LIC13417			LIC11711		LIC12178	LIC10512	LIC10510	LIC10543	LIC10502			LIC11466
		LIC13430			LIC11714		LIC12182	LIC10513	LIC10511	LIC10544	LIC10503			LIC11467
		LIC13434			LIC11719		LIC12183	LIC10514	LIC10512	LIC10545	LIC10504			LIC11468
		LIC13435			LIC11720		LIC12209	LIC10515	LIC10513	LIC10546	LIC10505			LIC11473
		LIC13447			LIC11721		LIC12217	LIC10516	LIC10514	LIC10548	LIC10506			LIC11485
		LIC13464			LIC11730		LIC12220	LIC10517	LIC10515	LIC10549	LIC10507			LIC11486
		LIC13477			LIC11735		LIC12221	LIC10518	LIC10516	LIC10550	LIC10508			LIC11488
		LIC13478			LIC11750		LIC12223	LIC10520	LIC10517	LIC10551	LIC10509			LIC11489
		LIC13479			LIC11751		LIC12224	LIC10521	LIC10518	LIC10552	LIC10511			LIC11490
		LIC13482			LIC11753		LIC12225	LIC10522	LIC10520	LIC10553	LIC10512			LIC11493
		LIC13485			LIC11765		LIC12228	LIC10523	LIC10521	LIC10554	LIC10513			LIC11494
		LIC13489			LIC11772		LIC12231	LIC10524	LIC10522	LIC10555	LIC10514			LIC11505
		LIC13492			LIC11776		LIC12238	LIC10525	LIC10523	LIC10556	LIC10515			LIC11506
		LIC13496			LIC11781		LIC12244	LIC10526	LIC10524	LIC10557	LIC10516			LIC11509
		LIC20001			LIC11782		LIC12249	LIC10527	LIC10525	LIC10558	LIC10517			LIC11519
		LIC20009			LIC11784		LIC12254	LIC10528	LIC10526	LIC10559	LIC10518			LIC11523
		LIC20010			LIC11793		LIC12258	LIC10529	LIC10527	LIC10560	LIC10520			LIC11525
		LIC20017			LIC11795		LIC12259	LIC10530	LIC10528	LIC10561	LIC10521			LIC11531
		LIC20019			LIC11804		LIC12262	LIC10531	LIC10529	LIC10562	LIC10522			LIC11532
		LIC20026			LIC11809		LIC12263	LIC10533	LIC10530	LIC10563	LIC10523			LIC11542
		LIC20031			LIC11823		LIC12265	LIC10534	LIC10531	LIC10564	LIC10524			LIC11553
		LIC20036			LIC11828		LIC12266	LIC10535	LIC10533	LIC10565	LIC10525			LIC11555
		LIC20042			LIC11829		LIC12270	LIC10536	LIC10534	LIC10567	LIC10526			LIC11559
		LIC20043			LIC11833		LIC12277	LIC10537	LIC10535	LIC10568	LIC10527			LIC11561
		LIC20057			LIC11841		LIC12278	LIC10538	LIC10536	LIC10569	LIC10528			LIC11566
		LIC20066			LIC11842		LIC12280	LIC10539	LIC10537	LIC10570	LIC10529			LIC11568
		LIC20074			LIC11846		LIC12285	LIC10540	LIC10538	LIC10572	LIC10530			LIC11569
		LIC20075			LIC11848		LIC12286	LIC10541	LIC10539	LIC10573	LIC10531			LIC11570
		LIC20082			LIC11862		LIC12287	LIC10542	LIC10540	LIC10574	LIC10533			LIC11572
		LIC20087			LIC11863		LIC12288	LIC10543	LIC10541	LIC10575	LIC10534			LIC11573
		LIC20089			LIC11865		LIC12289	LIC10544	LIC10542	LIC10576	LIC10535			LIC11574
		LIC20091			LIC11875		LIC12301	LIC10545	LIC10543	LIC10577	LIC10536			LIC11575
		LIC20092			LIC11880		LIC12304	LIC10546	LIC10544	LIC10578	LIC10537			LIC11576
		LIC20098			LIC11884		LIC12306	LIC10547	LIC10545	LIC10579	LIC10538			LIC11577
		LIC20106			LIC11885		LIC12308	LIC10548	LIC10546	LIC10581	LIC10539			LIC11579
		LIC20114			LIC11886		LIC12309	LIC10549	LIC10547	LIC10582	LIC10540			LIC11588
		LIC20123			LIC11887		LIC12314	LIC10550	LIC10548	LIC10583	LIC10541			LIC11594
		LIC20127			LIC11889		LIC12315	LIC10551	LIC10549	LIC10584	LIC10542			LIC11598
		LIC20143			LIC11893		LIC12333	LIC10552	LIC10550	LIC10585	LIC10543			LIC11610
		LIC20144			LIC11894		LIC12336	LIC10553	LIC10551	LIC10586	LIC10544			LIC11612
		LIC20146			LIC11899		LIC12337	LIC10554	LIC10552	LIC10587	LIC10545			LIC11617
		LIC20151			LIC11903		LIC12339	LIC10555	LIC10553	LIC10588	LIC10546			LIC11621
		LIC20155			LIC11905		LIC12340	LIC10556	LIC10554	LIC10591	LIC10547			LIC11622
		LIC20157			LIC11907		LIC12341	LIC10557	LIC10555	LIC10595	LIC10548			LIC11623
		LIC20172			LIC11911		LIC12342	LIC10558	LIC10556	LIC10596	LIC10549			LIC11625
		LIC20185			LIC11912		LIC12348	LIC10559	LIC10557	LIC10597	LIC10550			LIC11628
		LIC20190			LIC11916		LIC12354	LIC10560	LIC10558	LIC10600	LIC10551			LIC11629
		LIC20201			LIC11923		LIC12363	LIC10561	LIC10559	LIC10601	LIC10552			LIC11636
		LIC20214			LIC11931		LIC12364	LIC10562	LIC10560	LIC10602	LIC10553			LIC11637
		LIC20225			LIC11933		LIC12374	LIC10563	LIC10561	LIC10603	LIC10554			LIC11643
		LIC20231			LIC11935		LIC12377	LIC10564	LIC10562	LIC10604	LIC10555			LIC11644
		LIC20236			LIC11938		LIC12379	LIC10565	LIC10563	LIC10605	LIC10556			LIC11648
		LIC20246			LIC11940		LIC12387	LIC10566	LIC10564	LIC10606	LIC10557			LIC11649
		LIC20271			LIC11941		LIC12399	LIC10567	LIC10565	LIC10607	LIC10558			LIC11651
		LIC20273			LIC11946		LIC12404	LIC10568	LIC10566	LIC10608	LIC10559			LIC11653
		LIC20274			LIC11952		LIC12406	LIC10569	LIC10567	LIC10609	LIC10560			LIC11654
					LIC11958		LIC12410	LIC10570	LIC10568	LIC10610	LIC10561			LIC11657
					LIC11959		LIC12423	LIC10571	LIC10569	LIC10612	LIC10562			LIC11660
					LIC11960		LIC12435	LIC10572	LIC10570	LIC10614	LIC10563			LIC11662
					LIC11961		LIC12442	LIC10573	LIC10571	LIC10615	LIC10564			LIC11664
					LIC11970		LIC12450	LIC10574	LIC10572	LIC10616	LIC10565			LIC11665
					LIC11973		LIC12471	LIC10575	LIC10573	LIC10618	LIC10566			LIC11669
					LIC11975		LIC12477	LIC10576	LIC10574	LIC10619	LIC10567			LIC11677
					LIC11980		LIC12482	LIC10577	LIC10575	LIC10620	LIC10568			LIC11680
					LIC11982		LIC12492	LIC10578	LIC10576	LIC10621	LIC10569			LIC11681
					LIC11989		LIC12494	LIC10579	LIC10577	LIC10623	LIC10570			LIC11690
					LIC11996		LIC12496	LIC10581	LIC10578	LIC10624	LIC10571			LIC11693
					LIC11997		LIC12497	LIC10582	LIC10579	LIC10625	LIC10572			LIC11694
					LIC12001		LIC12499	LIC10583	LIC10581	LIC10626	LIC10573			LIC11700
					LIC12002		LIC12500	LIC10584	LIC10582	LIC10627	LIC10574			LIC11713
					LIC12011		LIC12503	LIC10585	LIC10583	LIC10628	LIC10575			LIC11714
					LIC12020		LIC12512	LIC10586	LIC10584	LIC10629	LIC10576			LIC11721
					LIC12022		LIC12513	LIC10587	LIC10585	LIC10630	LIC10577			LIC11722
					LIC12030		LIC12518	LIC10588	LIC10586	LIC10631	LIC10578			LIC11727
					LIC12047		LIC12519	LIC10590	LIC10587	LIC10632	LIC10579			LIC11739
					LIC12048		LIC12527	LIC10591	LIC10588	LIC10633	LIC10581			LIC11742
					LIC12049		LIC12533	LIC10592	LIC10590	LIC10634	LIC10582			LIC11743
					LIC12050		LIC12537	LIC10594	LIC10591	LIC10635	LIC10583			LIC11753
					LIC12060		LIC12538	LIC10595	LIC10592	LIC10636	LIC10584			LIC11757
					LIC12064		LIC12539	LIC10596	LIC10594	LIC10637	LIC10585			LIC11765
					LIC12066		LIC12545	LIC10597	LIC10595	LIC10638	LIC10586			LIC11772
					LIC12069		LIC12555	LIC10599	LIC10596	LIC10639	LIC10587			LIC11783
					LIC12071		LIC12556	LIC10600	LIC10597	LIC10640	LIC10588			LIC11787
					LIC12075		LIC12558	LIC10601	LIC10599	LIC10641	LIC10590			LIC11794
					LIC12080		LIC12561	LIC10602	LIC10600	LIC10642	LIC10591			LIC11805
					LIC12086		LIC12575	LIC10603	LIC10601	LIC10643	LIC10592			LIC11820
					LIC12096		LIC12576	LIC10604	LIC10602	LIC10644	LIC10594			LIC11823
					LIC12100		LIC12587	LIC10605	LIC10603	LIC10645	LIC10595			LIC11833
					LIC12101		LIC12592	LIC10606	LIC10604	LIC10646	LIC10596			LIC11842
					LIC12110		LIC12599	LIC10607	LIC10605	LIC10649	LIC10597			LIC11844
					LIC12114		LIC12620	LIC10608	LIC10606	LIC10650	LIC10599			LIC11846
					LIC12116		LIC12624	LIC10609	LIC10607	LIC10653	LIC10600			LIC11851
					LIC12137		LIC12632	LIC10610	LIC10608	LIC10655	LIC10601			LIC11856
					LIC12141		LIC12641	LIC10611	LIC10609	LIC10657	LIC10602			LIC11859
					LIC12143		LIC12648	LIC10612	LIC10610	LIC10659	LIC10603			LIC11861
					LIC12144		LIC12649	LIC10614	LIC10611	LIC10660	LIC10604			LIC11862
					LIC12182		LIC12652	LIC10615	LIC10612	LIC10661	LIC10605			LIC11865
					LIC12183		LIC12656	LIC10616	LIC10614	LIC10662	LIC10606			LIC11868
					LIC12204		LIC12671	LIC10618	LIC10615	LIC10663	LIC10607			LIC11883
					LIC12212		LIC12680	LIC10619	LIC10616	LIC10664	LIC10608			LIC11885
					LIC12215		LIC12690	LIC10620	LIC10618	LIC10666	LIC10609			LIC11889
					LIC12220		LIC12693	LIC10621	LIC10619	LIC10667	LIC10610			LIC11890
					LIC12221		LIC12708	LIC10623	LIC10620	LIC10668	LIC10611			LIC11893
					LIC12223		LIC12710	LIC10624	LIC10621	LIC10670	LIC10612			LIC11899
					LIC12227		LIC12715	LIC10625	LIC10623	LIC10671	LIC10614			LIC11903
					LIC12228		LIC12726	LIC10626	LIC10624	LIC10672	LIC10615			LIC11904
					LIC12229		LIC12730	LIC10627	LIC10625	LIC10673	LIC10616			LIC11908
					LIC12230		LIC12731	LIC10628	LIC10626	LIC10674	LIC10618			LIC11917
					LIC12231		LIC12734	LIC10629	LIC10627	LIC10675	LIC10619			LIC11918
					LIC12237		LIC12736	LIC10630	LIC10628	LIC10678	LIC10620			LIC11919
					LIC12238		LIC12741	LIC10631	LIC10629	LIC10679	LIC10621			LIC11920
					LIC12246		LIC12747	LIC10632	LIC10630	LIC10680	LIC10623			LIC11922
					LIC12247		LIC12748	LIC10633	LIC10631	LIC10681	LIC10624			LIC11923
					LIC12249		LIC12750	LIC10634	LIC10632	LIC10682	LIC10625			LIC11927
					LIC12251		LIC12752	LIC10635	LIC10633	LIC10683	LIC10626			LIC11935
					LIC12254		LIC12754	LIC10636	LIC10634	LIC10684	LIC10627			LIC11936
					LIC12259		LIC12759	LIC10637	LIC10635	LIC10686	LIC10628			LIC11937
					LIC12262		LIC12760	LIC10638	LIC10636	LIC10687	LIC10629			LIC11938
					LIC12266		LIC12783	LIC10639	LIC10637	LIC10689	LIC10630			LIC11939
					LIC12273		LIC12784	LIC10640	LIC10638	LIC10690	LIC10631			LIC11940
					LIC12274		LIC12791	LIC10641	LIC10639	LIC10691	LIC10632			LIC11941
					LIC12277		LIC12799	LIC10642	LIC10640	LIC10692	LIC10633			LIC11942
					LIC12278		LIC12803	LIC10643	LIC10641	LIC10693	LIC10634			LIC11946
					LIC12280		LIC12810	LIC10644	LIC10642	LIC10694	LIC10635			LIC11955
					LIC12285		LIC12812	LIC10645	LIC10643	LIC10695	LIC10636			LIC11959
					LIC12288		LIC12816	LIC10646	LIC10644	LIC10696	LIC10637			LIC11961
					LIC12289		LIC12819	LIC10647	LIC10645	LIC10697	LIC10638			LIC11963
					LIC12293		LIC12824	LIC10648	LIC10646	LIC10698	LIC10639			LIC11966
					LIC12296		LIC12834	LIC10649	LIC10647	LIC10699	LIC10640			LIC11971
					LIC12301		LIC12836	LIC10650	LIC10648	LIC10700	LIC10641			LIC11973
					LIC12304		LIC12844	LIC10652	LIC10649	LIC10701	LIC10642			LIC11975
					LIC12306		LIC12878	LIC10653	LIC10650	LIC10702	LIC10643			LIC11980
					LIC12307		LIC12884	LIC10655	LIC10652	LIC10704	LIC10644			LIC11984
					LIC12309		LIC12887	LIC10656	LIC10653	LIC10705	LIC10645			LIC11988
					LIC12319		LIC12891	LIC10657	LIC10655	LIC10706	LIC10646			LIC11991
					LIC12321		LIC12892	LIC10659	LIC10656	LIC10707	LIC10647			LIC11993
					LIC12331		LIC12906	LIC10660	LIC10657	LIC10709	LIC10648			LIC11994
					LIC12332		LIC12908	LIC10661	LIC10659	LIC10710	LIC10649			LIC11996
					LIC12336		LIC12922	LIC10662	LIC10660	LIC10711	LIC10650			LIC11997
					LIC12340		LIC12927	LIC10663	LIC10661	LIC10712	LIC10652			LIC12000
					LIC12341		LIC12931	LIC10664	LIC10662	LIC10713	LIC10653			LIC12001
					LIC12342		LIC12936	LIC10666	LIC10663	LIC10714	LIC10655			LIC12011
					LIC12348		LIC12940	LIC10667	LIC10664	LIC10715	LIC10656			LIC12013
					LIC12349		LIC12947	LIC10668	LIC10666	LIC10717	LIC10657			LIC12018
					LIC12356		LIC12952	LIC10669	LIC10667	LIC10718	LIC10659			LIC12033
					LIC12361		LIC12953	LIC10670	LIC10668	LIC10719	LIC10660			LIC12039
					LIC12366		LIC12954	LIC10671	LIC10669	LIC10720	LIC10661			LIC12045
					LIC12368		LIC12956	LIC10672	LIC10670	LIC10721	LIC10662			LIC12047
					LIC12374		LIC12965	LIC10673	LIC10671	LIC10723	LIC10663			LIC12048
					LIC12382		LIC12966	LIC10674	LIC10672	LIC10724	LIC10664			LIC12049
					LIC12384		LIC12967	LIC10675	LIC10673	LIC10725	LIC10666			LIC12050
					LIC12385		LIC12971	LIC10678	LIC10674	LIC10728	LIC10667			LIC12054
					LIC12387		LIC12972	LIC10679	LIC10675	LIC10729	LIC10668			LIC12067
					LIC12396		LIC12985	LIC10680	LIC10678	LIC10730	LIC10669			LIC12068
					LIC12404		LIC12986	LIC10681	LIC10679	LIC10731	LIC10670			LIC12069
					LIC12406		LIC12988	LIC10682	LIC10680	LIC10732	LIC10671			LIC12070
					LIC12409		LIC12990	LIC10683	LIC10681	LIC10733	LIC10672			LIC12071
					LIC12410		LIC12991	LIC10684	LIC10682	LIC10734	LIC10673			LIC12074
					LIC12418		LIC12992	LIC10686	LIC10683	LIC10736	LIC10674			LIC12083
					LIC12423		LIC13000	LIC10687	LIC10684	LIC10737	LIC10675			LIC12095
					LIC12429		LIC13001	LIC10689	LIC10686	LIC10738	LIC10678			LIC12099
					LIC12433		LIC13006	LIC10690	LIC10687	LIC10739	LIC10679			LIC12100
					LIC12435		LIC13011	LIC10691	LIC10689	LIC10740	LIC10680			LIC12103
					LIC12436		LIC13017	LIC10692	LIC10690	LIC10742	LIC10681			LIC12111
					LIC12437		LIC13019	LIC10693	LIC10691	LIC10743	LIC10682			LIC12112
					LIC12442		LIC13023	LIC10694	LIC10692	LIC10744	LIC10683			LIC12118
					LIC12448		LIC13030	LIC10695	LIC10693	LIC10745	LIC10684			LIC12120
					LIC12450		LIC13033	LIC10696	LIC10694	LIC10746	LIC10686			LIC12126
					LIC12471		LIC13036	LIC10697	LIC10695	LIC10747	LIC10687			LIC12129
					LIC12479		LIC13049	LIC10698	LIC10696	LIC10748	LIC10689			LIC12136
					LIC12482		LIC13050	LIC10699	LIC10697	LIC10749	LIC10690			LIC12143
					LIC12486		LIC13053	LIC10700	LIC10698	LIC10750	LIC10691			LIC12144
					LIC12487		LIC13055	LIC10701	LIC10699	LIC10751	LIC10692			LIC12155
					LIC12496		LIC13056	LIC10702	LIC10700	LIC10752	LIC10693			LIC12170
					LIC12499		LIC13058	LIC10703	LIC10701	LIC10753	LIC10694			LIC12179
					LIC12500		LIC13060	LIC10704	LIC10702	LIC10754	LIC10695			LIC12204
					LIC12503		LIC13070	LIC10705	LIC10704	LIC10755	LIC10696			LIC12208
					LIC12513		LIC13071	LIC10706	LIC10705	LIC10756	LIC10697			LIC12209
					LIC12518		LIC13074	LIC10707	LIC10706	LIC10757	LIC10698			LIC12210
					LIC12524		LIC13075	LIC10708	LIC10707	LIC10758	LIC10699			LIC12211
					LIC12525		LIC13076	LIC10709	LIC10708	LIC10759	LIC10700			LIC12212
					LIC12527		LIC13084	LIC10710	LIC10709	LIC10760	LIC10701			LIC12217
					LIC12528		LIC13086	LIC10711	LIC10710	LIC10761	LIC10702			LIC12219
					LIC12529		LIC13093	LIC10712	LIC10711	LIC10762	LIC10703			LIC12220
					LIC12533		LIC13101	LIC10713	LIC10712	LIC10763	LIC10704			LIC12221
					LIC12537		LIC13106	LIC10714	LIC10713	LIC10764	LIC10705			LIC12227
					LIC12538		LIC13125	LIC10715	LIC10714	LIC10766	LIC10706			LIC12229
					LIC12539		LIC13126	LIC10717	LIC10715	LIC10767	LIC10707			LIC12231
					LIC12540		LIC13131	LIC10718	LIC10717	LIC10768	LIC10708			LIC12233
					LIC12549		LIC13132	LIC10719	LIC10718	LIC10770	LIC10709			LIC12245
					LIC12555		LIC13143	LIC10720	LIC10719	LIC10771	LIC10710			LIC12252
					LIC12556		LIC13149	LIC10721	LIC10720	LIC10772	LIC10711			LIC12254
					LIC12558		LIC13151	LIC10723	LIC10721	LIC10774	LIC10712			LIC12258
					LIC12566		LIC13166	LIC10724	LIC10723	LIC10775	LIC10713			LIC12259
					LIC12567		LIC13174	LIC10725	LIC10724	LIC10777	LIC10714			LIC12262
					LIC12575		LIC13185	LIC10728	LIC10725	LIC10778	LIC10715			LIC12263
					LIC12587		LIC13187	LIC10729	LIC10728	LIC10780	LIC10717			LIC12270
					LIC12588		LIC13192	LIC10730	LIC10729	LIC10781	LIC10718			LIC12277
					LIC12592		LIC13198	LIC10731	LIC10730	LIC10782	LIC10719			LIC12281
					LIC12593		LIC13200	LIC10732	LIC10731	LIC10783	LIC10720			LIC12284
					LIC12596		LIC13204	LIC10733	LIC10732	LIC10784	LIC10721			LIC12287
					LIC12615		LIC13216	LIC10734	LIC10733	LIC10785	LIC10723			LIC12295
					LIC12632		LIC13229	LIC10736	LIC10734	LIC10786	LIC10724			LIC12296
					LIC12641		LIC13231	LIC10737	LIC10736	LIC10787	LIC10725			LIC12299
					LIC12645		LIC13239	LIC10738	LIC10737	LIC10788	LIC10728			LIC12300
					LIC12651		LIC13247	LIC10739	LIC10738	LIC10789	LIC10729			LIC12301
					LIC12652		LIC13248	LIC10740	LIC10739	LIC10790	LIC10730			LIC12304
					LIC12656		LIC13250	LIC10741	LIC10740	LIC10791	LIC10731			LIC12306
					LIC12658		LIC13251	LIC10742	LIC10741	LIC10793	LIC10732			LIC12307
					LIC12672		LIC13253	LIC10743	LIC10742	LIC10794	LIC10733			LIC12310
					LIC12673		LIC13255	LIC10744	LIC10743	LIC10795	LIC10734			LIC12311
					LIC12680		LIC13256	LIC10745	LIC10744	LIC10796	LIC10736			LIC12314
					LIC12682		LIC13268	LIC10746	LIC10745	LIC10797	LIC10737			LIC12315
					LIC12688		LIC13270	LIC10747	LIC10746	LIC10798	LIC10738			LIC12318
					LIC12690		LIC13273	LIC10748	LIC10747	LIC10799	LIC10739			LIC12325
					LIC12695		LIC13274	LIC10749	LIC10748	LIC10801	LIC10740			LIC12326
					LIC12696		LIC13283	LIC10750	LIC10749	LIC10802	LIC10741			LIC12331
					LIC12708		LIC13284	LIC10751	LIC10750	LIC10803	LIC10742			LIC12333
					LIC12709		LIC13289	LIC10752	LIC10751	LIC10804	LIC10743			LIC12337
					LIC12710		LIC13290	LIC10753	LIC10752	LIC10805	LIC10744			LIC12338
					LIC12713		LIC13292	LIC10754	LIC10753	LIC10807	LIC10745			LIC12342
					LIC12717		LIC13303	LIC10755	LIC10754	LIC10808	LIC10746			LIC12345
					LIC12726		LIC13305	LIC10756	LIC10755	LIC10809	LIC10747			LIC12347
					LIC12728		LIC13306	LIC10757	LIC10756	LIC10811	LIC10748			LIC12355
					LIC12730		LIC13307	LIC10758	LIC10757	LIC10814	LIC10749			LIC12356
					LIC12731		LIC13313	LIC10759	LIC10758	LIC10817	LIC10750			LIC12359
					LIC12736		LIC13314	LIC10760	LIC10759	LIC10818	LIC10751			LIC12361
					LIC12739		LIC13329	LIC10761	LIC10760	LIC10819	LIC10752			LIC12363
					LIC12741		LIC13333	LIC10762	LIC10761	LIC10820	LIC10753			LIC12369
					LIC12747		LIC13335	LIC10763	LIC10762	LIC10821	LIC10754			LIC12373
					LIC12748		LIC13338	LIC10764	LIC10763	LIC10824	LIC10755			LIC12374
					LIC12750		LIC13339	LIC10765	LIC10764	LIC10827	LIC10756			LIC12384
					LIC12751		LIC13341	LIC10766	LIC10765	LIC10828	LIC10757			LIC12386
					LIC12752		LIC13351	LIC10767	LIC10766	LIC10829	LIC10758			LIC12387
					LIC12754		LIC13362	LIC10768	LIC10767	LIC10830	LIC10759			LIC12393
					LIC12759		LIC13363	LIC10769	LIC10768	LIC10831	LIC10760			LIC12395
					LIC12760		LIC13364	LIC10770	LIC10769	LIC10832	LIC10761			LIC12397
					LIC12765		LIC13365	LIC10771	LIC10770	LIC10833	LIC10762			LIC12401
					LIC12766		LIC13366	LIC10772	LIC10771	LIC10834	LIC10763			LIC12403
					LIC12768		LIC13381	LIC10773	LIC10772	LIC10835	LIC10764			LIC12404
					LIC12783		LIC13387	LIC10774	LIC10773	LIC10836	LIC10765			LIC12409
					LIC12791		LIC13392	LIC10775	LIC10774	LIC10837	LIC10766			LIC12414
					LIC12797		LIC13410	LIC10777	LIC10775	LIC10838	LIC10767			LIC12418
					LIC12799		LIC13411	LIC10778	LIC10777	LIC10840	LIC10768			LIC12429
					LIC12800		LIC13415	LIC10779	LIC10778	LIC10843	LIC10769			LIC12435
					LIC12808		LIC13417	LIC10780	LIC10780	LIC10845	LIC10770			LIC12436
					LIC12810		LIC13419	LIC10781	LIC10781	LIC10846	LIC10771			LIC12441
					LIC12812		LIC13422	LIC10782	LIC10782	LIC10847	LIC10772			LIC12442
					LIC12817		LIC13432	LIC10783	LIC10783	LIC10848	LIC10773			LIC12446
					LIC12819		LIC13434	LIC10784	LIC10784	LIC10850	LIC10774			LIC12460
					LIC12824		LIC13435	LIC10785	LIC10785	LIC10851	LIC10775			LIC12464
					LIC12826		LIC13436	LIC10786	LIC10786	LIC10852	LIC10777			LIC12479
					LIC12834		LIC13447	LIC10787	LIC10787	LIC10853	LIC10778			LIC12482
					LIC12838		LIC13456	LIC10788	LIC10788	LIC10854	LIC10779			LIC12486
					LIC12844		LIC13461	LIC10789	LIC10789	LIC10856	LIC10780			LIC12489
					LIC12848		LIC13462	LIC10790	LIC10790	LIC10859	LIC10781			LIC12492
					LIC12850		LIC13477	LIC10791	LIC10791	LIC10860	LIC10782			LIC12493
					LIC12881		LIC13478	LIC10793	LIC10793	LIC10861	LIC10783			LIC12499
					LIC12884		LIC20012	LIC10794	LIC10794	LIC10863	LIC10784			LIC12500
					LIC12889		LIC20016	LIC10795	LIC10795	LIC10864	LIC10785			LIC12503
					LIC12892		LIC20019	LIC10796	LIC10796	LIC10865	LIC10786			LIC12509
					LIC12896		LIC20023	LIC10797	LIC10797	LIC10866	LIC10787			LIC12513
					LIC12902		LIC20035	LIC10798	LIC10798	LIC10867	LIC10788			LIC12517
					LIC12906		LIC20040	LIC10799	LIC10799	LIC10868	LIC10789			LIC12518
					LIC12908		LIC20042	LIC10800	LIC10800	LIC10870	LIC10790			LIC12520
					LIC12919		LIC20043	LIC10801	LIC10801	LIC10871	LIC10791			LIC12522
					LIC12921		LIC20045	LIC10802	LIC10802	LIC10872	LIC10793			LIC12524
					LIC12922		LIC20059	LIC10803	LIC10803	LIC10873	LIC10794			LIC12530
					LIC12923		LIC20063	LIC10804	LIC10804	LIC10874	LIC10795			LIC12533
					LIC12931		LIC20072	LIC10805	LIC10805	LIC10877	LIC10796			LIC12537
					LIC12937		LIC20087	LIC10807	LIC10807	LIC10879	LIC10797			LIC12538
					LIC12947		LIC20095	LIC10808	LIC10808	LIC10880	LIC10798			LIC12539
					LIC12948		LIC20103	LIC10809	LIC10809	LIC10881	LIC10799			LIC12540
					LIC12951		LIC20109	LIC10810	LIC10810	LIC10882	LIC10800			LIC12542
					LIC12954		LIC20112	LIC10811	LIC10811	LIC10883	LIC10801			LIC12544
					LIC12960		LIC20113	LIC10812	LIC10814	LIC10884	LIC10802			LIC12545
					LIC12965		LIC20118	LIC10814	LIC10817	LIC10885	LIC10803			LIC12549
					LIC12967		LIC20140	LIC10817	LIC10818	LIC10886	LIC10804			LIC12556
					LIC12971		LIC20141	LIC10818	LIC10819	LIC10887	LIC10805			LIC12558
					LIC12985		LIC20143	LIC10819	LIC10820	LIC10888	LIC10807			LIC12566
					LIC12986		LIC20144	LIC10820	LIC10821	LIC10889	LIC10808			LIC12569
					LIC12988		LIC20146	LIC10821	LIC10822	LIC10890	LIC10809			LIC12571
					LIC12989		LIC20149	LIC10822	LIC10823	LIC10891	LIC10810			LIC12575
					LIC12991		LIC20151	LIC10823	LIC10824	LIC10893	LIC10811			LIC12580
					LIC12992		LIC20152	LIC10824	LIC10826	LIC10894	LIC10814			LIC12585
					LIC13000		LIC20153	LIC10826	LIC10827	LIC10895	LIC10817			LIC12590
					LIC13002		LIC20167	LIC10827	LIC10828	LIC10896	LIC10818			LIC12594
					LIC13005		LIC20169	LIC10828	LIC10829	LIC10897	LIC10819			LIC12601
					LIC13006		LIC20172	LIC10829	LIC10830	LIC10901	LIC10820			LIC12602
					LIC13008		LIC20176	LIC10830	LIC10831	LIC10902	LIC10821			LIC12607
					LIC13009		LIC20177	LIC10831	LIC10832	LIC10904	LIC10822			LIC12610
					LIC13010		LIC20183	LIC10832	LIC10833	LIC10905	LIC10823			LIC12611
					LIC13015		LIC20188	LIC10833	LIC10834	LIC10907	LIC10824			LIC12614
					LIC13021		LIC20190	LIC10834	LIC10835	LIC10908	LIC10825			LIC12621
					LIC13029		LIC20193	LIC10835	LIC10836	LIC10909	LIC10826			LIC12626
					LIC13030		LIC20196	LIC10836	LIC10837	LIC10910	LIC10827			LIC12631
					LIC13032		LIC20197	LIC10837	LIC10838	LIC10911	LIC10828			LIC12632
					LIC13033		LIC20200	LIC10838	LIC10840	LIC10913	LIC10829			LIC12635
					LIC13044		LIC20202	LIC10840	LIC10842	LIC10914	LIC10830			LIC12638
					LIC13045		LIC20211	LIC10842	LIC10843	LIC10915	LIC10831			LIC12641
					LIC13050		LIC20212	LIC10843	LIC10845	LIC10916	LIC10832			LIC12656
					LIC13054		LIC20213	LIC10845	LIC10846	LIC10917	LIC10833			LIC12657
					LIC13055		LIC20214	LIC10846	LIC10847	LIC10918	LIC10834			LIC12658
					LIC13056		LIC20216	LIC10847	LIC10848	LIC10919	LIC10835			LIC12659
					LIC13058		LIC20217	LIC10848	LIC10850	LIC10920	LIC10836			LIC12660
					LIC13060		LIC20224	LIC10850	LIC10851	LIC10921	LIC10837			LIC12668
					LIC13062		LIC20231	LIC10851	LIC10852	LIC10923	LIC10838			LIC12669
					LIC13066		LIC20234	LIC10852	LIC10853	LIC10924	LIC10839			LIC12671
					LIC13068		LIC20235	LIC10853	LIC10854	LIC10925	LIC10840			LIC12674
					LIC13071		LIC20245	LIC10854	LIC10856	LIC10926	LIC10842			LIC12680
					LIC13074		LIC20261	LIC10856	LIC10858	LIC10927	LIC10843			LIC12683
					LIC13075		LIC20263	LIC10858	LIC10859	LIC10928	LIC10845			LIC12686
					LIC13076		LIC20268	LIC10859	LIC10860	LIC10929	LIC10846			LIC12693
					LIC13086		LIC20269	LIC10860	LIC10861	LIC10930	LIC10847			LIC12697
					LIC13089		LIC20271	LIC10861	LIC10863	LIC10931	LIC10848			LIC12698
					LIC13090			LIC10863	LIC10864	LIC10933	LIC10850			LIC12707
					LIC13094			LIC10864	LIC10865	LIC10934	LIC10851			LIC12709
					LIC13096			LIC10865	LIC10866	LIC10935	LIC10852			LIC12713
					LIC13097			LIC10866	LIC10867	LIC10936	LIC10853			LIC12717
					LIC13098			LIC10867	LIC10868	LIC10937	LIC10854			LIC12723
					LIC13099			LIC10868	LIC10869	LIC10938	LIC10856			LIC12730
					LIC13115			LIC10869	LIC10870	LIC10939	LIC10858			LIC12734
					LIC13123			LIC10870	LIC10871	LIC10941	LIC10859			LIC12736
					LIC13124			LIC10871	LIC10872	LIC10943	LIC10860			LIC12740
					LIC13125			LIC10872	LIC10873	LIC10947	LIC10861			LIC12741
					LIC13126			LIC10873	LIC10874	LIC10948	LIC10863			LIC12747
					LIC13132			LIC10874	LIC10877	LIC10949	LIC10864			LIC12748
					LIC13139			LIC10877	LIC10879	LIC10950	LIC10865			LIC12750
					LIC13142			LIC10879	LIC10880	LIC10951	LIC10866			LIC12752
					LIC13143			LIC10880	LIC10881	LIC10953	LIC10867			LIC12756
					LIC13149			LIC10881	LIC10882	LIC10955	LIC10868			LIC12757
					LIC13150			LIC10882	LIC10883	LIC10956	LIC10869			LIC12758
					LIC13151			LIC10883	LIC10884	LIC10957	LIC10870			LIC12759
					LIC13152			LIC10884	LIC10885	LIC10958	LIC10871			LIC12763
					LIC13160			LIC10885	LIC10886	LIC10961	LIC10872			LIC12768
					LIC13166			LIC10886	LIC10887	LIC10962	LIC10873			LIC12769
					LIC13167			LIC10887	LIC10888	LIC10963	LIC10874			LIC12774
					LIC13185			LIC10888	LIC10889	LIC10964	LIC10876			LIC12775
					LIC13187			LIC10889	LIC10890	LIC10965	LIC10877			LIC12776
					LIC13192			LIC10890	LIC10891	LIC10966	LIC10879			LIC12783
					LIC13203			LIC10891	LIC10893	LIC10968	LIC10880			LIC12790
					LIC13205			LIC10893	LIC10894	LIC10971	LIC10881			LIC12797
					LIC13212			LIC10894	LIC10895	LIC10972	LIC10882			LIC12799
					LIC13214			LIC10895	LIC10896	LIC10973	LIC10883			LIC12802
					LIC13215			LIC10896	LIC10897	LIC10976	LIC10884			LIC12805
					LIC13229			LIC10897	LIC10898	LIC10978	LIC10885			LIC12810
					LIC13234			LIC10899	LIC10901	LIC10979	LIC10886			LIC12812
					LIC13235			LIC10901	LIC10902	LIC10980	LIC10887			LIC12813
					LIC13239			LIC10902	LIC10903	LIC10981	LIC10888			LIC12818
					LIC13247			LIC10904	LIC10904	LIC10983	LIC10889			LIC12819
					LIC13248			LIC10905	LIC10905	LIC10984	LIC10890			LIC12821
					LIC13250			LIC10907	LIC10907	LIC10985	LIC10891			LIC12823
					LIC13253			LIC10908	LIC10908	LIC10986	LIC10893			LIC12842
					LIC13254			LIC10909	LIC10909	LIC10987	LIC10894			LIC12849
					LIC13255			LIC10910	LIC10910	LIC10992	LIC10895			LIC12853
					LIC13263			LIC10911	LIC10911	LIC10994	LIC10896			LIC12857
					LIC13268			LIC10913	LIC10913	LIC10995	LIC10897			LIC12861
					LIC13270			LIC10914	LIC10914	LIC10996	LIC10898			LIC12865
					LIC13272			LIC10915	LIC10915	LIC10997	LIC10899			LIC12879
					LIC13273			LIC10916	LIC10916	LIC10998	LIC10901			LIC12889
					LIC13274			LIC10917	LIC10917	LIC10999	LIC10902			LIC12891
					LIC13277			LIC10918	LIC10918	LIC11000	LIC10903			LIC12896
					LIC13287			LIC10919	LIC10919	LIC11001	LIC10904			LIC12898
					LIC13288			LIC10920	LIC10920	LIC11002	LIC10905			LIC12899
					LIC13289			LIC10921	LIC10921	LIC11003	LIC10907			LIC12906
					LIC13290			LIC10923	LIC10923	LIC11004	LIC10908			LIC12912
					LIC13292			LIC10924	LIC10924	LIC11005	LIC10909			LIC12917
					LIC13293			LIC10925	LIC10925	LIC11006	LIC10910			LIC12919
					LIC13298			LIC10926	LIC10926	LIC11007	LIC10911			LIC12930
					LIC13300			LIC10927	LIC10927	LIC11008	LIC10913			LIC12931
					LIC13303			LIC10928	LIC10928	LIC11009	LIC10914			LIC12932
					LIC13305			LIC10929	LIC10929	LIC11010	LIC10915			LIC12936
					LIC13307			LIC10930	LIC10930	LIC11011	LIC10916			LIC12937
					LIC13329			LIC10931	LIC10931	LIC11012	LIC10917			LIC12938
					LIC13333			LIC10932	LIC10932	LIC11013	LIC10918			LIC12943
					LIC13335			LIC10933	LIC10933	LIC11014	LIC10919			LIC12947
					LIC13339			LIC10934	LIC10934	LIC11015	LIC10920			LIC12948
					LIC13350			LIC10935	LIC10935	LIC11016	LIC10921			LIC12951
					LIC13351			LIC10936	LIC10936	LIC11017	LIC10923			LIC12952
					LIC13353			LIC10937	LIC10937	LIC11019	LIC10924			LIC12953
					LIC13355			LIC10938	LIC10938	LIC11020	LIC10925			LIC12954
					LIC13364			LIC10939	LIC10939	LIC11021	LIC10926			LIC12956
					LIC13366			LIC10941	LIC10941	LIC11022	LIC10927			LIC12968
					LIC13381			LIC10942	LIC10942	LIC11025	LIC10928			LIC12969
					LIC13382			LIC10943	LIC10943	LIC11027	LIC10929			LIC12987
					LIC13383			LIC10944	LIC10944	LIC11028	LIC10930			LIC12988
					LIC13384			LIC10947	LIC10945	LIC11029	LIC10931			LIC12989
					LIC13386			LIC10948	LIC10947	LIC11030	LIC10932			LIC12997
					LIC13387			LIC10949	LIC10948	LIC11031	LIC10933			LIC12999
					LIC13389			LIC10950	LIC10949	LIC11032	LIC10934			LIC13000
					LIC13392			LIC10951	LIC10950	LIC11034	LIC10935			LIC13002
					LIC13394			LIC10953	LIC10951	LIC11035	LIC10936			LIC13006
					LIC13398			LIC10954	LIC10953	LIC11036	LIC10937			LIC13012
					LIC13400			LIC10955	LIC10954	LIC11037	LIC10938			LIC13013
					LIC13401			LIC10956	LIC10955	LIC11038	LIC10939			LIC13017
					LIC13408			LIC10957	LIC10956	LIC11039	LIC10940			LIC13025
					LIC13410			LIC10958	LIC10957	LIC11040	LIC10941			LIC13028
					LIC13415			LIC10959	LIC10958	LIC11042	LIC10942			LIC13030
					LIC13417			LIC10960	LIC10959	LIC11043	LIC10943			LIC13037
					LIC13419			LIC10961	LIC10961	LIC11044	LIC10944			LIC13041
					LIC13422			LIC10962	LIC10962	LIC11045	LIC10945			LIC13045
					LIC13427			LIC10963	LIC10963	LIC11046	LIC10947			LIC13050
					LIC13429			LIC10964	LIC10964	LIC11047	LIC10948			LIC13055
					LIC13432			LIC10965	LIC10965	LIC11048	LIC10949			LIC13057
					LIC13434			LIC10966	LIC10966	LIC11049	LIC10950			LIC13060
					LIC13435			LIC10968	LIC10968	LIC11050	LIC10951			LIC13061
					LIC13436			LIC10969	LIC10969	LIC11051	LIC10953			LIC13066
					LIC13439			LIC10970	LIC10970	LIC11052	LIC10954			LIC13069
					LIC13442			LIC10971	LIC10971	LIC11053	LIC10955			LIC13071
					LIC13444			LIC10972	LIC10972	LIC11054	LIC10956			LIC13072
					LIC13447			LIC10973	LIC10973	LIC11056	LIC10957			LIC13074
					LIC13456			LIC10974	LIC10974	LIC11058	LIC10958			LIC13075
					LIC13457			LIC10976	LIC10976	LIC11059	LIC10959			LIC13076
					LIC13462			LIC10978	LIC10978	LIC11062	LIC10960			LIC13078
					LIC13465			LIC10979	LIC10979	LIC11064	LIC10961			LIC13081
					LIC13467			LIC10980	LIC10980	LIC11065	LIC10962			LIC13084
					LIC13472			LIC10981	LIC10981	LIC11066	LIC10963			LIC13086
					LIC13477			LIC10983	LIC10983	LIC11067	LIC10964			LIC13087
					LIC13478			LIC10984	LIC10984	LIC11068	LIC10965			LIC13089
					LIC13479			LIC10985	LIC10985	LIC11071	LIC10966			LIC13093
					LIC13484			LIC10986	LIC10986	LIC11072	LIC10968			LIC13096
					LIC13491			LIC10987	LIC10987	LIC11073	LIC10969			LIC13097
					LIC13496			LIC10988	LIC10988	LIC11074	LIC10970			LIC13098
					LIC20012			LIC10989	LIC10989	LIC11075	LIC10971			LIC13101
					LIC20019			LIC10992	LIC10992	LIC11076	LIC10972			LIC13116
					LIC20023			LIC10994	LIC10994	LIC11078	LIC10973			LIC13119
					LIC20024			LIC10995	LIC10995	LIC11079	LIC10974			LIC13124
					LIC20029			LIC10996	LIC10996	LIC11081	LIC10976			LIC13132
					LIC20030			LIC10997	LIC10997	LIC11082	LIC10978			LIC13134
					LIC20031			LIC10998	LIC10998	LIC11083	LIC10979			LIC13135
					LIC20040			LIC10999	LIC10999	LIC11084	LIC10980			LIC13151
					LIC20045			LIC11000	LIC11000	LIC11085	LIC10981			LIC13155
					LIC20047			LIC11001	LIC11001	LIC11086	LIC10983			LIC13156
					LIC20053			LIC11002	LIC11002	LIC11087	LIC10984			LIC13159
					LIC20059			LIC11003	LIC11003	LIC11088	LIC10985			LIC13160
					LIC20063			LIC11004	LIC11004	LIC11089	LIC10986			LIC13167
					LIC20064			LIC11005	LIC11005	LIC11091	LIC10987			LIC13173
					LIC20069			LIC11006	LIC11006	LIC11093	LIC10988			LIC13174
					LIC20074			LIC11007	LIC11007	LIC11094	LIC10989			LIC13175
					LIC20075			LIC11008	LIC11009	LIC11096	LIC10992			LIC13187
					LIC20087			LIC11009	LIC11010	LIC11097	LIC10993			LIC13198
					LIC20112			LIC11010	LIC11011	LIC11098	LIC10994			LIC13207
					LIC20113			LIC11011	LIC11012	LIC11100	LIC10995			LIC13210
					LIC20132			LIC11012	LIC11013	LIC11101	LIC10996			LIC13214
					LIC20141			LIC11013	LIC11014	LIC11102	LIC10997			LIC13215
					LIC20143			LIC11014	LIC11015	LIC11103	LIC10998			LIC13216
					LIC20151			LIC11015	LIC11016	LIC11104	LIC10999			LIC13224
					LIC20153			LIC11016	LIC11017	LIC11105	LIC11000			LIC13225
					LIC20157			LIC11017	LIC11019	LIC11106	LIC11001			LIC13229
					LIC20160			LIC11019	LIC11020	LIC11109	LIC11002			LIC13231
					LIC20162			LIC11020	LIC11021	LIC11110	LIC11003			LIC13234
					LIC20163			LIC11021	LIC11022	LIC11111	LIC11004			LIC13238
					LIC20166			LIC11022	LIC11025	LIC11112	LIC11005			LIC13239
					LIC20169			LIC11025	LIC11026	LIC11113	LIC11006			LIC13243
					LIC20173			LIC11026	LIC11027	LIC11114	LIC11007			LIC13247
					LIC20174			LIC11027	LIC11028	LIC11115	LIC11008			LIC13248
					LIC20176			LIC11028	LIC11029	LIC11116	LIC11009			LIC13254
					LIC20183			LIC11029	LIC11030	LIC11117	LIC11010			LIC13255
					LIC20186			LIC11030	LIC11031	LIC11119	LIC11011			LIC13256
					LIC20188			LIC11031	LIC11032	LIC11120	LIC11012			LIC13264
					LIC20189			LIC11032	LIC11033	LIC11121	LIC11013			LIC13265
					LIC20192			LIC11033	LIC11034	LIC11122	LIC11014			LIC13284
					LIC20193			LIC11034	LIC11035	LIC11123	LIC11015			LIC13288
					LIC20195			LIC11035	LIC11036	LIC11125	LIC11016			LIC13290
					LIC20197			LIC11036	LIC11037	LIC11126	LIC11017			LIC13292
					LIC20200			LIC11037	LIC11038	LIC11127	LIC11019			LIC13296
					LIC20202			LIC11038	LIC11039	LIC11128	LIC11020			LIC13299
					LIC20206			LIC11039	LIC11040	LIC11129	LIC11021			LIC13303
					LIC20207			LIC11040	LIC11042	LIC11130	LIC11022			LIC13304
					LIC20211			LIC11042	LIC11043	LIC11131	LIC11025			LIC13307
					LIC20217			LIC11043	LIC11044	LIC11132	LIC11026			LIC13312
					LIC20224			LIC11044	LIC11045	LIC11133	LIC11027			LIC13313
					LIC20225			LIC11045	LIC11046	LIC11134	LIC11028			LIC13314
					LIC20234			LIC11046	LIC11047	LIC11135	LIC11029			LIC13323
					LIC20241			LIC11047	LIC11048	LIC11136	LIC11030			LIC13329
					LIC20245			LIC11048	LIC11049	LIC11137	LIC11031			LIC13335
					LIC20258			LIC11049	LIC11050	LIC11138	LIC11032			LIC13339
					LIC20260			LIC11050	LIC11051	LIC11139	LIC11033			LIC13350
					LIC20261			LIC11051	LIC11052	LIC11141	LIC11034			LIC13352
					LIC20262			LIC11052	LIC11053	LIC11142	LIC11035			LIC13353
								LIC11053	LIC11054	LIC11143	LIC11036			LIC13354
								LIC11054	LIC11056	LIC11145	LIC11037			LIC13355
								LIC11056	LIC11058	LIC11146	LIC11038			LIC13357
								LIC11058	LIC11059	LIC11147	LIC11039			LIC13360
								LIC11059	LIC11062	LIC11148	LIC11040			LIC13361
								LIC11062	LIC11064	LIC11149	LIC11042			LIC13364
								LIC11064	LIC11065	LIC11150	LIC11043			LIC13370
								LIC11065	LIC11066	LIC11151	LIC11044			LIC13373
								LIC11066	LIC11067	LIC11152	LIC11045			LIC13380
								LIC11067	LIC11068	LIC11153	LIC11046			LIC13381
								LIC11068	LIC11070	LIC11154	LIC11047			LIC13383
								LIC11070	LIC11071	LIC11155	LIC11048			LIC13386
								LIC11071	LIC11072	LIC11157	LIC11049			LIC13387
								LIC11072	LIC11074	LIC11158	LIC11050			LIC13391
								LIC11073	LIC11075	LIC11159	LIC11051			LIC13394
								LIC11074	LIC11076	LIC11160	LIC11052			LIC13397
								LIC11075	LIC11078	LIC11161	LIC11053			LIC13400
								LIC11076	LIC11079	LIC11162	LIC11054			LIC13401
								LIC11078	LIC11081	LIC11163	LIC11056			LIC13411
								LIC11079	LIC11082	LIC11164	LIC11058			LIC13415
								LIC11081	LIC11083	LIC11165	LIC11059			LIC13417
								LIC11082	LIC11084	LIC11166	LIC11062			LIC13418
								LIC11083	LIC11085	LIC11167	LIC11064			LIC13419
								LIC11084	LIC11086	LIC11168	LIC11065			LIC13421
								LIC11085	LIC11087	LIC11170	LIC11066			LIC13422
								LIC11086	LIC11088	LIC11173	LIC11067			LIC13427
								LIC11087	LIC11089	LIC11174	LIC11068			LIC13432
								LIC11088	LIC11090	LIC11175	LIC11070			LIC13434
								LIC11089	LIC11091	LIC11177	LIC11071			LIC13435
								LIC11090	LIC11093	LIC11179	LIC11072			LIC13438
								LIC11091	LIC11094	LIC11180	LIC11073			LIC13444
								LIC11093	LIC11096	LIC11181	LIC11074			LIC13445
								LIC11094	LIC11097	LIC11182	LIC11075			LIC13446
								LIC11096	LIC11098	LIC11184	LIC11076			LIC13447
								LIC11097	LIC11100	LIC11185	LIC11078			LIC13454
								LIC11098	LIC11101	LIC11186	LIC11079			LIC13457
								LIC11100	LIC11102	LIC11187	LIC11081			LIC13462
								LIC11101	LIC11103	LIC11188	LIC11082			LIC13465
								LIC11102	LIC11104	LIC11189	LIC11083			LIC13467
								LIC11103	LIC11105	LIC11191	LIC11084			LIC13468
								LIC11104	LIC11106	LIC11192	LIC11085			LIC13477
								LIC11105	LIC11109	LIC11193	LIC11086			LIC13478
								LIC11106	LIC11110	LIC11194	LIC11087			LIC13479
								LIC11109	LIC11111	LIC11195	LIC11088			LIC13482
								LIC11110	LIC11112	LIC11196	LIC11089			LIC13483
								LIC11111	LIC11113	LIC11197	LIC11090			LIC13487
								LIC11112	LIC11114	LIC11199	LIC11091			LIC13489
								LIC11113	LIC11115	LIC11200	LIC11093			LIC13494
								LIC11114	LIC11116	LIC11201	LIC11094			LIC20001
								LIC11115	LIC11117	LIC11202	LIC11096			LIC20004
								LIC11116	LIC11118	LIC11203	LIC11097			LIC20005
								LIC11117	LIC11119	LIC11204	LIC11098			LIC20012
								LIC11118	LIC11120	LIC11205	LIC11100			LIC20016
								LIC11119	LIC11121	LIC11207	LIC11101			LIC20019
								LIC11120	LIC11122	LIC11208	LIC11102			LIC20023
								LIC11121	LIC11123	LIC11209	LIC11103			LIC20026
								LIC11122	LIC11125	LIC11210	LIC11104			LIC20028
								LIC11123	LIC11126	LIC11211	LIC11105			LIC20036
								LIC11125	LIC11127	LIC11212	LIC11106			LIC20038
								LIC11126	LIC11128	LIC11213	LIC11109			LIC20040
								LIC11127	LIC11129	LIC11214	LIC11110			LIC20041
								LIC11128	LIC11130	LIC11215	LIC11111			LIC20042
								LIC11129	LIC11131	LIC11217	LIC11112			LIC20043
								LIC11130	LIC11132	LIC11218	LIC11113			LIC20045
								LIC11131	LIC11133	LIC11219	LIC11114			LIC20047
								LIC11132	LIC11134	LIC11220	LIC11115			LIC20059
								LIC11133	LIC11135	LIC11221	LIC11116			LIC20061
								LIC11134	LIC11136	LIC11222	LIC11117			LIC20063
								LIC11135	LIC11137	LIC11225	LIC11118			LIC20064
								LIC11136	LIC11138	LIC11227	LIC11119			LIC20067
								LIC11137	LIC11139	LIC11231	LIC11120			LIC20069
								LIC11138	LIC11140	LIC11232	LIC11121			LIC20075
								LIC11139	LIC11141	LIC11233	LIC11122			LIC20087
								LIC11140	LIC11142	LIC11239	LIC11123			LIC20091
								LIC11141	LIC11143	LIC11240	LIC11125			LIC20093
								LIC11142	LIC11145	LIC11241	LIC11126			LIC20094
								LIC11143	LIC11146	LIC11242	LIC11127			LIC20103
								LIC11145	LIC11147	LIC11243	LIC11128			LIC20104
								LIC11146	LIC11148	LIC11244	LIC11129			LIC20105
								LIC11147	LIC11149	LIC11245	LIC11130			LIC20106
								LIC11148	LIC11150	LIC11246	LIC11131			LIC20108
								LIC11149	LIC11151	LIC11249	LIC11132			LIC20111
								LIC11150	LIC11152	LIC11250	LIC11133			LIC20112
								LIC11151	LIC11153	LIC11251	LIC11134			LIC20115
								LIC11152	LIC11154	LIC11253	LIC11135			LIC20123
								LIC11153	LIC11155	LIC11254	LIC11136			LIC20140
								LIC11154	LIC11157	LIC11255	LIC11137			LIC20141
								LIC11155	LIC11158	LIC11256	LIC11138			LIC20144
								LIC11157	LIC11159	LIC11258	LIC11139			LIC20149
								LIC11158	LIC11160	LIC11263	LIC11140			LIC20150
								LIC11159	LIC11161	LIC11264	LIC11141			LIC20151
								LIC11160	LIC11162	LIC11265	LIC11142			LIC20152
								LIC11161	LIC11163	LIC11266	LIC11143			LIC20153
								LIC11162	LIC11164	LIC11267	LIC11145			LIC20155
								LIC11163	LIC11165	LIC11268	LIC11146			LIC20157
								LIC11164	LIC11166	LIC11269	LIC11147			LIC20160
								LIC11165	LIC11168	LIC11270	LIC11148			LIC20162
								LIC11166	LIC11170	LIC11272	LIC11149			LIC20163
								LIC11167	LIC11172	LIC11273	LIC11150			LIC20164
								LIC11168	LIC11173	LIC11274	LIC11151			LIC20172
								LIC11170	LIC11174	LIC11275	LIC11152			LIC20173
								LIC11171	LIC11175	LIC11276	LIC11153			LIC20174
								LIC11172	LIC11177	LIC11277	LIC11154			LIC20176
								LIC11173	LIC11178	LIC11278	LIC11155			LIC20177
								LIC11174	LIC11179	LIC11279	LIC11157			LIC20185
								LIC11175	LIC11180	LIC11280	LIC11158			LIC20193
								LIC11177	LIC11181	LIC11281	LIC11159			LIC20197
								LIC11178	LIC11182	LIC11283	LIC11160			LIC20200
								LIC11179	LIC11183	LIC11284	LIC11161			LIC20201
								LIC11180	LIC11184	LIC11287	LIC11162			LIC20202
								LIC11181	LIC11185	LIC11288	LIC11163			LIC20203
								LIC11182	LIC11186	LIC11297	LIC11164			LIC20206
								LIC11183	LIC11187	LIC11298	LIC11165			LIC20207
								LIC11184	LIC11188	LIC11299	LIC11166			LIC20212
								LIC11185	LIC11189	LIC11301	LIC11167			LIC20214
								LIC11186	LIC11190	LIC11302	LIC11168			LIC20216
								LIC11187	LIC11191	LIC11303	LIC11170			LIC20217
								LIC11188	LIC11192	LIC11304	LIC11171			LIC20218
								LIC11189	LIC11193	LIC11305	LIC11172			LIC20223
								LIC11190	LIC11194	LIC11306	LIC11173			LIC20231
								LIC11191	LIC11195	LIC11308	LIC11174			LIC20233
								LIC11192	LIC11196	LIC11309	LIC11175			LIC20235
								LIC11193	LIC11197	LIC11310	LIC11177			LIC20250
								LIC11194	LIC11198	LIC11313	LIC11178			LIC20252
								LIC11195	LIC11199	LIC11316	LIC11179			LIC20260
								LIC11196	LIC11200	LIC11318	LIC11180			LIC20261
								LIC11197	LIC11201	LIC11319	LIC11181			LIC20262
								LIC11198	LIC11202	LIC11321	LIC11182			LIC20269
								LIC11199	LIC11203	LIC11322	LIC11183			LIC20271
								LIC11200	LIC11204	LIC11323	LIC11184			LIC20274
								LIC11201	LIC11205	LIC11324	LIC11185
								LIC11202	LIC11207	LIC11325	LIC11186
								LIC11203	LIC11208	LIC11327	LIC11187
								LIC11204	LIC11209	LIC11328	LIC11188
								LIC11205	LIC11210	LIC11330	LIC11189
								LIC11207	LIC11211	LIC11331	LIC11190
								LIC11208	LIC11212	LIC11332	LIC11191
								LIC11209	LIC11213	LIC11333	LIC11192
								LIC11210	LIC11214	LIC11334	LIC11193
								LIC11211	LIC11215	LIC11335	LIC11194
								LIC11212	LIC11217	LIC11336	LIC11195
								LIC11213	LIC11218	LIC11337	LIC11196
								LIC11214	LIC11219	LIC11338	LIC11197
								LIC11215	LIC11220	LIC11339	LIC11198
								LIC11216	LIC11221	LIC11341	LIC11199
								LIC11217	LIC11222	LIC11342	LIC11200
								LIC11218	LIC11225	LIC11344	LIC11201
								LIC11219	LIC11227	LIC11346	LIC11202
								LIC11220	LIC11228	LIC11347	LIC11203
								LIC11221	LIC11230	LIC11348	LIC11204
								LIC11222	LIC11231	LIC11349	LIC11205
								LIC11225	LIC11232	LIC11350	LIC11207
								LIC11227	LIC11233	LIC11351	LIC11208
								LIC11228	LIC11235	LIC11352	LIC11209
								LIC11230	LIC11239	LIC11353	LIC11210
								LIC11231	LIC11240	LIC11354	LIC11211
								LIC11232	LIC11241	LIC11355	LIC11212
								LIC11233	LIC11242	LIC11356	LIC11213
								LIC11235	LIC11243	LIC11357	LIC11214
								LIC11239	LIC11244	LIC11358	LIC11215
								LIC11240	LIC11245	LIC11359	LIC11217
								LIC11241	LIC11246	LIC11360	LIC11218
								LIC11242	LIC11247	LIC11361	LIC11219
								LIC11243	LIC11249	LIC11362	LIC11220
								LIC11244	LIC11250	LIC11363	LIC11221
								LIC11245	LIC11251	LIC11364	LIC11222
								LIC11246	LIC11252	LIC11366	LIC11225
								LIC11247	LIC11253	LIC11367	LIC11227
								LIC11249	LIC11254	LIC11369	LIC11228
								LIC11250	LIC11255	LIC11370	LIC11230
								LIC11251	LIC11256	LIC11378	LIC11231
								LIC11252	LIC11257	LIC11380	LIC11232
								LIC11253	LIC11258	LIC11381	LIC11233
								LIC11254	LIC11259	LIC11382	LIC11235
								LIC11255	LIC11261	LIC11383	LIC11239
								LIC11256	LIC11263	LIC11384	LIC11240
								LIC11257	LIC11264	LIC11385	LIC11241
								LIC11258	LIC11265	LIC11386	LIC11242
								LIC11259	LIC11266	LIC11387	LIC11243
								LIC11261	LIC11267	LIC11388	LIC11244
								LIC11263	LIC11268	LIC11389	LIC11245
								LIC11264	LIC11269	LIC11390	LIC11246
								LIC11265	LIC11270	LIC11391	LIC11247
								LIC11266	LIC11271	LIC11393	LIC11249
								LIC11267	LIC11272	LIC11394	LIC11250
								LIC11268	LIC11273	LIC11395	LIC11251
								LIC11269	LIC11274	LIC11397	LIC11252
								LIC11270	LIC11275	LIC11398	LIC11253
								LIC11271	LIC11276	LIC11399	LIC11254
								LIC11272	LIC11277	LIC11400	LIC11255
								LIC11273	LIC11278	LIC11403	LIC11256
								LIC11274	LIC11279	LIC11404	LIC11257
								LIC11275	LIC11280	LIC11405	LIC11258
								LIC11276	LIC11281	LIC11406	LIC11259
								LIC11277	LIC11282	LIC11408	LIC11261
								LIC11278	LIC11283	LIC11410	LIC11263
								LIC11279	LIC11284	LIC11411	LIC11264
								LIC11280	LIC11285	LIC11412	LIC11265
								LIC11281	LIC11287	LIC11413	LIC11266
								LIC11282	LIC11288	LIC11414	LIC11267
								LIC11283	LIC11297	LIC11415	LIC11268
								LIC11284	LIC11298	LIC11416	LIC11269
								LIC11285	LIC11299	LIC11418	LIC11270
								LIC11287	LIC11301	LIC11419	LIC11271
								LIC11288	LIC11302	LIC11420	LIC11272
								LIC11297	LIC11303	LIC11422	LIC11273
								LIC11298	LIC11304	LIC11423	LIC11274
								LIC11299	LIC11305	LIC11424	LIC11275
								LIC11301	LIC11306	LIC11425	LIC11276
								LIC11302	LIC11307	LIC11426	LIC11277
								LIC11303	LIC11308	LIC11430	LIC11278
								LIC11304	LIC11309	LIC11431	LIC11279
								LIC11305	LIC11310	LIC11432	LIC11280
								LIC11306	LIC11311	LIC11433	LIC11281
								LIC11307	LIC11312	LIC11434	LIC11282
								LIC11308	LIC11313	LIC11435	LIC11283
								LIC11309	LIC11314	LIC11436	LIC11284
								LIC11310	LIC11316	LIC11438	LIC11285
								LIC11311	LIC11318	LIC11439	LIC11287
								LIC11312	LIC11319	LIC11441	LIC11288
								LIC11313	LIC11320	LIC11442	LIC11290
								LIC11314	LIC11321	LIC11444	LIC11296
								LIC11316	LIC11322	LIC11445	LIC11297
								LIC11318	LIC11323	LIC11446	LIC11298
								LIC11319	LIC11324	LIC11447	LIC11299
								LIC11320	LIC11325	LIC11448	LIC11301
								LIC11321	LIC11326	LIC11450	LIC11302
								LIC11322	LIC11327	LIC11451	LIC11303
								LIC11323	LIC11328	LIC11452	LIC11304
								LIC11324	LIC11330	LIC11454	LIC11305
								LIC11325	LIC11331	LIC11455	LIC11306
								LIC11326	LIC11332	LIC11456	LIC11307
								LIC11327	LIC11333	LIC11458	LIC11308
								LIC11328	LIC11334	LIC11460	LIC11309
								LIC11330	LIC11335	LIC11461	LIC11310
								LIC11331	LIC11336	LIC11462	LIC11311
								LIC11332	LIC11337	LIC11463	LIC11312
								LIC11333	LIC11338	LIC11464	LIC11313
								LIC11334	LIC11339	LIC11465	LIC11314
								LIC11335	LIC11341	LIC11467	LIC11316
								LIC11336	LIC11342	LIC11468	LIC11318
								LIC11337	LIC11344	LIC11469	LIC11319
								LIC11338	LIC11345	LIC11470	LIC11320
								LIC11339	LIC11346	LIC11471	LIC11321
								LIC11341	LIC11347	LIC11473	LIC11322
								LIC11342	LIC11348	LIC11474	LIC11323
								LIC11344	LIC11349	LIC11476	LIC11324
								LIC11345	LIC11350	LIC11477	LIC11325
								LIC11346	LIC11351	LIC11478	LIC11326
								LIC11347	LIC11352	LIC11479	LIC11327
								LIC11348	LIC11353	LIC11480	LIC11328
								LIC11349	LIC11354	LIC11481	LIC11330
								LIC11350	LIC11355	LIC11482	LIC11331
								LIC11351	LIC11356	LIC11483	LIC11332
								LIC11352	LIC11357	LIC11484	LIC11333
								LIC11353	LIC11358	LIC11485	LIC11334
								LIC11354	LIC11359	LIC11486	LIC11335
								LIC11355	LIC11360	LIC11487	LIC11336
								LIC11356	LIC11361	LIC11488	LIC11337
								LIC11357	LIC11362	LIC11490	LIC11338
								LIC11358	LIC11363	LIC11492	LIC11339
								LIC11359	LIC11364	LIC11495	LIC11340
								LIC11360	LIC11366	LIC11496	LIC11341
								LIC11361	LIC11367	LIC11497	LIC11342
								LIC11362	LIC11369	LIC11498	LIC11344
								LIC11363	LIC11370	LIC11499	LIC11345
								LIC11364	LIC11377	LIC11500	LIC11346
								LIC11366	LIC11378	LIC11502	LIC11347
								LIC11367	LIC11380	LIC11503	LIC11348
								LIC11369	LIC11381	LIC11504	LIC11349
								LIC11370	LIC11382	LIC11505	LIC11350
								LIC11371	LIC11383	LIC11506	LIC11351
								LIC11377	LIC11384	LIC11507	LIC11352
								LIC11378	LIC11385	LIC11508	LIC11353
								LIC11380	LIC11386	LIC11511	LIC11354
								LIC11381	LIC11387	LIC11512	LIC11355
								LIC11382	LIC11388	LIC11513	LIC11356
								LIC11383	LIC11389	LIC11514	LIC11357
								LIC11384	LIC11390	LIC11515	LIC11358
								LIC11385	LIC11391	LIC11516	LIC11359
								LIC11386	LIC11393	LIC11520	LIC11360
								LIC11387	LIC11394	LIC11521	LIC11361
								LIC11388	LIC11395	LIC11522	LIC11362
								LIC11389	LIC11397	LIC11524	LIC11363
								LIC11390	LIC11398	LIC11525	LIC11364
								LIC11391	LIC11399	LIC11526	LIC11366
								LIC11393	LIC11400	LIC11527	LIC11367
								LIC11394	LIC11403	LIC11528	LIC11369
								LIC11395	LIC11404	LIC11529	LIC11370
								LIC11397	LIC11405	LIC11530	LIC11371
								LIC11398	LIC11406	LIC11531	LIC11377
								LIC11399	LIC11408	LIC11532	LIC11378
								LIC11400	LIC11409	LIC11533	LIC11380
								LIC11403	LIC11410	LIC11534	LIC11381
								LIC11404	LIC11411	LIC11536	LIC11382
								LIC11405	LIC11412	LIC11537	LIC11383
								LIC11406	LIC11413	LIC11538	LIC11384
								LIC11408	LIC11414	LIC11539	LIC11385
								LIC11409	LIC11415	LIC11540	LIC11386
								LIC11410	LIC11416	LIC11541	LIC11387
								LIC11411	LIC11417	LIC11542	LIC11388
								LIC11412	LIC11418	LIC11543	LIC11389
								LIC11413	LIC11419	LIC11544	LIC11390
								LIC11414	LIC11420	LIC11545	LIC11391
								LIC11415	LIC11422	LIC11546	LIC11393
								LIC11416	LIC11423	LIC11547	LIC11394
								LIC11417	LIC11424	LIC11549	LIC11395
								LIC11418	LIC11425	LIC11550	LIC11397
								LIC11419	LIC11426	LIC11551	LIC11398
								LIC11420	LIC11427	LIC11552	LIC11399
								LIC11422	LIC11430	LIC11553	LIC11400
								LIC11423	LIC11431	LIC11554	LIC11403
								LIC11424	LIC11432	LIC11555	LIC11404
								LIC11425	LIC11433	LIC11556	LIC11405
								LIC11426	LIC11434	LIC11557	LIC11406
								LIC11427	LIC11435	LIC11558	LIC11408
								LIC11430	LIC11436	LIC11559	LIC11409
								LIC11431	LIC11438	LIC11560	LIC11410
								LIC11432	LIC11439	LIC11561	LIC11411
								LIC11433	LIC11440	LIC11562	LIC11412
								LIC11434	LIC11441	LIC11563	LIC11413
								LIC11435	LIC11442	LIC11564	LIC11414
								LIC11436	LIC11444	LIC11565	LIC11415
								LIC11438	LIC11445	LIC11566	LIC11416
								LIC11439	LIC11446	LIC11567	LIC11417
								LIC11440	LIC11447	LIC11568	LIC11418
								LIC11441	LIC11448	LIC11571	LIC11419
								LIC11442	LIC11449	LIC11573	LIC11420
								LIC11443	LIC11450	LIC11574	LIC11422
								LIC11444	LIC11451	LIC11575	LIC11423
								LIC11445	LIC11452	LIC11576	LIC11424
								LIC11446	LIC11453	LIC11579	LIC11425
								LIC11447	LIC11454	LIC11580	LIC11426
								LIC11448	LIC11455	LIC11581	LIC11427
								LIC11449	LIC11456	LIC11582	LIC11430
								LIC11450	LIC11458	LIC11583	LIC11431
								LIC11451	LIC11460	LIC11585	LIC11432
								LIC11452	LIC11461	LIC11588	LIC11433
								LIC11453	LIC11462	LIC11589	LIC11434
								LIC11454	LIC11463	LIC11590	LIC11435
								LIC11455	LIC11464	LIC11591	LIC11436
								LIC11456	LIC11465	LIC11593	LIC11438
								LIC11458	LIC11466	LIC11595	LIC11439
								LIC11460	LIC11467	LIC11596	LIC11440
								LIC11461	LIC11468	LIC11597	LIC11441
								LIC11462	LIC11469	LIC11598	LIC11442
								LIC11463	LIC11470	LIC11599	LIC11443
								LIC11464	LIC11471	LIC11600	LIC11444
								LIC11465	LIC11472	LIC11601	LIC11445
								LIC11466	LIC11473	LIC11602	LIC11446
								LIC11467	LIC11474	LIC11603	LIC11447
								LIC11468	LIC11476	LIC11604	LIC11448
								LIC11469	LIC11477	LIC11605	LIC11449
								LIC11470	LIC11478	LIC11606	LIC11450
								LIC11471	LIC11479	LIC11607	LIC11451
								LIC11472	LIC11480	LIC11608	LIC11452
								LIC11473	LIC11481	LIC11609	LIC11453
								LIC11474	LIC11482	LIC11611	LIC11454
								LIC11476	LIC11483	LIC11612	LIC11455
								LIC11477	LIC11484	LIC11613	LIC11456
								LIC11478	LIC11485	LIC11614	LIC11458
								LIC11479	LIC11486	LIC11615	LIC11460
								LIC11480	LIC11487	LIC11616	LIC11461
								LIC11481	LIC11488	LIC11617	LIC11462
								LIC11482	LIC11490	LIC11618	LIC11463
								LIC11483	LIC11492	LIC11619	LIC11464
								LIC11484	LIC11495	LIC11620	LIC11465
								LIC11485	LIC11496	LIC11622	LIC11466
								LIC11486	LIC11497	LIC11623	LIC11467
								LIC11487	LIC11498	LIC11624	LIC11468
								LIC11488	LIC11499	LIC11625	LIC11469
								LIC11490	LIC11500	LIC11628	LIC11470
								LIC11492	LIC11502	LIC11629	LIC11471
								LIC11493	LIC11503	LIC11631	LIC11472
								LIC11495	LIC11504	LIC11633	LIC11473
								LIC11496	LIC11505	LIC11634	LIC11474
								LIC11497	LIC11506	LIC11635	LIC11476
								LIC11498	LIC11507	LIC11638	LIC11477
								LIC11499	LIC11508	LIC11639	LIC11478
								LIC11500	LIC11511	LIC11641	LIC11479
								LIC11502	LIC11512	LIC11643	LIC11480
								LIC11503	LIC11513	LIC11644	LIC11481
								LIC11504	LIC11514	LIC11645	LIC11482
								LIC11505	LIC11515	LIC11646	LIC11483
								LIC11506	LIC11516	LIC11647	LIC11484
								LIC11507	LIC11517	LIC11650	LIC11485
								LIC11508	LIC11518	LIC11651	LIC11486
								LIC11511	LIC11520	LIC11652	LIC11487
								LIC11512	LIC11521	LIC11653	LIC11488
								LIC11513	LIC11522	LIC11655	LIC11489
								LIC11514	LIC11523	LIC11656	LIC11490
								LIC11515	LIC11524	LIC11657	LIC11492
								LIC11516	LIC11525	LIC11658	LIC11493
								LIC11517	LIC11526	LIC11659	LIC11495
								LIC11518	LIC11527	LIC11660	LIC11496
								LIC11520	LIC11528	LIC11661	LIC11497
								LIC11521	LIC11529	LIC11663	LIC11498
								LIC11522	LIC11530	LIC11666	LIC11499
								LIC11524	LIC11531	LIC11667	LIC11500
								LIC11525	LIC11532	LIC11668	LIC11502
								LIC11526	LIC11533	LIC11669	LIC11503
								LIC11527	LIC11534	LIC11670	LIC11504
								LIC11528	LIC11536	LIC11671	LIC11505
								LIC11529	LIC11537	LIC11672	LIC11506
								LIC11530	LIC11538	LIC11673	LIC11507
								LIC11531	LIC11539	LIC11674	LIC11508
								LIC11532	LIC11540	LIC11675	LIC11511
								LIC11533	LIC11541	LIC11676	LIC11512
								LIC11534	LIC11542	LIC11679	LIC11513
								LIC11536	LIC11543	LIC11682	LIC11514
								LIC11537	LIC11544	LIC11683	LIC11515
								LIC11538	LIC11545	LIC11684	LIC11516
								LIC11539	LIC11546	LIC11686	LIC11517
								LIC11540	LIC11547	LIC11687	LIC11518
								LIC11541	LIC11549	LIC11688	LIC11519
								LIC11542	LIC11550	LIC11689	LIC11520
								LIC11543	LIC11551	LIC11690	LIC11521
								LIC11544	LIC11552	LIC11692	LIC11522
								LIC11545	LIC11553	LIC11693	LIC11524
								LIC11546	LIC11554	LIC11694	LIC11525
								LIC11547	LIC11555	LIC11695	LIC11526
								LIC11549	LIC11556	LIC11696	LIC11527
								LIC11550	LIC11557	LIC11697	LIC11528
								LIC11551	LIC11558	LIC11698	LIC11529
								LIC11552	LIC11559	LIC11699	LIC11530
								LIC11553	LIC11560	LIC11700	LIC11531
								LIC11554	LIC11561	LIC11701	LIC11532
								LIC11555	LIC11562	LIC11702	LIC11533
								LIC11556	LIC11563	LIC11703	LIC11534
								LIC11557	LIC11564	LIC11704	LIC11536
								LIC11558	LIC11565	LIC11705	LIC11537
								LIC11559	LIC11566	LIC11706	LIC11538
								LIC11560	LIC11567	LIC11707	LIC11539
								LIC11561	LIC11568	LIC11708	LIC11540
								LIC11562	LIC11569	LIC11709	LIC11541
								LIC11563	LIC11570	LIC11711	LIC11542
								LIC11564	LIC11571	LIC11713	LIC11543
								LIC11565	LIC11573	LIC11715	LIC11544
								LIC11566	LIC11574	LIC11716	LIC11545
								LIC11567	LIC11575	LIC11717	LIC11546
								LIC11568	LIC11576	LIC11718	LIC11547
								LIC11569	LIC11577	LIC11719	LIC11549
								LIC11570	LIC11578	LIC11720	LIC11550
								LIC11571	LIC11579	LIC11722	LIC11551
								LIC11573	LIC11580	LIC11723	LIC11552
								LIC11574	LIC11581	LIC11724	LIC11553
								LIC11575	LIC11582	LIC11725	LIC11554
								LIC11576	LIC11583	LIC11726	LIC11555
								LIC11577	LIC11584	LIC11727	LIC11556
								LIC11578	LIC11585	LIC11728	LIC11557
								LIC11579	LIC11586	LIC11729	LIC11558
								LIC11580	LIC11587	LIC11730	LIC11559
								LIC11581	LIC11588	LIC11731	LIC11560
								LIC11582	LIC11589	LIC11732	LIC11561
								LIC11583	LIC11590	LIC11733	LIC11562
								LIC11584	LIC11591	LIC11734	LIC11563
								LIC11585	LIC11593	LIC11735	LIC11564
								LIC11586	LIC11595	LIC11736	LIC11565
								LIC11587	LIC11596	LIC11737	LIC11566
								LIC11588	LIC11597	LIC11738	LIC11567
								LIC11589	LIC11598	LIC11740	LIC11568
								LIC11590	LIC11599	LIC11741	LIC11569
								LIC11591	LIC11600	LIC11742	LIC11570
								LIC11593	LIC11601	LIC11743	LIC11571
								LIC11595	LIC11602	LIC11744	LIC11573
								LIC11596	LIC11603	LIC11745	LIC11574
								LIC11597	LIC11604	LIC11746	LIC11575
								LIC11598	LIC11605	LIC11748	LIC11576
								LIC11599	LIC11606	LIC11750	LIC11577
								LIC11600	LIC11607	LIC11752	LIC11578
								LIC11601	LIC11608	LIC11754	LIC11579
								LIC11602	LIC11609	LIC11755	LIC11580
								LIC11603	LIC11611	LIC11756	LIC11581
								LIC11604	LIC11612	LIC11757	LIC11582
								LIC11605	LIC11613	LIC11758	LIC11583
								LIC11606	LIC11614	LIC11759	LIC11584
								LIC11607	LIC11615	LIC11760	LIC11585
								LIC11608	LIC11616	LIC11761	LIC11586
								LIC11609	LIC11617	LIC11762	LIC11587
								LIC11611	LIC11618	LIC11763	LIC11588
								LIC11612	LIC11619	LIC11764	LIC11589
								LIC11613	LIC11620	LIC11767	LIC11590
								LIC11614	LIC11622	LIC11768	LIC11591
								LIC11615	LIC11623	LIC11769	LIC11593
								LIC11616	LIC11624	LIC11770	LIC11595
								LIC11617	LIC11625	LIC11771	LIC11596
								LIC11618	LIC11626	LIC11772	LIC11597
								LIC11619	LIC11627	LIC11773	LIC11598
								LIC11620	LIC11628	LIC11774	LIC11599
								LIC11622	LIC11629	LIC11775	LIC11600
								LIC11623	LIC11631	LIC11776	LIC11601
								LIC11624	LIC11632	LIC11777	LIC11602
								LIC11625	LIC11633	LIC11779	LIC11603
								LIC11626	LIC11634	LIC11780	LIC11604
								LIC11627	LIC11635	LIC11781	LIC11605
								LIC11628	LIC11636	LIC11782	LIC11606
								LIC11629	LIC11637	LIC11783	LIC11607
								LIC11631	LIC11638	LIC11784	LIC11608
								LIC11632	LIC11639	LIC11785	LIC11609
								LIC11633	LIC11640	LIC11788	LIC11611
								LIC11634	LIC11641	LIC11789	LIC11612
								LIC11635	LIC11642	LIC11790	LIC11613
								LIC11636	LIC11643	LIC11791	LIC11614
								LIC11637	LIC11644	LIC11792	LIC11615
								LIC11638	LIC11645	LIC11795	LIC11616
								LIC11639	LIC11646	LIC11797	LIC11617
								LIC11640	LIC11647	LIC11798	LIC11618
								LIC11641	LIC11650	LIC11799	LIC11619
								LIC11643	LIC11651	LIC11800	LIC11620
								LIC11644	LIC11652	LIC11801	LIC11622
								LIC11645	LIC11653	LIC11802	LIC11623
								LIC11646	LIC11655	LIC11803	LIC11624
								LIC11647	LIC11656	LIC11804	LIC11625
								LIC11650	LIC11657	LIC11806	LIC11626
								LIC11651	LIC11658	LIC11807	LIC11627
								LIC11652	LIC11659	LIC11808	LIC11628
								LIC11653	LIC11660	LIC11809	LIC11629
								LIC11655	LIC11661	LIC11810	LIC11631
								LIC11656	LIC11663	LIC11811	LIC11632
								LIC11657	LIC11664	LIC11812	LIC11633
								LIC11658	LIC11665	LIC11813	LIC11634
								LIC11659	LIC11666	LIC11814	LIC11635
								LIC11660	LIC11667	LIC11815	LIC11636
								LIC11661	LIC11668	LIC11816	LIC11637
								LIC11663	LIC11669	LIC11817	LIC11638
								LIC11664	LIC11670	LIC11819	LIC11639
								LIC11665	LIC11671	LIC11820	LIC11640
								LIC11666	LIC11672	LIC11821	LIC11641
								LIC11667	LIC11673	LIC11824	LIC11642
								LIC11668	LIC11674	LIC11825	LIC11643
								LIC11669	LIC11675	LIC11826	LIC11644
								LIC11670	LIC11676	LIC11827	LIC11645
								LIC11671	LIC11679	LIC11828	LIC11646
								LIC11672	LIC11682	LIC11829	LIC11647
								LIC11673	LIC11683	LIC11830	LIC11650
								LIC11674	LIC11684	LIC11831	LIC11651
								LIC11675	LIC11685	LIC11832	LIC11652
								LIC11676	LIC11686	LIC11834	LIC11653
								LIC11679	LIC11687	LIC11835	LIC11655
								LIC11682	LIC11688	LIC11836	LIC11656
								LIC11683	LIC11689	LIC11837	LIC11657
								LIC11684	LIC11690	LIC11838	LIC11658
								LIC11685	LIC11692	LIC11839	LIC11659
								LIC11686	LIC11693	LIC11840	LIC11660
								LIC11687	LIC11694	LIC11843	LIC11661
								LIC11688	LIC11695	LIC11845	LIC11663
								LIC11689	LIC11696	LIC11846	LIC11664
								LIC11690	LIC11697	LIC11847	LIC11665
								LIC11692	LIC11698	LIC11848	LIC11666
								LIC11693	LIC11699	LIC11849	LIC11667
								LIC11694	LIC11700	LIC11850	LIC11668
								LIC11695	LIC11701	LIC11851	LIC11669
								LIC11696	LIC11702	LIC11852	LIC11670
								LIC11697	LIC11703	LIC11853	LIC11671
								LIC11698	LIC11704	LIC11854	LIC11672
								LIC11699	LIC11705	LIC11855	LIC11673
								LIC11700	LIC11706	LIC11856	LIC11674
								LIC11701	LIC11707	LIC11858	LIC11675
								LIC11702	LIC11708	LIC11859	LIC11676
								LIC11703	LIC11709	LIC11860	LIC11679
								LIC11704	LIC11711	LIC11861	LIC11682
								LIC11705	LIC11713	LIC11863	LIC11683
								LIC11706	LIC11715	LIC11867	LIC11684
								LIC11707	LIC11716	LIC11868	LIC11685
								LIC11708	LIC11717	LIC11869	LIC11686
								LIC11709	LIC11718	LIC11870	LIC11687
								LIC11711	LIC11719	LIC11871	LIC11688
								LIC11713	LIC11720	LIC11872	LIC11689
								LIC11715	LIC11722	LIC11873	LIC11690
								LIC11716	LIC11723	LIC11874	LIC11692
								LIC11717	LIC11724	LIC11876	LIC11693
								LIC11718	LIC11725	LIC11877	LIC11694
								LIC11719	LIC11726	LIC11878	LIC11695
								LIC11720	LIC11727	LIC11879	LIC11696
								LIC11722	LIC11728	LIC11881	LIC11697
								LIC11723	LIC11729	LIC11882	LIC11698
								LIC11724	LIC11730	LIC11883	LIC11699
								LIC11725	LIC11731	LIC11884	LIC11700
								LIC11726	LIC11732	LIC11885	LIC11701
								LIC11727	LIC11733	LIC11886	LIC11702
								LIC11728	LIC11734	LIC11887	LIC11703
								LIC11729	LIC11735	LIC11888	LIC11704
								LIC11730	LIC11736	LIC11889	LIC11705
								LIC11731	LIC11737	LIC11890	LIC11706
								LIC11732	LIC11738	LIC11891	LIC11707
								LIC11733	LIC11739	LIC11892	LIC11708
								LIC11734	LIC11740	LIC11894	LIC11709
								LIC11735	LIC11741	LIC11896	LIC11711
								LIC11736	LIC11742	LIC11898	LIC11713
								LIC11737	LIC11743	LIC11899	LIC11715
								LIC11738	LIC11745	LIC11900	LIC11716
								LIC11740	LIC11746	LIC11901	LIC11717
								LIC11741	LIC11747	LIC11903	LIC11718
								LIC11742	LIC11748	LIC11904	LIC11719
								LIC11743	LIC11749	LIC11905	LIC11720
								LIC11744	LIC11750	LIC11907	LIC11722
								LIC11745	LIC11751	LIC11908	LIC11723
								LIC11746	LIC11752	LIC11909	LIC11724
								LIC11747	LIC11754	LIC11910	LIC11725
								LIC11748	LIC11755	LIC11913	LIC11726
								LIC11749	LIC11756	LIC11915	LIC11727
								LIC11750	LIC11757	LIC11916	LIC11728
								LIC11751	LIC11758	LIC11917	LIC11729
								LIC11752	LIC11759	LIC11918	LIC11730
								LIC11754	LIC11760	LIC11919	LIC11731
								LIC11755	LIC11761	LIC11920	LIC11732
								LIC11756	LIC11762	LIC11921	LIC11733
								LIC11757	LIC11763	LIC11925	LIC11734
								LIC11758	LIC11764	LIC11929	LIC11735
								LIC11759	LIC11766	LIC11930	LIC11736
								LIC11760	LIC11767	LIC11932	LIC11737
								LIC11761	LIC11768	LIC11933	LIC11738
								LIC11762	LIC11769	LIC11934	LIC11739
								LIC11763	LIC11770	LIC11935	LIC11740
								LIC11764	LIC11771	LIC11936	LIC11741
								LIC11766	LIC11772	LIC11939	LIC11742
								LIC11767	LIC11773	LIC11940	LIC11743
								LIC11768	LIC11774	LIC11941	LIC11744
								LIC11769	LIC11775	LIC11942	LIC11745
								LIC11770	LIC11776	LIC11943	LIC11746
								LIC11771	LIC11777	LIC11944	LIC11747
								LIC11772	LIC11778	LIC11945	LIC11748
								LIC11773	LIC11779	LIC11947	LIC11749
								LIC11774	LIC11780	LIC11948	LIC11750
								LIC11775	LIC11781	LIC11949	LIC11751
								LIC11776	LIC11782	LIC11950	LIC11752
								LIC11777	LIC11783	LIC11953	LIC11754
								LIC11778	LIC11784	LIC11954	LIC11755
								LIC11779	LIC11785	LIC11955	LIC11756
								LIC11780	LIC11786	LIC11956	LIC11757
								LIC11781	LIC11788	LIC11957	LIC11758
								LIC11782	LIC11789	LIC11958	LIC11759
								LIC11783	LIC11790	LIC11959	LIC11760
								LIC11784	LIC11791	LIC11960	LIC11761
								LIC11785	LIC11792	LIC11961	LIC11762
								LIC11786	LIC11793	LIC11962	LIC11763
								LIC11788	LIC11795	LIC11963	LIC11764
								LIC11789	LIC11797	LIC11964	LIC11766
								LIC11790	LIC11798	LIC11965	LIC11767
								LIC11791	LIC11799	LIC11966	LIC11768
								LIC11792	LIC11800	LIC11967	LIC11769
								LIC11793	LIC11801	LIC11968	LIC11770
								LIC11795	LIC11802	LIC11969	LIC11771
								LIC11797	LIC11803	LIC11970	LIC11772
								LIC11798	LIC11804	LIC11971	LIC11773
								LIC11799	LIC11806	LIC11972	LIC11774
								LIC11800	LIC11807	LIC11974	LIC11775
								LIC11801	LIC11808	LIC11975	LIC11776
								LIC11802	LIC11809	LIC11976	LIC11777
								LIC11803	LIC11810	LIC11977	LIC11779
								LIC11804	LIC11811	LIC11978	LIC11780
								LIC11806	LIC11812	LIC11979	LIC11781
								LIC11807	LIC11813	LIC11980	LIC11782
								LIC11808	LIC11814	LIC11983	LIC11783
								LIC11809	LIC11815	LIC11984	LIC11784
								LIC11810	LIC11816	LIC11985	LIC11785
								LIC11811	LIC11817	LIC11987	LIC11786
								LIC11812	LIC11819	LIC11988	LIC11788
								LIC11813	LIC11820	LIC11989	LIC11789
								LIC11814	LIC11821	LIC11990	LIC11790
								LIC11815	LIC11822	LIC11991	LIC11791
								LIC11816	LIC11824	LIC11992	LIC11792
								LIC11817	LIC11825	LIC11993	LIC11793
								LIC11819	LIC11826	LIC11994	LIC11795
								LIC11820	LIC11827	LIC11995	LIC11796
								LIC11821	LIC11828	LIC11996	LIC11797
								LIC11822	LIC11829	LIC11998	LIC11798
								LIC11823	LIC11830	LIC11999	LIC11799
								LIC11824	LIC11831	LIC12000	LIC11800
								LIC11825	LIC11832	LIC12002	LIC11801
								LIC11826	LIC11834	LIC12003	LIC11802
								LIC11827	LIC11835	LIC12004	LIC11803
								LIC11828	LIC11836	LIC12005	LIC11804
								LIC11829	LIC11837	LIC12006	LIC11806
								LIC11830	LIC11838	LIC12007	LIC11807
								LIC11831	LIC11839	LIC12008	LIC11808
								LIC11832	LIC11840	LIC12009	LIC11809
								LIC11834	LIC11841	LIC12010	LIC11810
								LIC11835	LIC11842	LIC12012	LIC11811
								LIC11836	LIC11843	LIC12014	LIC11812
								LIC11837	LIC11845	LIC12015	LIC11813
								LIC11838	LIC11846	LIC12016	LIC11814
								LIC11839	LIC11847	LIC12017	LIC11815
								LIC11840	LIC11848	LIC12019	LIC11816
								LIC11841	LIC11849	LIC12020	LIC11817
								LIC11843	LIC11850	LIC12021	LIC11819
								LIC11844	LIC11851	LIC12022	LIC11820
								LIC11845	LIC11852	LIC12023	LIC11821
								LIC11846	LIC11853	LIC12024	LIC11822
								LIC11847	LIC11854	LIC12025	LIC11824
								LIC11848	LIC11855	LIC12026	LIC11825
								LIC11849	LIC11856	LIC12027	LIC11826
								LIC11850	LIC11858	LIC12028	LIC11827
								LIC11851	LIC11859	LIC12029	LIC11828
								LIC11852	LIC11860	LIC12030	LIC11829
								LIC11853	LIC11861	LIC12031	LIC11830
								LIC11854	LIC11863	LIC12032	LIC11831
								LIC11855	LIC11864	LIC12033	LIC11832
								LIC11856	LIC11867	LIC12034	LIC11834
								LIC11858	LIC11868	LIC12035	LIC11835
								LIC11859	LIC11869	LIC12036	LIC11836
								LIC11860	LIC11870	LIC12037	LIC11837
								LIC11861	LIC11871	LIC12038	LIC11838
								LIC11863	LIC11872	LIC12039	LIC11839
								LIC11864	LIC11873	LIC12040	LIC11840
								LIC11867	LIC11874	LIC12041	LIC11841
								LIC11868	LIC11875	LIC12043	LIC11842
								LIC11869	LIC11876	LIC12044	LIC11843
								LIC11870	LIC11877	LIC12045	LIC11844
								LIC11871	LIC11878	LIC12046	LIC11845
								LIC11872	LIC11879	LIC12047	LIC11846
								LIC11873	LIC11880	LIC12048	LIC11847
								LIC11874	LIC11881	LIC12049	LIC11848
								LIC11875	LIC11882	LIC12050	LIC11849
								LIC11876	LIC11883	LIC12051	LIC11850
								LIC11877	LIC11884	LIC12052	LIC11851
								LIC11878	LIC11885	LIC12053	LIC11852
								LIC11879	LIC11886	LIC12056	LIC11853
								LIC11880	LIC11887	LIC12057	LIC11854
								LIC11881	LIC11888	LIC12058	LIC11855
								LIC11882	LIC11889	LIC12059	LIC11856
								LIC11883	LIC11890	LIC12061	LIC11858
								LIC11884	LIC11891	LIC12062	LIC11859
								LIC11885	LIC11892	LIC12064	LIC11860
								LIC11886	LIC11894	LIC12065	LIC11861
								LIC11887	LIC11895	LIC12066	LIC11863
								LIC11888	LIC11896	LIC12067	LIC11864
								LIC11889	LIC11897	LIC12068	LIC11867
								LIC11890	LIC11898	LIC12070	LIC11868
								LIC11891	LIC11899	LIC12072	LIC11869
								LIC11892	LIC11900	LIC12073	LIC11870
								LIC11894	LIC11901	LIC12074	LIC11871
								LIC11895	LIC11902	LIC12075	LIC11872
								LIC11896	LIC11903	LIC12076	LIC11873
								LIC11897	LIC11904	LIC12077	LIC11874
								LIC11898	LIC11905	LIC12078	LIC11875
								LIC11899	LIC11907	LIC12079	LIC11876
								LIC11900	LIC11908	LIC12080	LIC11877
								LIC11901	LIC11909	LIC12081	LIC11878
								LIC11902	LIC11910	LIC12082	LIC11879
								LIC11903	LIC11912	LIC12083	LIC11880
								LIC11904	LIC11913	LIC12084	LIC11881
								LIC11905	LIC11914	LIC12085	LIC11882
								LIC11907	LIC11915	LIC12086	LIC11883
								LIC11908	LIC11916	LIC12087	LIC11884
								LIC11909	LIC11917	LIC12088	LIC11885
								LIC11910	LIC11918	LIC12089	LIC11886
								LIC11912	LIC11919	LIC12090	LIC11887
								LIC11913	LIC11920	LIC12091	LIC11888
								LIC11914	LIC11921	LIC12092	LIC11889
								LIC11915	LIC11925	LIC12093	LIC11890
								LIC11916	LIC11928	LIC12094	LIC11891
								LIC11917	LIC11929	LIC12096	LIC11892
								LIC11918	LIC11930	LIC12097	LIC11894
								LIC11919	LIC11932	LIC12098	LIC11895
								LIC11920	LIC11933	LIC12099	LIC11896
								LIC11921	LIC11934	LIC12100	LIC11897
								LIC11925	LIC11935	LIC12101	LIC11898
								LIC11928	LIC11936	LIC12102	LIC11899
								LIC11929	LIC11939	LIC12103	LIC11900
								LIC11930	LIC11940	LIC12104	LIC11901
								LIC11932	LIC11941	LIC12105	LIC11902
								LIC11933	LIC11942	LIC12107	LIC11903
								LIC11934	LIC11943	LIC12108	LIC11904
								LIC11935	LIC11944	LIC12109	LIC11905
								LIC11936	LIC11945	LIC12110	LIC11907
								LIC11939	LIC11947	LIC12111	LIC11908
								LIC11940	LIC11948	LIC12112	LIC11909
								LIC11941	LIC11949	LIC12113	LIC11910
								LIC11942	LIC11950	LIC12115	LIC11912
								LIC11943	LIC11951	LIC12116	LIC11913
								LIC11944	LIC11953	LIC12117	LIC11914
								LIC11945	LIC11954	LIC12119	LIC11915
								LIC11947	LIC11955	LIC12120	LIC11916
								LIC11948	LIC11956	LIC12122	LIC11917
								LIC11949	LIC11957	LIC12123	LIC11918
								LIC11950	LIC11958	LIC12124	LIC11919
								LIC11951	LIC11959	LIC12125	LIC11920
								LIC11953	LIC11960	LIC12126	LIC11921
								LIC11954	LIC11961	LIC12127	LIC11925
								LIC11955	LIC11962	LIC12128	LIC11928
								LIC11956	LIC11963	LIC12131	LIC11929
								LIC11957	LIC11964	LIC12132	LIC11930
								LIC11958	LIC11965	LIC12134	LIC11932
								LIC11959	LIC11966	LIC12138	LIC11933
								LIC11960	LIC11967	LIC12139	LIC11934
								LIC11961	LIC11968	LIC12140	LIC11935
								LIC11962	LIC11969	LIC12141	LIC11936
								LIC11963	LIC11970	LIC12142	LIC11939
								LIC11964	LIC11971	LIC12145	LIC11940
								LIC11965	LIC11972	LIC12146	LIC11941
								LIC11966	LIC11974	LIC12147	LIC11942
								LIC11967	LIC11975	LIC12148	LIC11943
								LIC11968	LIC11976	LIC12149	LIC11944
								LIC11969	LIC11977	LIC12150	LIC11945
								LIC11970	LIC11978	LIC12151	LIC11946
								LIC11971	LIC11979	LIC12152	LIC11947
								LIC11972	LIC11980	LIC12153	LIC11948
								LIC11974	LIC11983	LIC12154	LIC11949
								LIC11975	LIC11984	LIC12156	LIC11950
								LIC11976	LIC11985	LIC12157	LIC11951
								LIC11977	LIC11987	LIC12158	LIC11953
								LIC11978	LIC11988	LIC12159	LIC11954
								LIC11979	LIC11989	LIC12160	LIC11955
								LIC11980	LIC11990	LIC12161	LIC11956
								LIC11983	LIC11991	LIC12162	LIC11957
								LIC11984	LIC11992	LIC12163	LIC11958
								LIC11985	LIC11993	LIC12164	LIC11959
								LIC11987	LIC11994	LIC12165	LIC11960
								LIC11988	LIC11995	LIC12166	LIC11961
								LIC11989	LIC11996	LIC12167	LIC11962
								LIC11990	LIC11998	LIC12168	LIC11963
								LIC11991	LIC11999	LIC12169	LIC11964
								LIC11992	LIC12000	LIC12170	LIC11965
								LIC11993	LIC12002	LIC12171	LIC11966
								LIC11994	LIC12003	LIC12172	LIC11967
								LIC11995	LIC12004	LIC12173	LIC11968
								LIC11996	LIC12005	LIC12174	LIC11969
								LIC11997	LIC12006	LIC12176	LIC11970
								LIC11998	LIC12007	LIC12177	LIC11971
								LIC11999	LIC12008	LIC12183	LIC11972
								LIC12000	LIC12009	LIC12185	LIC11974
								LIC12002	LIC12010	LIC12186	LIC11975
								LIC12003	LIC12012	LIC12188	LIC11976
								LIC12004	LIC12014	LIC12189	LIC11977
								LIC12005	LIC12015	LIC12190	LIC11978
								LIC12006	LIC12016	LIC12191	LIC11979
								LIC12007	LIC12017	LIC12192	LIC11980
								LIC12008	LIC12019	LIC12193	LIC11983
								LIC12009	LIC12020	LIC12196	LIC11984
								LIC12010	LIC12021	LIC12197	LIC11985
								LIC12012	LIC12022	LIC12198	LIC11987
								LIC12014	LIC12023	LIC12199	LIC11988
								LIC12015	LIC12024	LIC12200	LIC11989
								LIC12016	LIC12025	LIC12201	LIC11990
								LIC12017	LIC12026	LIC12202	LIC11991
								LIC12019	LIC12027	LIC12203	LIC11992
								LIC12020	LIC12028	LIC12204	LIC11993
								LIC12021	LIC12029	LIC12205	LIC11994
								LIC12022	LIC12030	LIC12206	LIC11995
								LIC12023	LIC12031	LIC12207	LIC11996
								LIC12024	LIC12032	LIC12208	LIC11997
								LIC12025	LIC12033	LIC12209	LIC11998
								LIC12026	LIC12034	LIC12210	LIC11999
								LIC12027	LIC12035	LIC12211	LIC12000
								LIC12028	LIC12036	LIC12213	LIC12002
								LIC12029	LIC12037	LIC12214	LIC12003
								LIC12030	LIC12038	LIC12215	LIC12004
								LIC12031	LIC12039	LIC12220	LIC12005
								LIC12032	LIC12040	LIC12222	LIC12006
								LIC12033	LIC12041	LIC12225	LIC12007
								LIC12034	LIC12043	LIC12227	LIC12008
								LIC12035	LIC12044	LIC12228	LIC12009
								LIC12036	LIC12045	LIC12230	LIC12010
								LIC12037	LIC12046	LIC12232	LIC12012
								LIC12038	LIC12047	LIC12233	LIC12014
								LIC12039	LIC12048	LIC12234	LIC12015
								LIC12040	LIC12049	LIC12235	LIC12016
								LIC12041	LIC12050	LIC12236	LIC12017
								LIC12043	LIC12051	LIC12237	LIC12019
								LIC12044	LIC12052	LIC12238	LIC12020
								LIC12045	LIC12053	LIC12239	LIC12021
								LIC12046	LIC12055	LIC12240	LIC12022
								LIC12047	LIC12056	LIC12243	LIC12023
								LIC12048	LIC12057	LIC12245	LIC12024
								LIC12049	LIC12058	LIC12246	LIC12025
								LIC12050	LIC12059	LIC12247	LIC12026
								LIC12051	LIC12061	LIC12248	LIC12027
								LIC12052	LIC12062	LIC12249	LIC12028
								LIC12053	LIC12063	LIC12250	LIC12029
								LIC12055	LIC12064	LIC12251	LIC12030
								LIC12056	LIC12065	LIC12252	LIC12031
								LIC12057	LIC12066	LIC12253	LIC12032
								LIC12058	LIC12067	LIC12254	LIC12033
								LIC12059	LIC12068	LIC12256	LIC12034
								LIC12061	LIC12070	LIC12257	LIC12035
								LIC12062	LIC12071	LIC12258	LIC12036
								LIC12063	LIC12072	LIC12259	LIC12037
								LIC12064	LIC12073	LIC12260	LIC12038
								LIC12065	LIC12074	LIC12261	LIC12039
								LIC12066	LIC12075	LIC12263	LIC12040
								LIC12067	LIC12076	LIC12267	LIC12041
								LIC12068	LIC12077	LIC12268	LIC12043
								LIC12070	LIC12078	LIC12269	LIC12044
								LIC12072	LIC12079	LIC12270	LIC12045
								LIC12073	LIC12080	LIC12271	LIC12046
								LIC12074	LIC12081	LIC12273	LIC12047
								LIC12075	LIC12082	LIC12274	LIC12048
								LIC12076	LIC12083	LIC12275	LIC12049
								LIC12077	LIC12084	LIC12276	LIC12050
								LIC12078	LIC12085	LIC12277	LIC12051
								LIC12079	LIC12086	LIC12278	LIC12052
								LIC12080	LIC12087	LIC12279	LIC12053
								LIC12081	LIC12088	LIC12281	LIC12054
								LIC12082	LIC12089	LIC12283	LIC12055
								LIC12083	LIC12090	LIC12284	LIC12056
								LIC12084	LIC12091	LIC12287	LIC12057
								LIC12085	LIC12092	LIC12289	LIC12058
								LIC12086	LIC12093	LIC12290	LIC12059
								LIC12087	LIC12094	LIC12291	LIC12061
								LIC12088	LIC12096	LIC12293	LIC12062
								LIC12089	LIC12097	LIC12294	LIC12063
								LIC12090	LIC12098	LIC12295	LIC12064
								LIC12091	LIC12099	LIC12297	LIC12065
								LIC12092	LIC12100	LIC12298	LIC12066
								LIC12093	LIC12101	LIC12299	LIC12067
								LIC12094	LIC12102	LIC12302	LIC12068
								LIC12096	LIC12103	LIC12303	LIC12070
								LIC12097	LIC12104	LIC12304	LIC12072
								LIC12098	LIC12105	LIC12305	LIC12073
								LIC12099	LIC12107	LIC12306	LIC12074
								LIC12100	LIC12108	LIC12307	LIC12075
								LIC12101	LIC12109	LIC12308	LIC12076
								LIC12102	LIC12110	LIC12311	LIC12077
								LIC12103	LIC12111	LIC12312	LIC12078
								LIC12104	LIC12112	LIC12313	LIC12079
								LIC12105	LIC12113	LIC12315	LIC12080
								LIC12107	LIC12114	LIC12316	LIC12081
								LIC12108	LIC12115	LIC12317	LIC12082
								LIC12109	LIC12116	LIC12318	LIC12083
								LIC12110	LIC12117	LIC12319	LIC12084
								LIC12111	LIC12119	LIC12320	LIC12085
								LIC12112	LIC12120	LIC12321	LIC12086
								LIC12113	LIC12121	LIC12324	LIC12087
								LIC12114	LIC12122	LIC12325	LIC12088
								LIC12115	LIC12123	LIC12326	LIC12089
								LIC12116	LIC12124	LIC12327	LIC12090
								LIC12117	LIC12125	LIC12328	LIC12091
								LIC12119	LIC12126	LIC12329	LIC12092
								LIC12120	LIC12127	LIC12330	LIC12093
								LIC12121	LIC12128	LIC12331	LIC12094
								LIC12122	LIC12129	LIC12332	LIC12096
								LIC12124	LIC12130	LIC12333	LIC12097
								LIC12125	LIC12131	LIC12334	LIC12098
								LIC12126	LIC12132	LIC12335	LIC12099
								LIC12127	LIC12133	LIC12337	LIC12100
								LIC12128	LIC12134	LIC12338	LIC12101
								LIC12129	LIC12138	LIC12339	LIC12102
								LIC12130	LIC12139	LIC12340	LIC12103
								LIC12131	LIC12140	LIC12341	LIC12104
								LIC12132	LIC12141	LIC12343	LIC12105
								LIC12133	LIC12142	LIC12344	LIC12107
								LIC12134	LIC12145	LIC12345	LIC12108
								LIC12138	LIC12146	LIC12346	LIC12109
								LIC12139	LIC12147	LIC12347	LIC12110
								LIC12140	LIC12148	LIC12350	LIC12111
								LIC12141	LIC12149	LIC12351	LIC12112
								LIC12142	LIC12150	LIC12352	LIC12113
								LIC12145	LIC12151	LIC12353	LIC12114
								LIC12146	LIC12152	LIC12357	LIC12115
								LIC12147	LIC12153	LIC12359	LIC12116
								LIC12148	LIC12154	LIC12360	LIC12117
								LIC12149	LIC12155	LIC12362	LIC12119
								LIC12150	LIC12156	LIC12363	LIC12120
								LIC12151	LIC12157	LIC12364	LIC12121
								LIC12152	LIC12158	LIC12365	LIC12122
								LIC12153	LIC12159	LIC12367	LIC12123
								LIC12154	LIC12160	LIC12369	LIC12124
								LIC12155	LIC12161	LIC12370	LIC12125
								LIC12156	LIC12162	LIC12371	LIC12126
								LIC12157	LIC12163	LIC12372	LIC12127
								LIC12158	LIC12164	LIC12373	LIC12128
								LIC12159	LIC12165	LIC12374	LIC12129
								LIC12160	LIC12166	LIC12375	LIC12130
								LIC12161	LIC12167	LIC12377	LIC12131
								LIC12162	LIC12168	LIC12378	LIC12132
								LIC12163	LIC12169	LIC12379	LIC12133
								LIC12164	LIC12170	LIC12380	LIC12134
								LIC12165	LIC12171	LIC12381	LIC12138
								LIC12166	LIC12172	LIC12382	LIC12139
								LIC12167	LIC12173	LIC12383	LIC12140
								LIC12168	LIC12174	LIC12385	LIC12141
								LIC12169	LIC12175	LIC12388	LIC12142
								LIC12170	LIC12176	LIC12391	LIC12145
								LIC12171	LIC12177	LIC12392	LIC12146
								LIC12172	LIC12180	LIC12394	LIC12147
								LIC12173	LIC12181	LIC12395	LIC12148
								LIC12174	LIC12183	LIC12396	LIC12149
								LIC12175	LIC12184	LIC12397	LIC12150
								LIC12176	LIC12185	LIC12399	LIC12151
								LIC12177	LIC12186	LIC12400	LIC12152
								LIC12180	LIC12187	LIC12401	LIC12153
								LIC12181	LIC12188	LIC12402	LIC12154
								LIC12183	LIC12189	LIC12403	LIC12155
								LIC12184	LIC12190	LIC12405	LIC12156
								LIC12185	LIC12191	LIC12406	LIC12157
								LIC12186	LIC12192	LIC12407	LIC12158
								LIC12187	LIC12193	LIC12408	LIC12159
								LIC12188	LIC12194	LIC12409	LIC12160
								LIC12189	LIC12195	LIC12410	LIC12161
								LIC12190	LIC12196	LIC12411	LIC12162
								LIC12191	LIC12197	LIC12412	LIC12163
								LIC12192	LIC12198	LIC12413	LIC12164
								LIC12193	LIC12199	LIC12414	LIC12165
								LIC12194	LIC12200	LIC12415	LIC12166
								LIC12195	LIC12201	LIC12417	LIC12167
								LIC12196	LIC12202	LIC12418	LIC12168
								LIC12197	LIC12203	LIC12419	LIC12169
								LIC12198	LIC12204	LIC12420	LIC12170
								LIC12199	LIC12205	LIC12422	LIC12171
								LIC12200	LIC12206	LIC12424	LIC12172
								LIC12201	LIC12207	LIC12425	LIC12173
								LIC12202	LIC12208	LIC12426	LIC12174
								LIC12203	LIC12209	LIC12427	LIC12175
								LIC12204	LIC12210	LIC12428	LIC12176
								LIC12205	LIC12211	LIC12430	LIC12177
								LIC12206	LIC12213	LIC12431	LIC12180
								LIC12207	LIC12214	LIC12432	LIC12181
								LIC12208	LIC12215	LIC12434	LIC12183
								LIC12209	LIC12220	LIC12437	LIC12184
								LIC12210	LIC12222	LIC12438	LIC12185
								LIC12211	LIC12225	LIC12439	LIC12186
								LIC12213	LIC12226	LIC12440	LIC12187
								LIC12214	LIC12227	LIC12441	LIC12188
								LIC12215	LIC12228	LIC12443	LIC12189
								LIC12220	LIC12229	LIC12444	LIC12190
								LIC12222	LIC12230	LIC12445	LIC12191
								LIC12225	LIC12232	LIC12446	LIC12192
								LIC12226	LIC12233	LIC12447	LIC12193
								LIC12227	LIC12234	LIC12448	LIC12194
								LIC12228	LIC12235	LIC12450	LIC12195
								LIC12229	LIC12236	LIC12451	LIC12196
								LIC12230	LIC12237	LIC12452	LIC12197
								LIC12232	LIC12238	LIC12453	LIC12198
								LIC12233	LIC12239	LIC12454	LIC12199
								LIC12234	LIC12240	LIC12455	LIC12200
								LIC12235	LIC12242	LIC12456	LIC12201
								LIC12236	LIC12243	LIC12457	LIC12202
								LIC12237	LIC12244	LIC12458	LIC12203
								LIC12238	LIC12245	LIC12459	LIC12204
								LIC12239	LIC12246	LIC12460	LIC12205
								LIC12240	LIC12247	LIC12461	LIC12206
								LIC12242	LIC12248	LIC12462	LIC12207
								LIC12243	LIC12249	LIC12463	LIC12208
								LIC12244	LIC12250	LIC12464	LIC12209
								LIC12245	LIC12251	LIC12465	LIC12210
								LIC12246	LIC12252	LIC12466	LIC12211
								LIC12247	LIC12253	LIC12467	LIC12213
								LIC12248	LIC12254	LIC12468	LIC12214
								LIC12249	LIC12255	LIC12469	LIC12215
								LIC12250	LIC12256	LIC12470	LIC12220
								LIC12251	LIC12257	LIC12471	LIC12222
								LIC12252	LIC12258	LIC12472	LIC12225
								LIC12253	LIC12259	LIC12473	LIC12226
								LIC12254	LIC12260	LIC12474	LIC12227
								LIC12255	LIC12261	LIC12475	LIC12228
								LIC12256	LIC12262	LIC12477	LIC12229
								LIC12257	LIC12263	LIC12478	LIC12230
								LIC12258	LIC12264	LIC12480	LIC12231
								LIC12259	LIC12267	LIC12481	LIC12232
								LIC12260	LIC12268	LIC12483	LIC12233
								LIC12261	LIC12269	LIC12484	LIC12234
								LIC12262	LIC12270	LIC12485	LIC12235
								LIC12263	LIC12271	LIC12487	LIC12236
								LIC12264	LIC12272	LIC12488	LIC12237
								LIC12265	LIC12273	LIC12489	LIC12238
								LIC12267	LIC12274	LIC12490	LIC12239
								LIC12268	LIC12275	LIC12491	LIC12240
								LIC12269	LIC12276	LIC12494	LIC12242
								LIC12270	LIC12277	LIC12495	LIC12243
								LIC12271	LIC12278	LIC12497	LIC12244
								LIC12272	LIC12279	LIC12498	LIC12245
								LIC12273	LIC12280	LIC12499	LIC12246
								LIC12274	LIC12281	LIC12501	LIC12247
								LIC12275	LIC12283	LIC12502	LIC12248
								LIC12276	LIC12284	LIC12503	LIC12249
								LIC12277	LIC12286	LIC12504	LIC12250
								LIC12278	LIC12287	LIC12505	LIC12251
								LIC12279	LIC12288	LIC12506	LIC12252
								LIC12280	LIC12289	LIC12507	LIC12253
								LIC12283	LIC12290	LIC12508	LIC12254
								LIC12284	LIC12291	LIC12509	LIC12255
								LIC12286	LIC12292	LIC12510	LIC12256
								LIC12287	LIC12293	LIC12511	LIC12257
								LIC12288	LIC12294	LIC12512	LIC12258
								LIC12289	LIC12295	LIC12514	LIC12259
								LIC12290	LIC12297	LIC12515	LIC12260
								LIC12291	LIC12298	LIC12518	LIC12261
								LIC12292	LIC12299	LIC12519	LIC12262
								LIC12293	LIC12300	LIC12520	LIC12263
								LIC12294	LIC12302	LIC12521	LIC12264
								LIC12295	LIC12303	LIC12523	LIC12265
								LIC12297	LIC12304	LIC12524	LIC12267
								LIC12298	LIC12305	LIC12525	LIC12268
								LIC12299	LIC12306	LIC12526	LIC12269
								LIC12300	LIC12307	LIC12529	LIC12270
								LIC12302	LIC12308	LIC12530	LIC12271
								LIC12303	LIC12309	LIC12531	LIC12272
[truncated: 1,286 more rows]
