# Supplementary material for: Discovery of Novel Leptospirosis Vaccine Candidates Using Reverse and Structural Vaccinology
Source: Front Immunol. 2017 Apr 27;8:463. doi: 10.3389/fimmu.2017.00463 (PMC5406399; doi:10.3389/fimmu.2017.00463)
Supplement: Supplementary file 2 [file Table_2.XLSX]

## Sheet: Table_S2_legend
Supplementary Table S2. List of the 165 βb-OMPs and 54 OM lipoproteins selected by at least one of the predictors for each feature of interest for each type of protein. The original annotation in the LIC genome sequence is also shown.

## Sheet: 165 OMPs
CDS	gene product	Proteins located in the OM			Proteins without TMH (<2 TMH)				Proteins with SP			βb-OMPs
		Cello	Gneg-mPLoc	PSORTb	MEMSAT	Phobius	TMHMM	HMMTOP	SignalCF	PrediSi	SignalP	TMBETADISC-RBF	MCMBB	Bomp	Hhomp
LIC10011	LipL21	-	✓	-	✓	✓	✓	✓	✓	✓	✓	✓	-	-	-
LIC10012	conserved hypothetical protein	✓	-	-	✓	✓	✓	✓	-	✓	-	✓	-	-	-
LIC10017	conserved hypothetical protein	✓	-	✓	✓	✓	✓	✓	✓	✓	-	✓	-	-	-
LIC10050	peptidoglycan-associated cytoplasmic membrane protein	✓	-	✓	✓	✓	✓	✓	✓	✓	-	✓	-	-	-
LIC10087	conserved hypothetical protein	✓	-	-	✓	✓	✓	✓	✓	✓	-	✓	-	-	-
LIC10105	conserved hypothetical protein	✓	-	-	✓	✓	✓	✓	✓	-	-	✓	-	-	-
LIC10123	LipL45-like protein	✓	-	-	✓	✓	✓	✓	✓	✓	-	✓	-	-	-
LIC10125	conserved hypothetical protein	✓	-	-	✓	✓	✓	✓	✓	-	-	✓	-	-	-
LIC10207	SCO1/SenC family protein	✓	-	-	✓	✓	✓	-	✓	-	-	✓	-	-	-
LIC10271	cell wall hydrolase	-	✓	✓	✓	✓	✓	✓	✓	-	-	✓	-	-	-
LIC10302	conserved hypothetical protein	-	✓	-	✓	✓	✓	✓	✓	✓	✓	✓	-	-	-
LIC10307	putative lipoprotein	✓	-	-	✓	✓	✓	✓	✓	✓	-	✓	-	-	-
LIC10314	conserved hypothetical protein	✓	-	-	✓	✓	✓	✓	✓	✓	-	✓	-	-	-
LIC10318	conserved hypothetical protein	✓	-	-	✓	-	-	-	✓	-	-	✓	-	✓	-
LIC10325	hemolysin	✓	-	-	✓	✓	✓	✓	✓	✓	-	✓	-	-	-
LIC10326	conserved hypothetical protein	✓	-	-	✓	✓	✓	✓	✓	✓	✓	✓	-	-	-
LIC10329	conserved hypothetical protein	✓	✓	-	✓	✓	✓	✓	-	✓	-	✓	-	-	-
LIC10346	esterase	✓	-	-	✓	✓	✓	✓	✓	-	-	✓	-	-	-
LIC10359	conserved hypothetical protein	✓	-	-	✓	✓	✓	✓	-	✓	-	✓	✓	-	-
LIC10371	putative lipoprotein	✓	-	-	✓	✓	✓	✓	-	✓	-	✓	-	-	-
LIC10405	conserved hypothetical protein	-	-	✓	✓	✓	✓	✓	-	✓	-	✓	-	-	-
LIC10407	conserved hypothetical protein	✓	-	-	✓	✓	✓	✓	✓	-	-	✓	-	-	-
LIC10468	conserved hypothetical protein	✓	-	-	✓	✓	✓	✓	-	✓	-	✓	-	-	-
LIC10496	conserved hypothetical protein	✓	✓	✓	✓	✓	✓	✓	✓	✓	-	✓	✓	-	✓
LIC10520	conserved hypothetical protein	-	✓	-	✓	✓	✓	✓	✓	✓	-	✓	-	-	-
LIC10537	peptidoglycan associated periplasmic protein	✓	-	✓	✓	✓	✓	✓	✓	✓	-	✓	-	-	-
LIC10539	conserved hypothetical protein	✓	-	-	✓	✓	✓	✓	✓	-	-	✓	-	-	✓
LIC10544	outer membrane protein	✓	-	-	✓	✓	✓	✓	✓	-	✓	✓	✓	✓	✓
LIC10578	conserved hypothetical protein	✓	-	-	✓	✓	✓	✓	✓	-	-	✓	-	-	-
LIC10686	putative lipoprotein	✓	-	-	✓	✓	✓	✓	✓	-	-	✓	✓	✓	-
LIC10703	conserved hypothetical protein	✓	✓	✓	✓	✓	-	-	-	✓	✓	✓	✓	-	-
LIC10711	cytoplasmic membrane protein	✓	-	✓	✓	✓	✓	✓	✓	✓	-	✓	✓	-	-
LIC10713	putative lipoprotein	✓	-	✓	✓	✓	✓	✓	✓	✓	-	✓	✓	-	-
LIC10714	outer membrane receptor protein	✓	✓	✓	✓	✓	✓	✓	✓	✓	✓	✓	✓	✓	✓
LIC10772	conserved hypothetical protein	✓	-	-	✓	✓	✓	✓	✓	✓	-	✓	-	-	-
LIC10778	conserved hypothetical protein	✓	-	-	✓	✓	✓	✓	✓	✓	-	-	-	✓	-
LIC10827	conserved hypothetical protein	✓	-	-	✓	✓	✓	✓	✓	✓	-	✓	✓	-	-
LIC10869	conserved hypothetical protein	✓	-	-	✓	✓	✓	-	✓	✓	-	✓	-	-	-
LIC10881	outer membrane protein, TonB dependent	✓	✓	-	✓	✓	✓	✓	✓	✓	-	✓	✓	✓	✓
LIC10896	TonB-dependent outer membrane receptor	✓	✓	✓	✓	✓	✓	✓	-	✓	✓	✓	✓	✓	✓
LIC10902	conserved hypothetical protein	✓	-	-	✓	✓	✓	✓	-	✓	-	✓	-	-	-
LIC10964	TonB-dependent outer membrane hemin receptor	✓	✓	✓	✓	✓	✓	✓	✓	✓	-	✓	✓	✓	✓
LIC10968	conserved hypothetical protein	✓	-	-	✓	✓	✓	✓	✓	✓	-	✓	-	-	-
LIC11003	LipL71	✓	-	✓	✓	✓	✓	✓	✓	✓	-	✓	-	-	-
LIC11008	conserved hypothetical protein	✓	✓	-	✓	✓	-	✓	✓	✓	-	-	-	-	✓
LIC11022	hypothetical protein	✓	-	-	✓	✓	✓	✓	✓	✓	-	✓	✓	-	-
LIC11028	conserved hypothetical protein	✓	-	-	✓	✓	✓	✓	✓	-	-	-	-	✓	-
LIC11040	hemolysin	-	✓	-	✓	✓	✓	✓	-	✓	-	✓	-	-	-
LIC11058	putative lipoprotein	✓	-	-	✓	✓	✓	✓	✓	✓	-	✓	-	-	-
LIC11084	conserved hypothetical protein	✓	-	-	✓	✓	✓	✓	-	✓	✓	✓	-	-	-
LIC11086	conserved hypothetical protein	✓	✓	-	✓	✓	✓	✓	✓	✓	-	✓	-	✓	✓
LIC11087	putative lipoprotein	✓	-	-	✓	✓	✓	✓	✓	✓	-	✓	-	-	-
LIC11103	alpha/beta hydrolase superfamily	✓	-	-	✓	✓	✓	✓	-	✓	-	✓	-	-	-
LIC11111	HtrA2	✓	-	-	✓	✓	✓	✓	✓	✓	-	✓	-	-	-
LIC11112	serine protease	✓	-	-	✓	✓	✓	✓	✓	✓	✓	✓	-	-	-
LIC11119	conserved hypothetical protein	✓	-	-	✓	✓	✓	✓	✓	-	-	✓	✓	-	-
LIC11121	conserved hypothetical protein	✓	✓	✓	✓	✓	✓	✓	-	✓	-	✓	✓	✓	✓
LIC11122	putative lipoprotein	-	✓	-	✓	✓	✓	✓	-	✓	-	✓	-	-	-
LIC11211	conserved hypothetical protein	✓	-	✓	✓	✓	✓	✓	✓	✓	-	✓	✓	-	✓
LIC11222	conserved hypothetical protein	✓	-	-	✓	✓	✓	✓	✓	✓	-	✓	-	-	-
LIC11228	conserved hypothetical protein	✓	-	-	✓	✓	✓	-	✓	✓	-	✓	✓	-	✓
LIC11259	MreC	✓	-	-	✓	✓	✓	-	-	✓	-	✓	-	-	-
LIC11268	conserved hypothetical protein	✓	✓	✓	✓	✓	✓	✓	✓	-	✓	✓	✓	✓	✓
LIC11320	conserved hypothetical protein	✓	-	-	✓	✓	✓	-	-	✓	-	✓	-	-	-
LIC11327	flagellar p-ring precursor transmembrane protein	✓	-	-	✓	✓	✓	✓	✓	-	-	✓	-	-	-
LIC11330	SAM-dependent methyltransferase	✓	-	-	✓	✓	✓	✓	✓	-	-	-	-	✓	-
LIC11334	conserved hypothetical protein	✓	-	-	✓	✓	✓	✓	-	✓	-	✓	-	-	-
LIC11345	ferrichrome-iron receptor	✓	✓	✓	✓	✓	✓	-	✓	-	-	✓	✓	-	✓
LIC11358	conserved hypothetical protein	✓	-	-	✓	✓	✓	✓	-	✓	-	✓	-	✓	-
LIC11366	conserved hypothetical protein	✓	-	✓	✓	✓	✓	✓	✓	✓	-	✓	-	-	✓
LIC11371	FliO	✓	-	-	✓	✓	-	-	✓	✓	✓	✓	-	-	-
LIC11435	conserved hypothetical protein	✓	-	-	✓	✓	✓	✓	-	✓	-	✓	-	-	-
LIC11436	conserved hypothetical protein	✓	-	✓	✓	✓	✓	✓	-	✓	-	✓	-	-	-
LIC11458	outer membrane protein, porin superfamily	✓	-	✓	✓	✓	✓	✓	✓	✓	-	✓	✓	✓	✓
LIC11466	conserved hypothetical protein	✓	-	-	✓	✓	✓	-	✓	✓	-	✓	-	-	-
LIC11468	conserved hypothetical protein	✓	-	-	✓	✓	✓	✓	✓	-	-	✓	-	-	-
LIC11486	conserved hypothetical protein	✓	-	-	✓	✓	✓	✓	✓	✓	-	✓	-	-	-
LIC11489	conserved hypothetical protein	✓	-	-	✓	-	-	-	-	✓	-	✓	-	-	-
LIC11493	GldG	✓	-	-	✓	✓	-	-	✓	-	-	✓	-	-	-
LIC11506	outer membrane protein	✓	-	✓	✓	✓	✓	✓	✓	✓	-	✓	✓	-	✓
LIC11523	chemotaxis protein	✓	-	-	-	-	✓	✓	✓	-	-	✓	-	-	-
LIC11553	serine/threonine kinase	✓	-	-	✓	✓	✓	✓	✓	✓	-	✓	-	-	-
LIC11568	membrane peptidase	✓	✓	✓	✓	✓	✓	✓	✓	✓	-	✓	-	-	-
LIC11569	conserved hypothetical protein	✓	-	-	✓	✓	✓	-	✓	✓	-	✓	-	-	-
LIC11570	general secretory pathway protein D	✓	✓	✓	✓	✓	✓	-	✓	✓	-	✓	-	-	-
LIC11616	ADP-L-glycero-D-mannoheptose-6-epimerase	✓	-	-	✓	✓	✓	✓	✓	-	-	-	-	✓	-
LIC11623	outer membrane protein	✓	✓	✓	✓	✓	✓	✓	✓	✓	-	✓	-	✓	✓
LIC11628	conserved hypothetical protein	-	✓	-	✓	✓	✓	✓	✓	-	-	✓	-	-	-
LIC11823	conserved hypothetical protein	✓	-	-	-	✓	-	-	✓	✓	-	✓	-	-	-
LIC11851	cytoplasmic membrane protein	✓	✓	✓	✓	✓	✓	✓	-	✓	-	✓	-	✓	✓
LIC11904	conserved hypothetical protein	✓	-	-	✓	✓	✓	✓	-	✓	-	✓	-	-	-
LIC11918	conserved hypothetical protein	✓	-	-	✓	✓	✓	✓	-	✓	-	✓	-	-	-
LIC11940	heavy metal efflux pump	✓	-	-	✓	✓	✓	✓	✓	-	-	✓	-	-	-
LIC11941	heavy metal efflux pump	-	✓	✓	✓	✓	✓	✓	✓	-	-	✓	-	-	✓
LIC11946	conserved hypothetical protein	✓	-	-	✓	-	-	-	✓	✓	-	✓	-	-	-
LIC11959	conserved hypothetical protein	✓	-	✓	✓	✓	✓	✓	✓	✓	-	✓	-	-	-
LIC11991	outer membrane protein	✓	-	-	✓	✓	✓	✓	-	✓	-	✓	-	-	-
LIC11996	conserved hypothetical protein	✓	-	-	✓	✓	✓	✓	✓	-	-	✓	✓	✓	-
LIC11997	conserved hypothetical protein	✓	-	-	✓	✓	-	-	✓	✓	-	✓	-	-	-
LIC12047	cytoplasmic membrane protein	✓	-	-	✓	✓	✓	✓	✓	✓	-	✓	-	-	-
LIC12048	conserved hypothetical protein	✓	-	✓	✓	✓	✓	✓	✓	-	-	✓	-	-	-
LIC12067	hypothetical protein	✓	-	-	✓	✓	✓	✓	-	✓	-	✓	-	✓	✓
LIC12100	conserved hypothetical protein	✓	-	-	✓	✓	✓	✓	✓	-	-	✓	-	-	-
LIC12204	FAD-dependent oxidoreductase family	✓	-	-	✓	✓	✓	✓	✓	-	-	✓	-	-	-
LIC12220	beta-lactamase regulatory protein 1	✓	-	-	✓	✓	✓	✓	✓	✓	-	✓	-	-	-
LIC12225	conserved hypothetical protein	✓	-	-	✓	✓	✓	✓	-	✓	-	-	-	-	✓
LIC12227	conserved hypothetical protein	-	✓	-	✓	✓	✓	✓	✓	-	✓	✓	-	-	-
LIC12254	outer membrane protein	✓	✓	-	✓	✓	✓	✓	✓	✓	-	✓	-	✓	✓
LIC12258	conserved hypothetical protein	✓	✓	✓	✓	✓	✓	✓	-	✓	-	✓	✓	✓	✓
LIC12337	conserved hypothetical protein	✓	-	-	✓	✓	✓	✓	-	✓	-	✓	✓	-	-
LIC12340	conserved hypothetical protein	✓	-	-	✓	✓	✓	✓	✓	✓	-	-	-	✓	-
LIC12374	outer membrane protein, TonB dependent	✓	✓	✓	✓	✓	✓	✓	✓	✓	✓	✓	✓	-	✓
LIC12499	conserved hypothetical protein	✓	-	-	✓	✓	✓	✓	✓	✓	✓	✓	-	-	✓
LIC12500	chemoreceptor (methyl-accepting chemotaxis) transmembrane protein	✓	-	-	-	✓	-	-	✓	✓	-	✓	-	-	-
LIC12524	fatty acid transport protein	✓	✓	✓	✓	✓	✓	✓	✓	-	-	✓	✓	-	✓
LIC12575	cytoplasmic membrane protein	✓	✓	✓	✓	✓	✓	✓	✓	✓	-	✓	✓	-	✓
LIC12615	phage-related protein	✓	-	-	✓	✓	✓	✓	✓	-	-	-	✓	-	-
LIC12632	hemolysin	✓	-	-	✓	✓	✓	✓	✓	✓	-	✓	-	✓	-
LIC12641	conserved hypothetical protein	✓	-	✓	✓	✓	✓	✓	✓	✓	-	✓	-	-	-
LIC12693	conserved hypothetical protein	✓	✓	-	✓	✓	✓	-	-	✓	-	✓	-	-	✓
LIC12709	conserved hypothetical protein	✓	-	-	✓	✓	✓	✓	✓	-	-	✓	-	-	-
LIC12730	conserved hypothetical protein	✓	-	-	✓	✓	✓	✓	✓	✓	-	✓	✓	-	-
LIC12760	microbial collagenase precursor	✓	-	-	✓	✓	✓	✓	✓	✓	✓	-	-	✓	-
LIC12791	conserved hypothetical protein	✓	-	-	✓	✓	✓	✓	✓	✓	-	-	-	✓	-
LIC12936	conserved hypothetical protein	✓	-	-	✓	✓	✓	✓	-	✓	-	✓	-	-	-
LIC12952	S-layer-like protein	✓	-	-	✓	-	-	-	-	✓	-	✓	-	-	-
LIC12990	conserved hypothetical protein	-	✓	-	✓	-	✓	✓	-	✓	-	-	-	-	✓
LIC13000	conserved hypothetical protein	✓	-	-	✓	✓	✓	✓	✓	✓	-	✓	-	-	-
LIC13002	conserved hypothetical protein	✓	✓	-	✓	✓	✓	✓	✓	-	-	✓	✓	-	✓
LIC13055	conserved hypothetical protein	✓	-	-	✓	✓	✓	✓	✓	✓	-	✓	-	-	-
LIC13060	LipL36	-	✓	-	✓	✓	✓	✓	✓	✓	✓	✓	-	-	-
LIC13066	putative lipoprotein	✓	-	-	✓	✓	✓	✓	✓	-	-	✓	✓	-	-
LIC13076	putative lipoprotein	✓	-	-	✓	✓	✓	✓	✓	✓	-	✓	-	-	-
LIC13084	conserved hypothetical protein	-	-	✓	✓	✓	✓	✓	-	✓	-	✓	✓	-	-
LIC13089	conserved hypothetical protein	✓	-	-	✓	✓	✓	✓	✓	-	-	✓	✓	✓	✓
LIC13198	hemolysin/sphingomyelinase-like	✓	-	-	✓	✓	✓	✓	-	✓	-	✓	-	✓	-
LIC13215	putative lipoprotein	✓	-	-	✓	✓	✓	✓	✓	-	-	✓	-	-	-
LIC13229	conserved hypothetical protein	✓	-	-	✓	✓	✓	✓	✓	✓	-	✓	-	✓	✓
LIC13231	conserved hypothetical protein	✓	-	-	✓	✓	✓	✓	-	✓	✓	✓	-	-	-
LIC13247	conserved hypothetical protein	✓	-	✓	✓	✓	✓	✓	✓	✓	-	✓	-	-	-
LIC13353	L-amino acid oxidase	✓	-	-	✓	✓	✓	✓	✓	-	-	✓	✓	-	-
LIC13381	conserved hypothetical protein	✓	-	-	✓	✓	✓	✓	✓	✓	-	✓	-	✓	-
LIC13386	conserved hypothetical protein	✓	-	-	✓	✓	✓	-	✓	-	-	✓	-	-	-
LIC13394	methyl-accepting chemotaxis transmembrane protein	✓	-	-	✓	-	-	-	✓	-	-	✓	-	-	-
LIC13411	putative lipoprotein	✓	✓	-	✓	-	✓	-	-	✓	-	✓	-	-	-
LIC13417	conserved hypothetical protein	✓	-	-	✓	✓	✓	✓	✓	✓	✓	✓	✓	-	✓
LIC13434	conserved hypothetical protein	✓	-	-	✓	✓	✓	✓	✓	✓	✓	✓	-	-	-
LIC13435	conserved hypothetical protein	✓	-	-	✓	✓	✓	✓	✓	✓	-	✓	✓	-	-
LIC13447	putative lipoprotein	✓	-	-	✓	✓	✓	-	✓	✓	-	✓	-	-	-
LIC13477	conserved hypothetical protein	✓	✓	-	-	✓	✓	✓	✓	✓	-	✓	✓	✓	✓
LIC13478	cystine-binding periplasmic protein precursor	✓	-	-	✓	✓	✓	✓	✓	✓	-	✓	-	-	-
LIC13479	peptidoglycan-associated cytoplasmic membrane protein	✓	-	-	✓	✓	✓	✓	✓	-	-	✓	-	-	-
LIC20019	conserved hypothetical protein	✓	✓	-	✓	✓	✓	✓	✓	✓	-	✓	-	✓	✓
LIC20042	BatC	✓	-	-	✓	✓	✓	✓	-	✓	-	✓	-	-	-
LIC20043	BatD	✓	-	-	✓	-	-	-	-	✓	-	✓	-	-	-
LIC20087	outer membrane protein	✓	✓	-	✓	✓	✓	✓	✓	✓	-	✓	✓	-	✓
LIC20103	conserved hypothetical protein	-	✓	-	✓	✓	✓	✓	-	✓	-	✓	-	-	-
LIC20144	HtrA1-like protein	✓	-	-	✓	✓	✓	✓	-	✓	-	✓	-	-	-
LIC20151	tonB-dependent outer membrane receptor	✓	✓	✓	✓	✓	✓	-	✓	✓	-	✓	✓	✓	✓
LIC20157	conserved hypothetical protein	✓	-	✓	✓	✓	✓	✓	✓	-	-	✓	✓	✓	✓
LIC20172	lipoprotein	✓	✓	-	✓	✓	-	-	-	✓	-	✓	✓	-	-
LIC20197	cysteine protease	-	-	✓	✓	✓	✓	✓	✓	✓	-	✓	-	✓	-
LIC20214	conserved hypothetical protein	✓	✓	✓	✓	✓	✓	✓	-	✓	-	✓	✓	✓	✓
LIC20231	conserved hypothetical protein	✓	-	-	✓	✓	✓	✓	-	✓	-	✓	-	-	-
LIC20271	conserved hypothetical protein	✓	-	-	✓	✓	✓	✓	-	✓	-	✓	-	-	-

## Sheet: 54 OM lipoproteins
CDS	gene product	Lipoproteins		Proteins located in the outer membrane
		LipoP	SpLip	Cello	Gneg-mPLoc	PSORTb
LIC10010	conserved hypothetical protein	✓	✓	✓	-	-
LIC10011	LipL21	✓	✓	-	✓	-
LIC10024	adenylate/guanylate cyclase	-	✓	✓	✓	-
LIC10125	conserved hypothetical protein	✓	-	✓	-	-
LIC10307	putative lipoprotein	✓	✓	✓	-	-
LIC10371	putative lipoprotein	-	✓	✓	-	-
LIC10468	conserved hypothetical protein	✓	-	✓	-	-
LIC10647	conserved hypothetical protein	-	✓	✓	-	✓
LIC10657	sphingomyelinase C precursor	-	✓	✓	-	-
LIC10713	putative lipoprotein	✓	✓	✓	-	✓
LIC10715	thermolysin	-	✓	✓	-	-
LIC10827	conserved hypothetical protein	✓	-	✓	-	-
LIC10968	conserved hypothetical protein	-	✓	✓	-	-
LIC10985	conserved hypothetical protein	✓	-	✓	-	-
LIC11003	LipL71	✓	✓	✓	-	✓
LIC11052	conserved hypothetical protein	✓	-	✓	-	-
LIC11058	putative lipoprotein	✓	✓	✓	-	-
LIC11082	cytoplasmic membrane protein	✓	-	✓	-	-
LIC11084	conserved hypothetical protein	✓	-	✓	-	-
LIC11087	putative lipoprotein	-	✓	✓	-	-
LIC11117	alpha-glucosidase	✓	✓	✓	-	-
LIC11122	putative lipoprotein	✓	-	-	✓	-
LIC11167	putative lipoprotein	-	✓	✓	-	-
LIC11270	conserved hypothetical protein	✓	-	✓	-	-
LIC11466	conserved hypothetical protein	✓	✓	✓	-	-
LIC11711	putative lipoprotein	✓	✓	✓	-	-
LIC11754	lipoprotein with phospholipase D domain	✓	✓	✓	-	-
LIC11755	conserved hypothetical protein	✓	-	✓	-	✓
LIC11793	signal peptide peptidase	-	✓	✓	-	-
LIC11813	gamma-glutamyltranspeptidase	✓	-	✓	-	-
LIC11904	conserved hypothetical protein	-	✓	✓	-	-
LIC11991	outer membrane protein	✓	✓	✓	-	-
LIC11996	conserved hypothetical protein	-	✓	✓	-	-
LIC12030	conserved hypothetical protein	✓	-	✓	-	-
LIC12048	conserved hypothetical protein	✓	✓	✓	-	✓
LIC12253	putative lipoprotein	-	✓	✓	-	-
LIC12649	hypothetical protein	-	✓	✓	-	-
LIC12690	putative lipoprotein	✓	-	✓	-	✓
LIC12760	microbial collagenase precursor	✓	✓	✓	-	-
LIC12921	methyl-accepting chemotaxis protein	-	✓	✓	-	-
LIC13060	LipL36	✓	✓	-	✓	-
LIC13066	putative lipoprotein	-	✓	✓	-	-
LIC13076	putative lipoprotein	✓	✓	✓	-	-
LIC13202	cholesterol oxidase precursor	✓	✓	✓	-	-
LIC13305	putative lipoprotein	✓	✓	✓	-	-
LIC13321	thermolysin homolog precursor	✓	✓	✓	-	-
LIC13322	thermolysin precursor	✓	✓	✓	-	-
LIC13411	putative lipoprotein	-	✓	✓	✓	-
LIC13434	conserved hypothetical protein	✓	✓	✓	-	-
LIC13447	putative lipoprotein	✓	-	✓	-	-
LIC20103	conserved hypothetical protein	✓	-	-	-	-
LIC20172	lipoprotein	✓	-	✓	✓	-
LIC20185	conserved hypothetical protein	✓	-	✓	-	-
LIC20190	conserved hypothetical protein	-	✓	✓	-	-
