# Supplementary material for: Discovery of Novel Leptospirosis Vaccine Candidates Using Reverse and Structural Vaccinology
Source: Front Immunol. 2017 Apr 27;8:463. doi: 10.3389/fimmu.2017.00463 (PMC5406399; doi:10.3389/fimmu.2017.00463)
Supplement: Supplementary file 5 [file Table_5.XLSX]

## Sheet: Table_S5_legends
Supplementary Table S5. Complete list of the Gene ontology (GO) terms predicted by COFACTOR based on the structure models of the βb-OMPs and OM lipoproteins. GO terms were assigned for three domains: Molecular Function, Biological Process and Cell Localization. Usually, more than one GO term was predicted for each protein and different proteins could be assigned to the same term.

## Sheet: Bb-OMPs GO terms
	LIC10496	LIC10714	LIC10881	LIC10896*	LIC10964	LIC11086	LIC11211	LIC11268	LIC11458	LIC11506	LIC11623	LIC12254	LIC12374	LIC12575	LIC13477	LIC20019	LIC20087	LIC20151
Molecular Function
(Acyl-carrier-protein) S-malonyltransferase Activity (GO:0004314)	-	-	-	-	-	-	-	-	-	-	✓	-	-	-	-	-	-	-
Aspartic-type Endopeptidase aActivity (GO:0004190)	-	-	-	-	-	-	-	-	-	-	-	-	-	-	-	✓	-	-
ATP Binding (GO:0005524)	-	-	-	-	-	-	-	-	-	-	✓	-	-	-	-	-	-	-
Carboxyesterase Activity (GO:0004091)	-	-	-	-	-	✓	-	-	-	-	-	-	-	-	-	-	-	-
Cofactor Binding (GO:0048037)	-	✓	-	-	-	-	-	-	-	-	-	-	-	-	-	-	-	-
Efflux Transmembrane Transporter Activity (GO:0015562)	✓	-	-	-	-	-	-	-	-	-	-	-	-	✓	-	-	-	-
Enoyl-(Acyl-carrier-protein) Reductase (NADH) Activity (GO:0004318)	-	-	-	-	-	-	-	-	-	-	✓	-	-	-	-	-	-	-
Fatty-acyl-CoA Synthase Activity (GO:0004321)	-	-	-	-	-	-	-	-	-	-	✓	-	-	-	-	-	-	-
Ion Binding (GO:0043167)	-	-	-	-	-	-	-	-	-	-	-	-	-	-	-	-	-	-
Iron Ion Binding (GO:0005506)	-	✓	✓	-	✓	-	-	-	-	-	✓	-	-	-	-	-	-	✓
Iron Ion Transmembrane Transporter Activity (GO:0005381)	-	-	-	✓	-	-	-	✓	✓	-	-	-	✓	-	-	-	-	-
Lipase Activity (GO:0016298)	-	-	-	-	-	✓	-	-	-	-	-	-	-	-	-	-	-	-
Lipid Binding (GO:0008289)	✓	-	-	-	-	-	-	-	-	-	-	-	-	✓	-	-	-	-
Methyl Indole-3-acetate Esterase Activity (GO:0080030)	-	-	-	-	-	✓	-	-	-	-	-	-	-	-	-	-	-	-
Methyl Jasmonate Esterase Activity (GO:0080032)	-	-	-	-	-	✓	-	-	-	-	-	-	-	-	-	-	-	-
Methyl Salicylate Esterase Activity (GO:0080031)	-	-	-	-	-	✓	-	-	-	-	-	-	-	-	-	-	-	-
Myristoyl-(Acyl-carrier-protein) Hydrolase Activity (GO:0016295)	-	-	-	-	-	-	-	-	-	-	✓	-	-	-	-	-	-	-
Oleoyl-(Acyl-carrier-protein) Hydrolase Activity (GO:0004320)	-	-	-	-	-	-	-	-	-	-	✓	-	-	-	-	-	-	-
Oxidoreductase Activity, Acting on the Aldehyde or Oxo Group of Donors (GO:0016903)	-	-	-	-	-	-	-	-	-	-	✓	-	-	-	-	-	-	-
Porin Activity (GO:001528)	✓	-	-	-	-	-	✓	-	-	✓	✓	-	✓	✓	✓	-	-	✓
Protein Binding (GO:0005515)	-	✓	-	-	-	-	-	-	-	-	-	-	✓	-	-	-	✓	✓
Receptor Activity (GO:0004872)	-	✓	✓	✓	✓	-	-	✓	-	-	✓	-	✓	-	-	-	-	✓
Serine-type Endopeptidase Activity (GO:0004252)	-	-	-	-	-	-	-	-	-	-	-	-	-	-	-	-	✓	-
Siderophore Transmembrane Transporter Activity (GO:0015343)	-	-	✓	✓	✓	-	-	-	-	-	-	-	-	-	-	-	-	✓
Siderophore Transporter Activity (GO:0042927)	-	-	-	-	-	-	-	✓	✓	-	-	-	✓	-	-	-	-	-
Toxic Substance Binding (GO:0015643)	-	✓	-	-	-	-	-	-	-	-	-	-	-	-	-	-	-	-
Transition Metal Ion Binding (GO:0046914)	-	-	-	-	-	-	-	✓	-	-	-	-	✓	-	-	-	-	-
Virion Binding (GO:0046790)	-	✓	-	-	-	-	-	-	-	-	-	-	-	-	-	-	-	-
Wide Pore Channel Activity (GO:0022829)	-	-	-	-	✓	-	-	✓	✓	-	-	✓	-	-	-	-	-	-
Biological Process
Antigen Processing and Presentation of Endogenous Peptide Antigen via MHC class I (GO:0019885)	-	-	-	-	-	-	-	-	-	-	-	-	-	-	-	-	✓	-
Cobalamin Transport (GO:0015889)	-	✓	-	-	-	-	-	-	-	-	-	-	✓	-	-	-	-	✓
Copper Ion Transmembrane Transport (GO:0035434)	✓	-	-	-	-	-	-	-	-	-	-	-	-	✓	-	-	-	-
Enterobactin Transport (GO:0042930)	✓	-	-	-	-	-	-	-	-	-	-	-	-	✓	-	-	-	-
Establishment of Localization (GO:0051234)	-	-	-	-	-	-	-	-	-	-	✓	✓	-	-	-	-	-	-
Ion Transport (GO:0006811)	-	-	-	-	-	-	-	-	-	✓	-	-	-	-	✓	-	-	-
Iron Assimilation by Chelation and Transport (GO:0033214)	-	-	-	-	-	-	-	✓	✓	-	-	-	✓	-	-	-	-	-
Iron Chelate Transport (GO:0015688)	-	-	-	-	-	-	-	✓	✓	-	-	-	✓	-	-	-	-	-
Lipid Localization (GO:0010876)	-	-	-	-	-	✓	✓	-	-	-	-	-	-	-	-	-	-	-
Organic Substance Transport (GO:0071702)	-	-	-	-	-	✓	✓	-	-	-	-	-	-	-	-	-	-	-
Protein Metabolic Process (GO:0019538)	-	-	-	-	-	-	-	-	-	-	-	-	-	-	-	✓	-	-
Protein Transport (GO:0015031)	✓	-	-	-	-	-	-	-	-	-	-	-	-	✓	-	-	-	-
Proteolysis (GO:0006508)	-	-	-	-	-	-	-	-	-	-	-	-	-	-	-	-	✓	-
Response to Antibiotic (GO:0046677)	✓	-	-	-	-	-	-	-	-	-	-	-	-	✓	-	-	-	-
Response to Metal Ion (GO:0010038)	✓	-	-	-	-	-	-	-	-	-	-	-	-	✓	-	-	-	-
Response to Organic Cyclic Compound (GO:0014070)	✓	-	-	-	-	-	-	-	-	-	-	-	-	✓	-	-	-	-
Siderophore Transport (GO:0015891)	-	✓	✓	✓	✓	-	-	-	-	-	-	-	-	-	-	-	-	✓
Vitamin Transport (GO:0051180)	-	-	-	-	✓	-	-	✓	-	-	-	-	-	-	-	-	-	-
Cell Location
Cell Outer Membrane (GO:0009279)	✓	✓	✓	✓	✓	✓	✓	✓	-	✓	✓	-	✓	✓	-	✓	-	✓
Cell Envelope (GO:0030313)	-	-	-	-	-	-	-	-	✓	-	-	✓	-	-	-	-	-	-
Dynein Complex (GO:0030286)	-	-	-	-	-	-	-	-	-	-	✓	-	-	-	-	-	-	-
External Encapsulating Structure Part (GO:0044462)	-	-	-	-	-	-	-	-	✓	-	-	✓	-	-	-	-	-	-
Fatty Acid Synthase Complex (GO:0005835)	-	-	-	-	-	-	-	-	-	-	✓	-	-	-	-	-	-	-
Integral Component of Membrane (GO:0016021)	✓	-	-	✓	✓	✓	✓	✓	-	-	-	-	-	✓	-	✓	-	-
Intrinsic Component of Cell Outer Membrane (GO:0031230)	-	-	-	-	-	-	-	-	-	-	-	-	-	-	✓	-	-	-
Intrinsic Component of Membrane (GO:0031224)	-	-	✓	-	-	-	-	-	✓	-	-	✓	-	-	-	-	-	-
Lipid Particle (GO:0005811)	-	-	-	-	-	-	-	-	-	-	✓	-	-	-	-	-	-	-
Macromolecular Complex (GO:0032991)	-	-	-	-	✓	-	-	✓	-	-	-	✓	-	-	-	-	-	-
Membrane (GO:0016020)	-	-	-	-	-	-	-	-	-	-	-	-	-	-	-	-	✓	-
Mitochondrion (GO:0005739)	-	-	-	-	-	-	-	-	-	-	✓	-	-	-	-	-	-	-
Outer Membrane (GO:0019867)	-	-	-	-	-	-	-	-	✓	-	-	-	-	-	-	-	-	-
Pilus (GO:0009289)	-	-	-	-	-	-	-	-	-	-	-	-	-	-	-	-	✓	-
Plasma Membrane (GO:0005886)	✓	✓	✓	✓	✓	-	✓	✓	-	✓	✓	-	✓	✓	✓	✓	-	✓
Pore Complex (GO:0046930)	-	✓	-	-	-	-	-	-	-	✓	✓	-	✓	-	✓	-	-	✓

## Sheet: OM Lipoproteins GO terms
	LIC10024	LIC10647	LIC10713	LIC11003	LIC11755	LIC12048	LIC13411	LIC20172
Molecular Function
(Acyl-carrier-protein) S-acetyltransferase Activity (GO:0004313)	-	-	-	✓	-	-	-	-
(Acyl-carrier-protein) S-malonyltransferase Activity (GO:0004314)	-	-	-	✓	-	-	-	-
2-methylisocitrate Dehydratase Activity (GO:0047456)	✓	-	-	-	-	-	-	-
3-hydroxypalmitoyl-(Acyl-carrier-protein) Dehydratase Activity (GO:0004317)	-	-	-	✓	-	-	-	-
3-oxoacyl-(Acyl-carrier-protein) Reductase (NADPH) Activity (GO:0004316)	-	-	-	-	-	✓	-	-
3-oxoacyl-(Acyl-carrier-protein) Synthase Activity (GO:0004315)	-	-	-	-	-	✓	-	-
4 Iron, 4 Sulfur Cluster Binding (GO:0051539)	✓	-	-	-	-	-	-	-
Aconitate Hydratase Activity (GO:0003994)	✓	-	-	-	-	-	-	-
Aldose 1-epimerase Activity (GO:0004034)	-	-	-	-	-	-	✓	-
ATP Binding (GO:0005524)	✓	-	-	-	-	✓	-	✓
ATPase Activity (GO:0016887)	-	-	-	-	-	✓	-	-
ATP-dependent Helicase Activity (GO:0008026)	✓	-	-	-	-	-	-	-
Carbohydrate Binding (GO:0030246)	-	-	-	-	-	-	✓	-
Chalcone Isomerase Activity (GO:0045430)	-	-	-	-	-	-	✓	-
Copper Ion Binding (GO:0005507)	-	-	-	-	-	-	✓	-
DNA Topoisomerase type II (ATP-hydrolyzing) Activity (GO:0003918)	✓	-	-	-	-	-	-	-
DNA-dependent ATPase Activity (GO:0008094)	-	-	-	-	-	-	-	✓
DNA-directed DNA Polymerase Activity (GO:0003887)	✓	-	-	-	-	-	-	-
Electron Carrier Activity (GO:0009055)	-	-	✓	-	-	-	-	-
Endopeptidase Inhibitor Activity (GO:0004866)	-	-	-	-	-	✓	-	-
Enoyl-(Acyl-carrier-protein) Reductase (NADH) Activity (GO:0004318)	-	-	-	✓	-	-	-	-
Enoyl-(Acyl-carrier-protein) Reductase (NADPH, B-specific) Activity (GO:0004319)	-	-	-	✓	-	-	-	-
Fatty-acyl-CoA Synthase Activity (GO:0004321)	-	-	-	✓	-	✓	-	-
Holo-(Acyl-carrier-protein) Synthase Activity (GO:0008897)	-	-	-	-	-	✓	-	-
Ion Binding (GO:0043167)	-	✓	-	-	✓	-	-	-
Isocitrate Hydro-lyase (Cis-aconitate-forming) Activity (GO:0052633)	✓	-	-	-	-	-	-	-
Magnesium Ion Binding (GO:0000287)	-	-	-	-	-	✓	-	-
Metal Ion Binding (GO:0046872)	✓	-	✓	-	-	-	-	-
Metalloendopeptidase Activity (GO:0004222)	-	-	-	-	-	-	-	✓
Microtubule Motor Activity (GO:0003777)	-	-	-	-	-	✓	-	✓
Nucleotide Binding (GO:0000166)	-	-	-	-	✓	-	-	-
Oleoyl-(Acyl-carrier-protein) Hydrolase Activity (GO:0004320)	-	-	-	✓	-	-	-	-
Oxidoreductase Activity (GO:0016491)	-	-	✓	-	-	-	-	-
Palmitoyl-(Acyl-carrier-protein) Hydrolase Activity (GO:0016296)	-	-	-	✓	-	-	-	-
Palmitoyltransferase Activity (GO:0016409)	-	-	-	✓	-	-	-	-
Primary Amine Oxidase Activity (GO:0008131)	-	-	-	-	-	-	✓	-
Protein Binding (GO:0005515)	-	-	-	✓	-	✓	-	-
Quinone Binding (GO:0048038)	-	-	-	-	-	-	✓	-
RNA Binding (GO:0003723)	-	-	-	-	✓	-	-	-
RNA-directed RNA Polymerase Activity (GO:0003968)	-	-	-	-	✓	-	-	-
Single-stranded DNA Binding (GO:0003697)	-	-	-	-	-	-	-	✓
Toxin Receptor Binding (GO:0050827)	-	-	-	-	-	-	-	✓
Zinc Ion Binding (GO:0008270)	-	-	-	-	-	-	-	✓
Biological Process
Apoptotic Cell Clearance (GO:0043277)	-	✓	-	-	-	-	-	-
Apoptotic Process (GO:0006915)	-	-	-	-	-	-	-	✓
Branching Involved in Salivary Gland Morphogenesis (GO:0060445)	-	✓	-	-	-	-	-	-
Carboxylic Acid Biosynthetic Process (GO:0046394)	-	-	-	✓	-	-	-	-
Cell Adhesion (GO:0007155)	✓	-	-	-	-	-	✓	-
Cell Motility (GO:0048870)	-	-	-	-	-	-	-	✓
Cellular Lipid Metabolic Process (GO:0044255)	-	-	-	✓	-	-	-	-
Cellular Macromolecule Biosynthetic Process (GO:0034645)	-	-	-	-	✓	-	-	-
Cellular Modified Amino Acid Biosynthetic Process (GO:0042398)	-	-	-	-	-	-	✓	-
Central Nervous System Development (GO:0007417)	-	-	-	-	-	-	-	✓
Complement Activation (GO:0006956)	-	-	-	-	-	✓	-	-
DNA Recombination (GO:0006310)	-	-	-	-	-	-	-	✓
DNA Repair (GO:0006281)	-	-	-	-	-	-	-	✓
DNA Replication (GO:0006260)	✓	-	-	-	-	-	-	-
DNA Topological Change (GO:0006265)	✓	-	-	-	-	-	-	-
Fatty Acid Biosynthetic Process (GO:0006633)	-	-	-	-	-	✓	-	-
Flavonoid Biosynthetic Process (GO:0009813)	-	-	-	-	-	-	✓	-
Fucose Catabolic Process (GO:0019317)	-	✓	-	-	-	-	-	-
Gene Expression (GO:0010467)	-	-	-	-	✓	-	-	-
Glutamate Biosynthetic Process (GO:0006537)	-	✓	-	-	-	-	-	-
Glutamine Metabolic Process (GO:0006541)	-	✓	-	-	-	-	-	-
Hexose Metabolic Process (GO:0019318)	-	-	-	-	-	-	✓	-
Inflammatory Response (GO:0006954)	-	-	-	-	-	✓	-	-
Inhibition of Neurotransmitter Uptake (GO:0051609)	-	-	-	-	-	-	-	✓
Macromolecule Biosynthetic Process (GO:0009059)	-	-	-	-	-	✓	-	-
Microtubule-based Movement (GO:0007018)	-	-	-	-	-	✓	-	-
Microtubule-based Movement (GO:0007018)	-	-	-	-	-	-	-	✓
Monocarboxylic Acid Metabolic Process (GO:0032787)	-	-	-	✓	-	-	-	-
Neurotransmitter Secretion (GO:0007269)	-	-	-	-	-	-	-	✓
Oxidation-reduction Process (GO:0055114)	-	-	-	-	-	✓	✓	-
Pathogenesis (GO:0009405)	-	-	-	-	-	-	-	✓
Peptide Cross-linking (GO:0018149)	-	✓	-	-	-	-	-	-
Positive Regulation of Cell Adhesion (GO:0045785)	-	✓	-	-	-	-	-	-
Propionate Catabolic Process, 2-methylcitrate Cycle (GO:0019629)	✓	-	-	-	-	-	-	-
Proteolysis (GO:0006508)	-	✓	-	-	-	-	-	✓
Regulation of Translation (GO:0006417)	✓	-	-	-	-	-	-	-
Respiratory Electron Transport Chain (GO:0022904)	-	-	✓	-	-	-	-	-
RNA Biosynthetic Process (GO:0032774)	-	-	-	-	✓	-	-	-
Salivary Gland Cavitation (GO:0060662)	-	✓	-	-	-	-	-	-
Transport (GO:0006810)	-	-	✓	-	-	-	-	-
Tricarboxylic Acid Cycle (GO:0006099)	✓	-	-	-	-	-	-	-
Viral Genome Replication (GO:0019079)	-	-	-	-	✓	-	-	-
Cell Location
Cell Periphery (GO:0071944)	-	-	-	-	-	-	-	✓
Cell Wall (GO:0005618)	-	✓	-	-	-	-	-	-
Chromosome (GO:0005694)	✓	-	-	-	-	-	-	-
Cytoplasm (GO:0005737)	-	✓	-	-	-	-	✓	-
Cytosolic Part (GO:0044445)	-	-	-	✓	-	-	-	-
Dynein Complex (GO:0030286)	-	-	-	-	-	✓	-	-
Extracellular Space (GO:0005615)	-	-	-	-	-	✓	-	-
Fatty Acid Synthase Complex (GO:0005835)	-	-	-	-	-	✓	-	-
Integral Component of Membrane (GO:0016021)	-	-	✓	-	-	-	-	-
Intrinsic Component of Membrane (GO:0031224)	-	-	-	-	-	-	-	✓
Macromolecular Complex (GO:0032991)	-	-	-	✓	-	-	-	-
Membrane (GO:0016020)	-	-	-	-	-	-	✓	-
Mitochondrial Inner Membrane (GO:0005743)	-	-	✓	-	-	-	-	-
Mitochondrion (GO:0005739)	-	-	-	-	-	✓	-	-
Respiratory Chain (GO:0070469)	-	-	✓	-	-	-	-	-
Virion Part (GO:0044423)	-	-	-	-	✓	-	-	-
