# Supplementary material for: Discovery of Novel Leptospirosis Vaccine Candidates Using Reverse and Structural Vaccinology
Source: Front Immunol. 2017 Apr 27;8:463. doi: 10.3389/fimmu.2017.00463 (PMC5406399; doi:10.3389/fimmu.2017.00463)
Supplement: Supplementary file 6 [file Table_6.XLSX]

## Sheet: Table_S6_legends
Supplementary Table S6. List of strong binder epitopes identified in the selected βb-OMPs for the 14 HLAs.

## Sheet: LIC10496
Allele	affinity(nM)	peptide	core		Allele	affinity(nM)	peptide	core		Allele	affinity(nM)	peptide	core		Allele	affinity(nM)	peptide	core		Allele	affinity(nM)	peptide	core		Allele	affinity(nM)	peptide	core		Allele	affinity(nM)	peptide	core		Allele	affinity(nM)	peptide	core		Allele	affinity(nM)	peptide	core		Allele	affinity(nM)	peptide	core
HLA-DRB10101	4.4	GIQYYGLRNQNVNSA	YYGLRNQNV		HLA-DRB10301	6.4	LSRLRLDIQKAYFRA	LRLDIQKAY		HLA-DRB10401	13.5	QKAYFRALALKGKVY	YFRALALKG		HLA-DRB10404	19.1	TSVRLFDNLSQSRKA	VRLFDNLSQ		HLA-DRB10405	9.7	SIFFDFIINAPPNTH	FDFIINAPP		HLA-DRB10701	4.1	GPGTNSYNSTSVRLF	YNSTSVRLF		HLA-DRB10802					HLA-DRB10901	17.2	IQKAYFRALALKGKV	YFRALALKG		HLA-DRB11101	6.1	LKKMQIIVKKLKNEK	MQIIVKKLK		HLA-DRB11302	9.3	FDFIINAPPNTHNLD	FIINAPPNT
HLA-DRB10101	4.7	IQYYGLRNQNVNSAD	YYGLRNQNV		HLA-DRB10301	7.3	NLSRLRLDIQKAYFR	LRLDIQKAY		HLA-DRB10401	15	KAYFRALALKGKVYI	YFRALALKG		HLA-DRB10404	21	STSVRLFDNLSQSRK	VRLFDNLSQ		HLA-DRB10405	10.2	ESIFFDFIINAPPNT	FDFIINAPP		HLA-DRB10701	5.3	PGTNSYNSTSVRLFD	YNSTSVRLF							HLA-DRB10901	18.5	QKAYFRALALKGKVY	YFRALALKG		HLA-DRB11101	6.3	KKMQIIVKKLKNEKE	MQIIVKKLK		HLA-DRB11302	9.6	FFDFIINAPPNTHNL	FIINAPPNT
HLA-DRB10101	5.5	FGIQYYGLRNQNVNS	YYGLRNQNV		HLA-DRB10301	8.7	SRLRLDIQKAYFRAL	LRLDIQKAY		HLA-DRB10401	16.8	IQKAYFRALALKGKV	YFRALALKG		HLA-DRB10404	24.2	NSTSVRLFDNLSQSR	VRLFDNLSQ		HLA-DRB10405	10.7	IFFDFIINAPPNTHN	FDFIINAPP		HLA-DRB10701	5.9	NIYNDIRLTVQQLIF	IRLTVQQLI							HLA-DRB10901	21.3	DIQKAYFRALALKGK	YFRALALKG		HLA-DRB11101	7.6	LKGKVYIQKKAQEKA	KVYIQKKAQ		HLA-DRB11302	11.4	DFIINAPPNTHNLDE	FIINAPPNT
HLA-DRB10101	5.5	LLNYRNMENQVGFEI	YRNMENQVG		HLA-DRB10301	9.8	INLSRLRLDIQKAYF	LRLDIQKAY		HLA-DRB10401	22.3	AYFRALALKGKVYIQ	YFRALALKG		HLA-DRB10404	26.8	SWELINIANSRINLQ	WELINIANS		HLA-DRB10405	11.5	FGIQYYGLRNQNVNS	YYGLRNQNV		HLA-DRB10701	6.6	DNIYNDIRLTVQQLI	IRLTVQQLI							HLA-DRB10901	22.8	KAYFRALALKGKVYI	YFRALALKG		HLA-DRB11101	7.7	DLKKMQIIVKKLKNE	MQIIVKKLK		HLA-DRB11302	11.8	QSWELINIANSRINL	LINIANSRI
HLA-DRB10101	5.7	QYYGLRNQNVNSADN	YYGLRNQNV		HLA-DRB10301	12	PIKITLDQAVLIGSS	ITLDQAVLI		HLA-DRB10401	24.3	GIQYYGLRNQNVNSA	YYGLRNQNV		HLA-DRB10404	27.1	QSWELINIANSRINL	WELINIANS		HLA-DRB10405	12.2	KFGIQYYGLRNQNVN	YYGLRNQNV		HLA-DRB10701	6.9	IYNDIRLTVQQLIFD	IRLTVQQLI							HLA-DRB10901	26	LDIQKAYFRALALKG	YFRALALKG		HLA-DRB11101	7.8	KMQIIVKKLKNEKEV	MQIIVKKLK		HLA-DRB11302	11.8	SWELINIANSRINLQ	LINIANSRI
HLA-DRB10101	5.8	FNLVMPLGSSVVQSN	VMPLGSSVV		HLA-DRB10301	13.6	ADNIYNDIRLTVQQL	IYNDIRLTV		HLA-DRB10401	24.5	DIQKAYFRALALKGK	YFRALALKG		HLA-DRB10404	27.5	ALLNYRNMENQVGFE	LLNYRNMEN		HLA-DRB10405	12.2	GIQYYGLRNQNVNSA	YYGLRNQNV		HLA-DRB10701	7.5	GTNSYNSTSVRLFDN	YNSTSVRLF							HLA-DRB10901	29.7	NFNLVMPLGSSVVQS	LVMPLGSSV		HLA-DRB11101	7.8	QKAYFRALALKGKVY	YFRALALKG		HLA-DRB11302	12.9	PPIKITLDQAVLIGS	ITLDQAVLI
HLA-DRB10101	5.8	QKAYFRALALKGKVY	YFRALALKG		HLA-DRB10301	14.9	PPIKITLDQAVLIGS	ITLDQAVLI		HLA-DRB10401	26.8	IQYYGLRNQNVNSAD	YYGLRNQNV		HLA-DRB10404	27.7	SIFFDFIINAPPNTH	FDFIINAPP		HLA-DRB10405	12.7	NESIFFDFIINAPPN	FDFIINAPP		HLA-DRB10701	9	TNSYNSTSVRLFDNL	YNSTSVRLF							HLA-DRB10901	30.6	VNFNLVMPLGSSVVQ	LVMPLGSSV		HLA-DRB11101	7.9	KAYFRALALKGKVYI	YFRALALKG		HLA-DRB11302	12.9	IFFDFIINAPPNTHN	FIINAPPNT
HLA-DRB10101	6.3	NFNLVMPLGSSVVQS	VMPLGSSVV		HLA-DRB10301	15	RLRLDIQKAYFRALA	LRLDIQKAY		HLA-DRB10401	30.6	FGIQYYGLRNQNVNS	YYGLRNQNV		HLA-DRB10404	29.4	NQSWELINIANSRIN	WELINIANS		HLA-DRB10405	12.9	FFDFIINAPPNTHNL	FDFIINAPP		HLA-DRB10701	10	YNDIRLTVQQLIFDG	IRLTVQQLI							HLA-DRB10901	33.6	AYFRALALKGKVYIQ	YFRALALKG		HLA-DRB11101	8.4	KGKVYIQKKAQEKAQ	KVYIQKKAQ		HLA-DRB11302	13.1	QPPIKITLDQAVLIG	ITLDQAVLI
HLA-DRB10101	6.5	KAYFRALALKGKVYI	YFRALALKG		HLA-DRB10301	15.2	SADNIYNDIRLTVQQ	IYNDIRLTV		HLA-DRB10401	30.9	QYYGLRNQNVNSADN	YYGLRNQNV		HLA-DRB10404	30.7	EALLNYRNMENQVGF	LLNYRNMEN		HLA-DRB10405	14.3	IQYYGLRNQNVNSAD	YYGLRNQNV		HLA-DRB10701	12	LRLDIQKAYFRALAL	KAYFRALAL							HLA-DRB10901	34.8	GVNFNLVMPLGSSVV	LVMPLGSSV		HLA-DRB11101	9.6	IQKAYFRALALKGKV	YFRALALKG		HLA-DRB11302	13.2	PIKITLDQAVLIGSS	ITLDQAVLI
HLA-DRB10101	6.8	YYGLRNQNVNSADNI	YYGLRNQNV		HLA-DRB10301	16.6	DNIYNDIRLTVQQLI	IYNDIRLTV		HLA-DRB10401	32.8	SIFFDFIINAPPNTH	FDFIINAPP		HLA-DRB10404	31	YNSTSVRLFDNLSQS	VRLFDNLSQ		HLA-DRB10405	15.2	PKFGIQYYGLRNQNV	YYGLRNQNV		HLA-DRB10701	12.4	NSYNSTSVRLFDNLS	YNSTSVRLF							HLA-DRB10901	44.5	RLDIQKAYFRALALK	IQKAYFRAL		HLA-DRB11101	9.8	ALKGKVYIQKKAQEK	KVYIQKKAQ		HLA-DRB11302	14	WELINIANSRINLQV	LINIANSRI
HLA-DRB10101	6.9	IQKAYFRALALKGKV	YFRALALKG		HLA-DRB10301	16.6	IKITLDQAVLIGSSN	ITLDQAVLI		HLA-DRB10401	35.2	SYNSTSVRLFDNLSQ	VRLFDNLSQ		HLA-DRB10404	31.6	LNQSWELINIANSRI	WELINIANS		HLA-DRB10405	17.4	LNESIFFDFIINAPP	FDFIINAPP		HLA-DRB10701	13.4	LDQAVLIGSSNSVVL	LIGSSNSVV												HLA-DRB11101	9.9	GKVYIQKKAQEKAQE	KVYIQKKAQ		HLA-DRB11302	14.5	NQSWELINIANSRIN	LINIANSRI
HLA-DRB10101	6.9	SWELINIANSRINLQ	LINIANSRI		HLA-DRB10301	17.6	NSADNIYNDIRLTVQ	IYNDIRLTV		HLA-DRB10401	41	LDIQKAYFRALALKG	YFRALALKG		HLA-DRB10404	31.9	FFDFIINAPPNTHNL	FDFIINAPP		HLA-DRB10405	23.4	AINCYEYAQITTDEG	YEYAQITTD		HLA-DRB10701	13.7	NDIRLTVQQLIFDGG	IRLTVQQLI												HLA-DRB11101	10	AYFRALALKGKVYIQ	YFRALALKG		HLA-DRB11302	15.3	KQPPIKITLDQAVLI	ITLDQAVLI
HLA-DRB10101	7	QAVLIGSSNSVVLKV	LIGSSNSVV		HLA-DRB10301	18.5	NIYNDIRLTVQQLIF	IRLTVQQLI		HLA-DRB10401	43	IFFDFIINAPPNTHN	FDFIINAPP		HLA-DRB10404	32	IFFDFIINAPPNTHN	FDFIINAPP		HLA-DRB10405	24.4	QSWELINIANSRINL	LINIANSRI		HLA-DRB10701	15.8	RKLIQYSKGSGNSIL	YSKGSGNSI												HLA-DRB11101	10.5	EDLKKMQIIVKKLKN	MQIIVKKLK		HLA-DRB11302	16	SSVVQSNGNTGVQKD	VQSNGNTGV
HLA-DRB10101	7.1	KFGIQYYGLRNQNVN	YYGLRNQNV		HLA-DRB10301	21.4	KINLSRLRLDIQKAY	LRLDIQKAY		HLA-DRB10401	45.1	ESIFFDFIINAPPNT	FDFIINAPP		HLA-DRB10404	33.8	IQLAEALLNYRNMEN	LLNYRNMEN		HLA-DRB10405	24.8	YAINCYEYAQITTDE	YEYAQITTD		HLA-DRB10701	17.5	QSWELINIANSRINL	LINIANSRI												HLA-DRB11101	11.7	YFRALALKGKVYIQK	FRALALKGK		HLA-DRB11302	16.8	YAEIELNESIFFDFI	IELNESIFF
HLA-DRB10101	7.4	VNFNLVMPLGSSVVQ	VMPLGSSVV		HLA-DRB10301	21.9	QPPIKITLDQAVLIG	ITLDQAVLI		HLA-DRB10401	45.3	KFGIQYYGLRNQNVN	YYGLRNQNV		HLA-DRB10404	34.1	ESIFFDFIINAPPNT	FDFIINAPP		HLA-DRB10405	24.8	INCYEYAQITTDEGG	YEYAQITTD		HLA-DRB10701	17.6	RLDIQKAYFRALALK	KAYFRALAL												HLA-DRB11101	13.6	DIQKAYFRALALKGK	YFRALALKG		HLA-DRB11302	17	LNQSWELINIANSRI	LINIANSRI
HLA-DRB10101	8.1	DIQKAYFRALALKGK	YFRALALKG		HLA-DRB10301	22.1	IYNDIRLTVQQLIFD	IRLTVQQLI		HLA-DRB10401	46	STSVRLFDNLSQSRK	VRLFDNLSQ		HLA-DRB10404	35.7	SVRLFDNLSQSRKAM	VRLFDNLSQ		HLA-DRB10405	27.3	NQSWELINIANSRIN	LINIANSRI		HLA-DRB10701	18.2	KLIQYSKGSGNSILS	YSKGSGNSI												HLA-DRB11101	14.3	QDFKINLSRLRLDIQ	FKINLSRLR		HLA-DRB11302	17.5	DQAVLIGSSNSVVLK	VLIGSSNSV
HLA-DRB10101	8.3	ALLNYRNMENQVGFE	YRNMENQVG		HLA-DRB10301	24.6	VNSADNIYNDIRLTV	IYNDIRLTV							HLA-DRB10404	35.8	WELINIANSRINLQV	WELINIANS		HLA-DRB10405	29.8	SWELINIANSRINLQ	LINIANSRI		HLA-DRB10701	18.2	SYNSTSVRLFDNLSQ	YNSTSVRLF												HLA-DRB11101	14.6	EQDFKINLSRLRLDI	FKINLSRLR		HLA-DRB11302	17.7	SIFFDFIINAPPNTH	FIINAPPNT
HLA-DRB10101	8.3	FFDFIINAPPNTHNL	FIINAPPNT		HLA-DRB10301	29.9	KQPPIKITLDQAVLI	ITLDQAVLI							HLA-DRB10404	36.1	AEALLNYRNMENQVG	LLNYRNMEN		HLA-DRB10405	31.3	NCYEYAQITTDEGGL	YEYAQITTD		HLA-DRB10701	18.3	LNQSWELINIANSRI	LINIANSRI												HLA-DRB11101	16.3	LALKGKVYIQKKAQE	KVYIQKKAQ		HLA-DRB11302	18	ELINIANSRINLQVE	LINIANSRI
HLA-DRB10101	8.3	LNYRNMENQVGFEIK	YRNMENQVG		HLA-DRB10301	36.2	SDQALLDLKQVMNLD	ALLDLKQVM							HLA-DRB10404	39.4	KLNQSWELINIANSR	WELINIANS		HLA-DRB10405	34.2	FDFIINAPPNTHNLD	FDFIINAPP		HLA-DRB10701	19.2	DIRLTVQQLIFDGGE	IRLTVQQLI												HLA-DRB11101	17.2	MQIIVKKLKNEKEVL	QIIVKKLKN		HLA-DRB11302	18.2	QAVLIGSSNSVVLKV	VLIGSSNSV
HLA-DRB10101	8.5	AYFRALALKGKVYIQ	YFRALALKG		HLA-DRB10301	42.5	EGEIQLAEALLNYRN	IQLAEALLN							HLA-DRB10404	41.5	LAEALLNYRNMENQV	LLNYRNMEN		HLA-DRB10405	34.7	LNQSWELINIANSRI	LINIANSRI		HLA-DRB10701	20.1	NQSWELINIANSRIN	LINIANSRI												HLA-DRB11101	18	DFKINLSRLRLDIQK	FKINLSRLR		HLA-DRB11302	18.4	GSSVVQSNGNTGVQK	VQSNGNTGV
HLA-DRB10101	8.5	VESGRAMAAKVAYGH	GRAMAAKVA		HLA-DRB10301	44.1	YNDIRLTVQQLIFDG	IRLTVQQLI							HLA-DRB10404	41.6	FDFIINAPPNTHNLD	FDFIINAPP		HLA-DRB10405	37.8	SYAINCYEYAQITTD	YEYAQITTD		HLA-DRB10701	21.5	SWELINIANSRINLQ	LINIANSRI												HLA-DRB11101	18.4	NEQDFKINLSRLRLD	FKINLSRLR		HLA-DRB11302	18.7	FIINAPPNTHNLDEL	FIINAPPNT
HLA-DRB10101	8.7	GVNFNLVMPLGSSVV	VMPLGSSVV		HLA-DRB10301	44.4	LRLDIQKAYFRALAL	LRLDIQKAY							HLA-DRB10404	44.1	SYNSTSVRLFDNLSQ	VRLFDNLSQ		HLA-DRB10405	44	CYEYAQITTDEGGLR	YEYAQITTD		HLA-DRB10701	22.1	DQAVLIGSSNSVVLK	LIGSSNSVV												HLA-DRB11101	18.8	REDLKKMQIIVKKLK	MQIIVKKLK		HLA-DRB11302	19.5	IKITLDQAVLIGSSN	ITLDQAVLI
HLA-DRB10101	8.7	QSWELINIANSRINL	LINIANSRI		HLA-DRB10301	47.1	YAQITTDEGGLRKLI	ITTDEGGLR							HLA-DRB10404	44.9	PPIKITLDQAVLIGS	ITLDQAVLI		HLA-DRB10405	47.5	WELINIANSRINLQV	LINIANSRI		HLA-DRB10701	22.9	LRKLIQYSKGSGNSI	YSKGSGNSI												HLA-DRB11101	20.3	KVYIQKKAQEKAQEA	KVYIQKKAQ		HLA-DRB11302	19.6	YYAEIELNESIFFDF	IELNESIFF
HLA-DRB10101	8.7	RINLQVESGRAMAAK	LQVESGRAM		HLA-DRB10301	47.6	EQDFKINLSRLRLDI	FKINLSRLR							HLA-DRB10404	45	EIQLAEALLNYRNME	IQLAEALLN							HLA-DRB10701	23.2	TLDQAVLIGSSNSVV	LIGSSNSVV												HLA-DRB11101	21.2	LNEQDFKINLSRLRL	FKINLSRLR		HLA-DRB11302	21.4	LDQAVLIGSSNSVVL	VLIGSSNSV
HLA-DRB10101	8.7	NLVMPLGSSVVQSNG	VMPLGSSVV		HLA-DRB10301	47.9	MEGEIQLAEALLNYR	IQLAEALLN							HLA-DRB10404	45.9	QLAEALLNYRNMENQ	LLNYRNMEN							HLA-DRB10701	24.5	LIQYSKGSGNSILSN	YSKGSGNSI												HLA-DRB11101	23.5	LDIQKAYFRALALKG	YFRALALKG		HLA-DRB11302	21.5	AEIELNESIFFDFII	IELNESIFF
HLA-DRB10101	8.8	NLQVESGRAMAAKVA	VESGRAMAA												HLA-DRB10404	46.2	PIKITLDQAVLIGSS	ITLDQAVLI							HLA-DRB10701	25.2	QYSKGSGNSILSNLI	GNSILSNLI												HLA-DRB11101	24.2	EGGLRKLIQYSKGSG	LRKLIQYSK		HLA-DRB11302	23.7	SVVQSNGNTGVQKDG	VQSNGNTGV
HLA-DRB10101	8.9	DQAVLIGSSNSVVLK	VLIGSSNSV												HLA-DRB10404	48.8	DKLNQSWELINIANS	WELINIANS							HLA-DRB10701	25.4	WELINIANSRINLQV	LINIANSRI												HLA-DRB11101	24.9	GGLRKLIQYSKGSGN	LRKLIQYSK		HLA-DRB11302	23.9	SYGVNFNLVMPLGSS	VNFNLVMPL
HLA-DRB10101	8.9	YFRALALKGKVYIQK	ALALKGKVY																						HLA-DRB10701	25.6	IRLTVQQLIFDGGEA	IRLTVQQLI												HLA-DRB11101	26.9	ALALKGKVYIQKKAQ	KVYIQKKAQ		HLA-DRB11302	24.6	DYYAEIELNESIFFD	IELNESIFF
HLA-DRB10101	9.3	QVESGRAMAAKVAYG	GRAMAAKVA																						HLA-DRB10701	25.8	LDIQKAYFRALALKG	KAYFRALAL												HLA-DRB11101	28.4	FKINLSRLRLDIQKA	KINLSRLRL		HLA-DRB11302	24.6	AVLIGSSNSVVLKVL	VLIGSSNSV
HLA-DRB10101	9.4	PKFGIQYYGLRNQNV	YYGLRNQNV																						HLA-DRB10701	30.6	LKVLEAKKEVSKMLI	KKEVSKMLI												HLA-DRB11101	29.4	DEGGLRKLIQYSKGS	LRKLIQYSK		HLA-DRB11302	25.1	DSYGVNFNLVMPLGS	VNFNLVMPL
HLA-DRB10101	9.5	LQVESGRAMAAKVAY	VESGRAMAA																						HLA-DRB10701	32.1	QAVLIGSSNSVVLKV	LIGSSNSVV												HLA-DRB11101	33	GLRKLIQYSKGSGNS	LRKLIQYSK		HLA-DRB11302	26.4	ITLDQAVLIGSSNSV	ITLDQAVLI
HLA-DRB10101	9.5	SIFFDFIINAPPNTH	FDFIINAPP																						HLA-DRB10701	32.6	YNSTSVRLFDNLSQS	YNSTSVRLF												HLA-DRB11101	35.8	QIIVKKLKNEKEVLD	QIIVKKLKN		HLA-DRB11302	26.6	LGSSVVQSNGNTGVQ	VQSNGNTGV
HLA-DRB10101	9.7	AVLIGSSNSVVLKVL	LIGSSNSVV																						HLA-DRB10701	33.6	KVLEAKKEVSKMLIT	KKEVSKMLI												HLA-DRB11101	43.1	LLNEQDFKINLSRLR	FKINLSRLR		HLA-DRB11302	27.3	GVNFNLVMPLGSSVV	VNFNLVMPL
HLA-DRB10101	9.9	WELINIANSRINLQV	LINIANSRI																						HLA-DRB10701	34.2	YSKGSGNSILSNLIK	GNSILSNLI												HLA-DRB11101	44	TDEGGLRKLIQYSKG	LRKLIQYSK		HLA-DRB11302	28.1	LINIANSRINLQVES	LINIANSRI
HLA-DRB10101	10	EALLNYRNMENQVGF	YRNMENQVG																						HLA-DRB10701	36.4	ELINIANSRINLQVE	LINIANSRI												HLA-DRB11101	45.9	LRKLIQYSKGSGNSI	LRKLIQYSK		HLA-DRB11302	29	YGVNFNLVMPLGSSV	VNFNLVMPL
HLA-DRB10101	10.2	QLIFDGGEANLNLEI	FDGGEANLN																						HLA-DRB10701	36.4	IQYSKGSGNSILSNL	YSKGSGNSI												HLA-DRB11101	47.5	IFFDFIINAPPNTHN	FDFIINAPP		HLA-DRB11302	29.7	HDSYGVNFNLVMPLG	VNFNLVMPL
HLA-DRB10101	11.3	IFFDFIINAPPNTHN	FDFIINAPP																						HLA-DRB10701	39.6	DIQKAYFRALALKGK	KAYFRALAL												HLA-DRB11101	47.6	FFDFIINAPPNTHNL	FDFIINAPP		HLA-DRB11302	31.7	TLDQAVLIGSSNSVV	VLIGSSNSV
HLA-DRB10101	11.6	INLQVESGRAMAAKV	LQVESGRAM																						HLA-DRB10701	41.9	VGPGTNSYNSTSVRL	SYNSTSVRL												HLA-DRB11101	48.7	TEKWREFLPKFGIQY	WREFLPKFG		HLA-DRB11302	32.5	VNFNLVMPLGSSVVQ	VNFNLVMPL
HLA-DRB10101	11.9	LDIQKAYFRALALKG	YFRALALKG																						HLA-DRB10701	47	AVLIGSSNSVVLKVL	LIGSSNSVV												HLA-DRB11101	49.3	FRALALKGKVYIQKK	FRALALKGK		HLA-DRB11302	33.2	LDYYAEIELNESIFF	IELNESIFF
HLA-DRB10101	12.6	LVMPLGSSVVQSNGN	VMPLGSSVV																						HLA-DRB10701	47.9	IQKAYFRALALKGKV	KAYFRALAL																	HLA-DRB11302	34.6	ESIFFDFIINAPPNT	FIINAPPNT
HLA-DRB10101	12.8	ESIFFDFIINAPPNT	FDFIINAPP																						HLA-DRB10701	49	LINIANSRINLQVES	LINIANSRI																	HLA-DRB11302	35.2	THDSYGVNFNLVMPL	VNFNLVMPL
HLA-DRB10101	13.5	ESGRAMAAKVAYGHA	GRAMAAKVA																						HLA-DRB10701	49.3	VLEAKKEVSKMLITE	KKEVSKMLI																	HLA-DRB11302	38.9	PLGSSVVQSNGNTGV	VQSNGNTGV
HLA-DRB10101	13.8	SRINLQVESGRAMAA	LQVESGRAM																																										HLA-DRB11302	41.8	VLIGSSNSVVLKVLE	VLIGSSNSV
HLA-DRB10101	14.1	SVVLKVLEAKKEVSK	LKVLEAKKE																																										HLA-DRB11302	43.7	KITLDQAVLIGSSNS	ITLDQAVLI
HLA-DRB10101	14.5	LDQAVLIGSSNSVVL	VLIGSSNSV
HLA-DRB10101	15.7	VLIGSSNSVVLKVLE	LIGSSNSVV
HLA-DRB10101	15.8	FDFIINAPPNTHNLD	FIINAPPNT
HLA-DRB10101	16.3	ELINIANSRINLQVE	LINIANSRI
HLA-DRB10101	16.4	NYRNMENQVGFEIKK	YRNMENQVG
HLA-DRB10101	16.5	NQSWELINIANSRIN	LINIANSRI
HLA-DRB10101	16.8	LIFDGGEANLNLEIA	FDGGEANLN
HLA-DRB10101	16.8	PIKITLDQAVLIGSS	ITLDQAVLI
HLA-DRB10101	18.5	YGVNFNLVMPLGSSV	FNLVMPLGS
HLA-DRB10101	19.5	NESIFFDFIINAPPN	FDFIINAPP
HLA-DRB10101	19.7	QQLIFDGGEANLNLE	FDGGEANLN
HLA-DRB10101	20.4	PPIKITLDQAVLIGS	ITLDQAVLI
HLA-DRB10101	20.5	NLSRLRLDIQKAYFR	RLRLDIQKA
HLA-DRB10101	20.6	SGRAMAAKVAYGHAK	GRAMAAKVA
HLA-DRB10101	21.2	QVELRQGFITKVQLM	LRQGFITKV
HLA-DRB10101	21.4	EQDFKINLSRLRLDI	FKINLSRLR
HLA-DRB10101	21.5	AEALLNYRNMENQVG	YRNMENQVG
HLA-DRB10101	22.4	FRALALKGKVYIQKK	ALALKGKVY
HLA-DRB10101	22.9	IKITLDQAVLIGSSN	ITLDQAVLI
HLA-DRB10101	23.7	VRLFDNLSQSRKAME	FDNLSQSRK
HLA-DRB10101	24.2	YRNMENQVGFEIKKS	YRNMENQVG
HLA-DRB10101	24.3	EANLNLEIAKLSELL	LNLEIAKLS
HLA-DRB10101	24.8	LIQYSKGSGNSILSN	YSKGSGNSI
HLA-DRB10101	25.1	PKVYVGAYAGRNGNN	YVGAYAGRN
HLA-DRB10101	25.2	VVLKVLEAKKEVSKM	LKVLEAKKE
HLA-DRB10101	25.4	LNQSWELINIANSRI	LINIANSRI
HLA-DRB10101	25.5	QPPIKITLDQAVLIG	ITLDQAVLI
HLA-DRB10101	25.9	SYGVNFNLVMPLGSS	FNLVMPLGS
HLA-DRB10101	26	NSVVLKVLEAKKEVS	LKVLEAKKE
HLA-DRB10101	26.7	VQQLIFDGGEANLNL	FDGGEANLN
HLA-DRB10101	26.9	LINIANSRINLQVES	LINIANSRI
HLA-DRB10101	27.5	GEANLNLEIAKLSEL	LNLEIAKLS
HLA-DRB10101	27.6	NSRINLQVESGRAMA	LQVESGRAM
HLA-DRB10101	27.6	VMPLGSSVVQSNGNT	VMPLGSSVV
HLA-DRB10101	28.6	LNESIFFDFIINAPP	FDFIINAPP
HLA-DRB10101	29	LNEQDFKINLSRLRL	FKINLSRLR
HLA-DRB10101	30	LSRLRLDIQKAYFRA	RLRLDIQKA
HLA-DRB10101	30.2	NEQDFKINLSRLRLD	FKINLSRLR
HLA-DRB10101	30.3	MEGEIQLAEALLNYR	IQLAEALLN
HLA-DRB10101	30.3	KVYVGAYAGRNGNNN	YVGAYAGRN
HLA-DRB10101	31.3	WREFLPKFGIQYYGL	FLPKFGIQY
HLA-DRB10101	32.2	SVRLFDNLSQSRKAM	FDNLSQSRK
HLA-DRB10101	33	MPKVYVGAYAGRNGN	YVGAYAGRN
HLA-DRB10101	33.2	EGEIQLAEALLNYRN	IQLAEALLN
HLA-DRB10101	33.5	QDFKINLSRLRLDIQ	FKINLSRLR
HLA-DRB10101	34.9	NIYNDIRLTVQQLIF	DIRLTVQQL
HLA-DRB10101	35.4	KQPPIKITLDQAVLI	ITLDQAVLI
HLA-DRB10101	35.8	DSYGVNFNLVMPLGS	FNLVMPLGS
HLA-DRB10101	36.3	IYNDIRLTVQQLIFD	DIRLTVQQL
HLA-DRB10101	37.1	YMPKVYVGAYAGRNG	YVGAYAGRN
HLA-DRB10101	38	ANLNLEIAKLSELLN	LNLEIAKLS
HLA-DRB10101	38.6	TNSYNSTSVRLFDNL	YNSTSVRLF
HLA-DRB10101	38.7	GRAMAAKVAYGHAKK	GRAMAAKVA
HLA-DRB10101	39	KITLDQAVLIGSSNS	ITLDQAVLI
HLA-DRB10101	39.1	GQVELRQGFITKVQL	LRQGFITKV
HLA-DRB10101	39.7	TLDQAVLIGSSNSVV	VLIGSSNSV
HLA-DRB10101	40.6	LIGSSNSVVLKVLEA	LIGSSNSVV
HLA-DRB10101	40.9	EDLTDALTSYAINCY	TDALTSYAI
HLA-DRB10101	41.4	KLIQYSKGSGNSILS	YSKGSGNSI
HLA-DRB10101	42.7	SNSVVLKVLEAKKEV	LKVLEAKKE
HLA-DRB10101	42.9	FIINAPPNTHNLDEL	FIINAPPNT
HLA-DRB10101	44.2	RLFDNLSQSRKAMEG	FDNLSQSRK
HLA-DRB10101	44.6	VELRQGFITKVQLMD	LRQGFITKV
HLA-DRB10101	47	DFIINAPPNTHNLDE	FIINAPPNT
HLA-DRB10101	48.3	IFDGGEANLNLEIAK	FDGGEANLN
HLA-DRB10101	48.4	AMEGEIQLAEALLNY	IQLAEALLN
HLA-DRB10101	49.2	GTNSYNSTSVRLFDN	YNSTSVRLF
[truncated: 16 more columns]

## Sheet: LIC10714
Allele	affinity(nM)	peptide	core		Allele	affinity(nM)	peptide	core		Allele	affinity(nM)	peptide	core		Allele	affinity(nM)	peptide	core		Allele	affinity(nM)	peptide	core		Allele	affinity(nM)	peptide	core		Allele	affinity(nM)	peptide	core		Allele	affinity(nM)	peptide	core		Allele	affinity(nM)	peptide	core		Allele	affinity(nM)	peptide	core
HLA-DRB10101	4.2	MEVLRRIPGASIRYQ	LRRIPGASI		HLA-DRB10301	3.3	TSKITADQSLLDFVV	ITADQSLLD		HLA-DRB10401	6.8	KVLQYLNITSNSSGE	YLNITSNSS		HLA-DRB10404	5.4	KKVLQYLNITSNSSG	LQYLNITSN		HLA-DRB10405	5.5	QQDYQFLGIKNQLDA	FLGIKNQLD		HLA-DRB10701	3.3	RKQGDGFREHQSFRI	FREHQSFRI		HLA-DRB10802	19.1	MEVLRRIPGASIRYQ	LRRIPGASI		HLA-DRB10901	18.4	DGVFTSLNPYSAPEQ	FTSLNPYSA		HLA-DRB11101	13.1	TGIDISILRKQGDGF	DISILRKQG		HLA-DRB11302	5.8	ITYFNLNYINQIIIT	FNLNYINQI
HLA-DRB10101	4.4	GSNFNTIPSNVIKSY	FNTIPSNVI		HLA-DRB10301	3.8	DTSKITADQSLLDFV	ITADQSLLD		HLA-DRB10401	7	VLQYLNITSNSSGET	YLNITSNSS		HLA-DRB10404	5.5	GKKVLQYLNITSNSS	LQYLNITSN		HLA-DRB10405	5.6	QDYQFLGIKNQLDAG	FLGIKNQLD		HLA-DRB10701	3.5	KQGDGFREHQSFRIH	FREHQSFRI		HLA-DRB10802	19.4	EVLRRIPGASIRYQD	LRRIPGASI		HLA-DRB10901	21.8	EDGVFTSLNPYSAPE	FTSLNPYSA		HLA-DRB11101	13.5	GIDISILRKQGDGFR	DISILRKQG		HLA-DRB11302	6.2	QITYFNLNYINQIII	FNLNYINQI
HLA-DRB10101	4.6	SMEVLRRIPGASIRY	LRRIPGASI		HLA-DRB10301	3.9	SKITADQSLLDFVVT	ITADQSLLD		HLA-DRB10401	7.3	KKVLQYLNITSNSSG	YLNITSNSS		HLA-DRB10404	6	LGKKVLQYLNITSNS	LQYLNITSN		HLA-DRB10405	5.8	DYQFLGIKNQLDAGL	FLGIKNQLD		HLA-DRB10701	4.1	QGDGFREHQSFRIHE	FREHQSFRI		HLA-DRB10802	19.9	SMEVLRRIPGASIRY	LRRIPGASI		HLA-DRB10901	22.6	GVFTSLNPYSAPEQY	FTSLNPYSA		HLA-DRB11101	14	QGTISVIGKRKTDLK	ISVIGKRKT		HLA-DRB11302	6.3	TYFNLNYINQIIITS	FNLNYINQI
HLA-DRB10101	4.6	KHTYHVVIPGLGLTY	YHVVIPGLG		HLA-DRB10301	5	IDTSKITADQSLLDF	ITADQSLLD		HLA-DRB10401	8.7	GKKVLQYLNITSNSS	YLNITSNSS		HLA-DRB10404	6.1	KVLQYLNITSNSSGE	LQYLNITSN		HLA-DRB10405	6.2	YQQDYQFLGIKNQLD	FLGIKNQLD		HLA-DRB10701	4.4	GDGFREHQSFRIHEF	FREHQSFRI		HLA-DRB10802	26.3	DSMEVLRRIPGASIR	LRRIPGASI		HLA-DRB10901	24.6	SSEYSLAKSGNVRDH	YSLAKSGNV		HLA-DRB11101	15.8	GTISVIGKRKTDLKR	ISVIGKRKT		HLA-DRB11302	7.6	YFNLNYINQIIITSS	FNLNYINQI
HLA-DRB10101	4.9	EVLRRIPGASIRYQD	LRRIPGASI		HLA-DRB10301	9.2	GLGLTYDIRKNANWF	LTYDIRKNA		HLA-DRB10401	9.1	LQYLNITSNSSGETG	YLNITSNSS		HLA-DRB10404	6.7	PLGKKVLQYLNITSN	LQYLNITSN		HLA-DRB10405	6.8	YQFLGIKNQLDAGLR	FLGIKNQLD		HLA-DRB10701	4.9	DGFREHQSFRIHEFS	FREHQSFRI		HLA-DRB10802	39	VLRRIPGASIRYQDT	LRRIPGASI		HLA-DRB10901	24.6	TAQFWNHSSSNFAEQ	WNHSSSNFA		HLA-DRB11101	16.6	NTGIDISILRKQGDG	DISILRKQG		HLA-DRB11302	9.8	AQITYFNLNYINQII	FNLNYINQI
HLA-DRB10101	4.9	SNFNTIPSNVIKSYD	FNTIPSNVI		HLA-DRB10301	9.4	SIDTSKITADQSLLD	ITADQSLLD		HLA-DRB10401	11.8	QYLNITSNSSGETGV	YLNITSNSS		HLA-DRB10404	8.2	VLQYLNITSNSSGET	LQYLNITSN		HLA-DRB10405	13.2	HEFSFKSVTDLNDKH	FKSVTDLND		HLA-DRB10701	5.3	RNTGSNFNTIPSNVI	FNTIPSNVI		HLA-DRB10802	39.2	NLNYINQIIITSSTS	INQIIITSS		HLA-DRB10901	25.2	ASSEYSLAKSGNVRD	YSLAKSGNV		HLA-DRB11101	17.4	NQGTISVIGKRKTDL	ISVIGKRKT		HLA-DRB11302	11.3	FNLNYINQIIITSST	FNLNYINQI
HLA-DRB10101	5	NMTYLGLTTAQFWNH	YLGLTTAQF		HLA-DRB10301	9.7	KITADQSLLDFVVTQ	ITADQSLLD		HLA-DRB10401	19.4	LGKKVLQYLNITSNS	YLNITSNSX		HLA-DRB10404	13.6	LQYLNITSNSSGETG	LQYLNITSN		HLA-DRB10405	13.3	KVLQYLNITSNSSGE	YLNITSNSS		HLA-DRB10701	5.7	GFREHQSFRIHEFSF	FREHQSFRI		HLA-DRB10802	39.3	LNYINQIIITSSTSG	INQIIITSS		HLA-DRB10901	25.8	AQFWNHSSSNFAEQD	WNHSSSNFA		HLA-DRB11101	20.3	TISVIGKRKTDLKRI	ISVIGKRKT		HLA-DRB11302	12.4	RGDITKYLNAQITYF	ITKYLNAQI
HLA-DRB10101	5.3	VLRRIPGASIRYQDT	LRRIPGASI		HLA-DRB10301	11.5	LGLTYDIRKNANWFK	LTYDIRKNA		HLA-DRB10401	24	SYGFFSSQVSYGGTF	FSSQVSYGG		HLA-DRB10404	14.4	DPLGKKVLQYLNITS	LQYLNITSX		HLA-DRB10405	13.4	EFSFKSVTDLNDKHT	FKSVTDLND		HLA-DRB10701	6.3	NTGSNFNTIPSNVIK	FNTIPSNVI		HLA-DRB10802	40.4	RGDITKYLNAQITYF	ITKYLNAQI		HLA-DRB10901	28.8	RGDITKYLNAQITYF	ITKYLNAQI		HLA-DRB11101	22	IDISILRKQGDGFRE	DISILRKQG		HLA-DRB11302	14.8	FRGDITKYLNAQITY	ITKYLNAQI
HLA-DRB10101	5.6	TGSNFNTIPSNVIKS	FNTIPSNVI		HLA-DRB10301	12.4	PGLGLTYDIRKNANW	LTYDIRKNA		HLA-DRB10401	24.6	ANMTYLGLTTAQFWN	YLGLTTAQF		HLA-DRB10404	22.3	AQITYFNLNYINQII	ITYFNLNYI		HLA-DRB10405	13.5	VLQYLNITSNSSGET	YLNITSNSS		HLA-DRB10701	6.3	QITYFNLNYINQIII	LNYINQIII		HLA-DRB10802	42.9	VDSMEVLRRIPGASI	LRRIPGASI		HLA-DRB10901	30	VASSEYSLAKSGNVR	YSLAKSGNV		HLA-DRB11101	23.6	VDSMEVLRRIPGASI	MEVLRRIPG		HLA-DRB11302	16.2	GDITKYLNAQITYFN	ITKYLNAQI
HLA-DRB10101	5.7	QNRFSVIPGIRYEMF	FSVIPGIRY		HLA-DRB10301	18.9	IPGLGLTYDIRKNAN	LTYDIRKNA		HLA-DRB10401	25.3	YGFFSSQVSYGGTFG	FSSQVSYGG		HLA-DRB10404	22.6	NAQITYFNLNYINQI	ITYFNLNYI		HLA-DRB10405	14.2	KKVLQYLNITSNSSG	YLNITSNSS		HLA-DRB10701	6.9	FREHQSFRIHEFSFK	FREHQSFRI		HLA-DRB10802	44.3	NYINQIIITSSTSGN	INQIIITSS		HLA-DRB10901	30.3	TTAQFWNHSSSNFAE	WNHSSSNFA		HLA-DRB11101	24.6	GNTGIDISILRKQGD	DISILRKQG		HLA-DRB11302	18.4	GFRGDITKYLNAQIT	ITKYLNAQI
HLA-DRB10101	5.8	HTYHVVIPGLGLTYD	YHVVIPGLG		HLA-DRB10301	20.6	RYEMFTQNRTILRQQ	FTQNRTILR		HLA-DRB10401	28.4	NMTYLGLTTAQFWNH	YLGLTTAQF		HLA-DRB10404	24.8	KYLNAQITYFNLNYI	ITYFNLNYI		HLA-DRB10405	14.9	IHEFSFKSVTDLNDK	FKSVTDLND		HLA-DRB10701	7.4	FDPAQLFDSSFKLPI	FDSSFKLPI		HLA-DRB10802	47.4	GDITKYLNAQITYFN	ITKYLNAQI		HLA-DRB10901	30.5	VFTSLNPYSAPEQYY	FTSLNPYSA		HLA-DRB11101	24.8	DSMEVLRRIPGASIR	MEVLRRIPG		HLA-DRB11302	18.9	MEVLRRIPGASIRYQ	LRRIPGASI
HLA-DRB10101	5.8	NFNTIPSNVIKSYDT	FNTIPSNVI		HLA-DRB10301	23	YEMFTQNRTILRQQT	FTQNRTILR		HLA-DRB10401	29.2	YINQIIITSSTSGND	INQIIITSS		HLA-DRB10404	26.2	LNAQITYFNLNYINQ	ITYFNLNYI		HLA-DRB10405	16	FSFKSVTDLNDKHTL	FKSVTDLND		HLA-DRB10701	8	PAQLFDSSFKLPIDL	FDSSFKLPI							HLA-DRB10901	30.7	LEDGVFTSLNPYSAP	FTSLNPYSA		HLA-DRB11101	25.1	GGVVNFITKRPPKDP	VNFITKRPP		HLA-DRB11302	19.1	SMEVLRRIPGASIRY	LRRIPGASI
HLA-DRB10101	5.8	MTYLGLTTAQFWNHS	YLGLTTAQF		HLA-DRB10301	23.6	IRYEMFTQNRTILRQ	FTQNRTILR		HLA-DRB10401	29.3	RYEMFTQNRTILRQQ	FTQNRTILR		HLA-DRB10404	26.9	ITKYLNAQITYFNLN	TKYLNAQIT		HLA-DRB10405	16.4	GKKVLQYLNITSNSS	YLNITSNSS		HLA-DRB10701	8	TGSNFNTIPSNVIKS	FNTIPSNVI							HLA-DRB10901	31.8	GDITKYLNAQITYFN	ITKYLNAQI		HLA-DRB11101	26	QNSFQFQNRFSVIPG	FQFQNRFSV		HLA-DRB11302	20.1	NAQITYFNLNYINQI	FNLNYINQI
HLA-DRB10101	5.8	SKHTYHVVIPGLGLT	YHVVIPGLG		HLA-DRB10301	25.1	GLTYDIRKNANWFKD	LTYDIRKNA		HLA-DRB10401	29.8	NYINQIIITSSTSGN	INQIIITSS		HLA-DRB10404	28	YLNAQITYFNLNYIN	ITYFNLNYI		HLA-DRB10405	17.1	LQYLNITSNSSGETG	YLNITSNSS		HLA-DRB10701	8.1	ITYFNLNYINQIIIT	FNLNYINQI							HLA-DRB10901	31.9	MEVLRRIPGASIRYQ	LRRIPGASI		HLA-DRB11101	27	QQDYQFLGIKNQLDA	YQFLGIKNQ		HLA-DRB11302	23.2	TYDIRKNANWFKDLT	IRKNANWFK
HLA-DRB10101	5.9	ANMTYLGLTTAQFWN	YLGLTTAQF		HLA-DRB10301	25.4	ITADQSLLDFVVTQK	ITADQSLLD		HLA-DRB10401	29.8	DANMTYLGLTTAQFW	YLGLTTAQF		HLA-DRB10404	28.5	GIRYEMFTQNRTILR	IRYEMFTQN		HLA-DRB10405	19.4	RIHEFSFKSVTDLND	FKSVTDLND		HLA-DRB10701	8.1	AQLFDSSFKLPIDLI	FDSSFKLPI							HLA-DRB10901	32.3	SEYSLAKSGNVRDHE	YSLAKSGNV		HLA-DRB11101	27.7	GVVNFITKRPPKDPM	VNFITKRPP		HLA-DRB11302	23.3	RIEVVKGSGAILFGP	VVKGSGAIL
HLA-DRB10101	6	VLQYLNITSNSSGET	YLNITSNSS		HLA-DRB10301	26.4	VPYVSKDTATLAIGF	VSKDTATLA		HLA-DRB10401	30.3	RSYRFVGAESRYQQD	FVGAESRYQ		HLA-DRB10404	29.3	DITKYLNAQITYFNL	TKYLNAQIT		HLA-DRB10405	20.9	RVEYQYFSSQYHDDS	YQYFSSQYH		HLA-DRB10701	8.7	DPAQLFDSSFKLPID	FDSSFKLPI							HLA-DRB10901	32.6	GSYGFFSSQVSYGGT	FFSSQVSYG		HLA-DRB11101	28.3	SMEVLRRIPGASIRY	MEVLRRIPG		HLA-DRB11302	24.9	DSMEVLRRIPGASIR	LRRIPGASI
HLA-DRB10101	6	DSMEVLRRIPGASIR	LRRIPGASI		HLA-DRB10301	33.2	GIRYEMFTQNRTILR	FTQNRTILR		HLA-DRB10401	31.5	GSYGFFSSQVSYGGT	FSSQVSYGG		HLA-DRB10404	29.8	IRYEMFTQNRTILRQ	IRYEMFTQN		HLA-DRB10405	22.6	ARVEYQYFSSQYHDD	YQYFSSQYH		HLA-DRB10701	9.2	QLFDSSFKLPIDLIY	FDSSFKLPI							HLA-DRB10901	34	SYGFFSSQVSYGGTF	FFSSQVSYG		HLA-DRB11101	28.5	IGGVVNFITKRPPKD	VNFITKRPP		HLA-DRB11302	25.2	ERIEVVKGSGAILFG	VVKGSGAIL
HLA-DRB10101	6.6	LRRIPGASIRYQDTG	LRRIPGASI		HLA-DRB10301	34.1	VIPGLGLTYDIRKNA	LTYDIRKNA		HLA-DRB10401	32.7	NRSYRFVGAESRYQQ	FVGAESRYQ		HLA-DRB10404	29.8	GDITKYLNAQITYFN	ITKYLNAQI		HLA-DRB10405	24.5	QITYFNLNYINQIII	FNLNYINQI		HLA-DRB10701	10.2	LTTAQFWNHSSSNFA	FWNHSSSNF							HLA-DRB10901	35.2	GGSYGFFSSQVSYGG	FFSSQVSYG		HLA-DRB11101	29.1	NSFQFQNRFSVIPGI	FQFQNRFSV		HLA-DRB11302	25.4	TGFRGDITKYLNAQI	ITKYLNAQI
HLA-DRB10101	6.9	GDITKYLNAQITYFN	TKYLNAQIT		HLA-DRB10301	38.5	LTYDIRKNANWFKDL	LTYDIRKNA		HLA-DRB10401	33	LNYINQIIITSSTSG	INQIIITSS		HLA-DRB10404	30.3	NMTYLGLTTAQFWNH	MTYLGLTTA		HLA-DRB10405	24.6	VEYQYFSSQYHDDSN	YQYFSSQYH		HLA-DRB10701	10.4	GSNFNTIPSNVIKSY	FNTIPSNVI							HLA-DRB10901	35.8	QFWNHSSSNFAEQDN	WNHSSSNFA		HLA-DRB11101	29.1	QDYQFLGIKNQLDAG	YQFLGIKNQ		HLA-DRB11302	25.9	DITKYLNAQITYFNL	ITKYLNAQI
HLA-DRB10101	6.9	FNTIPSNVIKSYDTE	FNTIPSNVI		HLA-DRB10301	41.6	EMFTQNRTILRQQTI	FTQNRTILR		HLA-DRB10401	34.1	SYRFVGAESRYQQDY	FVGAESRYQ		HLA-DRB10404	31.9	MTYLGLTTAQFWNHS	MTYLGLTTA		HLA-DRB10405	25	ITYFNLNYINQIIIT	FNLNYINQI		HLA-DRB10701	11.4	YARVEYQYFSSQYHD	YQYFSSQYH							HLA-DRB10901	36.1	QGGSYGFFSSQVSYG	SYGFFSSQV		HLA-DRB11101	29.5	AQNSFQFQNRFSVIP	FQFQNRFSV		HLA-DRB11302	26.1	YDIRKNANWFKDLTW	IRKNANWFK
HLA-DRB10101	7	KTDLKRIPGSATVIE	LKRIPGSAT		HLA-DRB10301	43.6	YVPYVSKDTATLAIG	VSKDTATLA		HLA-DRB10401	34.7	TKYLNAQITYFNLNY	LNAQITYFN		HLA-DRB10404	32	ANMTYLGLTTAQFWN	MTYLGLTTA		HLA-DRB10405	27.8	LGKKVLQYLNITSNS	VLQYLNITS		HLA-DRB10701	12	SNFNTIPSNVIKSYD	FNTIPSNVI							HLA-DRB10901	37.2	ILEDGVFTSLNPYSA	FTSLNPYSA		HLA-DRB11101	29.8	WNQGTISVIGKRKTD	ISVIGKRKT		HLA-DRB11302	26.5	EVLRRIPGASIRYQD	LRRIPGASI
HLA-DRB10101	7.1	DANMTYLGLTTAQFW	YLGLTTAQF		HLA-DRB10301	44.3	PYVSKDTATLAIGFI	VSKDTATLA		HLA-DRB10401	36.1	NLNYINQIIITSSTS	INQIIITSS		HLA-DRB10404	32.6	SKFLATAQDANMTYL	SKFLATAQD		HLA-DRB10405	28.3	RYQQDYQFLGIKNQL	FLGIKNQLX		HLA-DRB10701	12.1	TTAQFWNHSSSNFAE	FWNHSSSNF							HLA-DRB10901	38	SMEVLRRIPGASIRY	LRRIPGASI		HLA-DRB11101	30.2	PVDSMEVLRRIPGAS	MEVLRRIPG		HLA-DRB11302	26.5	IEVVKGSGAILFGPS	VVKGSGAIL
HLA-DRB10101	7.1	NRSYRFVGAESRYQQ	YRFVGAESR		HLA-DRB10301	47.2	IDLIYTRADARMNQY	LIYTRADAR		HLA-DRB10401	36.1	YEMFTQNRTILRQQT	FTQNRTILR		HLA-DRB10404	33.1	PGIRYEMFTQNRTIL	IRYEMFTQN		HLA-DRB10405	29	YARVEYQYFSSQYHD	YQYFSSQYH		HLA-DRB10701	12.2	FYARVEYQYFSSQYH	YQYFSSQYH							HLA-DRB10901	38	EVLRRIPGASIRYQD	LRRIPGASI		HLA-DRB11101	33	FGNTGIDISILRKQG	DISILRKQG		HLA-DRB11302	29.2	LTYDIRKNANWFKDL	IRKNANWFK
HLA-DRB10101	7.2	NRFSVIPGIRYEMFT	FSVIPGIRY							HLA-DRB10401	37.3	MTYLGLTTAQFWNHS	YLGLTTAQF		HLA-DRB10404	35.3	TSKFLATAQDANMTY	SKFLATAQD		HLA-DRB10405	29.7	TYFNLNYINQIIITS	FNLNYINQI		HLA-DRB10701	12.7	ARVEYQYFSSQYHDD	YQYFSSQYH							HLA-DRB10901	38.6	FTSLNPYSAPEQYYT	FTSLNPYSA		HLA-DRB11101	34.1	YQQDYQFLGIKNQLD	YQFLGIKNQ		HLA-DRB11302	32.1	MERIEVVKGSGAILF	VVKGSGAIL
HLA-DRB10101	7.3	NTGSNFNTIPSNVIK	FNTIPSNVI							HLA-DRB10401	37.3	GFFSSQVSYGGTFGN	FSSQVSYGG		HLA-DRB10404	35.5	DANMTYLGLTTAQFW	MTYLGLTTA		HLA-DRB10405	33.7	NRSYRFVGAESRYQQ	YRFVGAESR		HLA-DRB10701	13.2	TYFNLNYINQIIITS	FNLNYINQI							HLA-DRB10901	39.2	DITKYLNAQITYFNL	ITKYLNAQI		HLA-DRB11101	35.1	DYQFLGIKNQLDAGL	YQFLGIKNQ		HLA-DRB11302	34.9	VDSMEVLRRIPGASI	LRRIPGASI
HLA-DRB10101	7.6	TYHVVIPGLGLTYDI	YHVVIPGLG							HLA-DRB10401	37.4	KYLNAQITYFNLNYI	LNAQITYFN		HLA-DRB10404	35.7	QDANMTYLGLTTAQF	MTYLGLTTA		HLA-DRB10405	33.8	AQITYFNLNYINQII	FNLNYINQI		HLA-DRB10701	13.4	LFDSSFKLPIDLIYT	FDSSFKLPI							HLA-DRB10901	39.2	FRGDITKYLNAQITY	ITKYLNAQI		HLA-DRB11101	36.9	TIGGVVNFITKRPPK	VNFITKRPP		HLA-DRB11302	38.5	EVVKGSGAILFGPST	VVKGSGAIL
HLA-DRB10101	7.7	GSKHTYHVVIPGLGL	YHVVIPGLG							HLA-DRB10401	38.4	QDANMTYLGLTTAQF	YLGLTTAQF		HLA-DRB10404	35.9	RGDITKYLNAQITYF	TKYLNAQIT		HLA-DRB10405	36.3	YFNLNYINQIIITSS	FNLNYINQI		HLA-DRB10701	14.3	RVEYQYFSSQYHDDS	YQYFSSQYH							HLA-DRB10901	43.7	GVASSEYSLAKSGNV	YSLAKSGNV		HLA-DRB11101	39.7	FAQNSFQFQNRFSVI	FQFQNRFSV		HLA-DRB11302	45.4	DIRKNANWFKDLTWF	IRKNANWFK
HLA-DRB10101	7.8	FQNRFSVIPGIRYEM	FSVIPGIRY							HLA-DRB10401	38.5	RNRSYRFVGAESRYQ	FVGAESRYQ		HLA-DRB10404	36.9	LTSKFLATAQDANMT	SKFLATAQD		HLA-DRB10405	36.4	RSYRFVGAESRYQQD	FVGAESRYQ		HLA-DRB10701	14.6	FQFQNRFSVIPGIRY	FSVIPGIRY							HLA-DRB10901	44	LTTAQFWNHSSSNFA	WNHSSSNFA		HLA-DRB11101	40.1	VVNFITKRPPKDPML	VNFITKRPP		HLA-DRB11302	47.2	VLRRIPGASIRYQDT	LRRIPGASI
HLA-DRB10101	7.9	MERIEVVKGSGAILF	IEVVKGSGA							HLA-DRB10401	40.9	IRYEMFTQNRTILRQ	FTQNRTILR		HLA-DRB10404	39.6	QITYFNLNYINQIII	ITYFNLNYI		HLA-DRB10405	37.4	EYQYFSSQYHDDSNT	YFSSQYHDD		HLA-DRB10701	15.1	TAQFWNHSSSNFAEQ	FWNHSSSNF							HLA-DRB10901	47.8	ITKYLNAQITYFNLN	ITKYLNAQI		HLA-DRB11101	40.5	KWNQGTISVIGKRKT	ISVIGKRKT		HLA-DRB11302	47.3	GLTYDIRKNANWFKD	IRKNANWFK
HLA-DRB10101	8	VGPFRQINVGATFEL	FRQINVGAT							HLA-DRB10401	40.9	GGSYGFFSSQVSYGG	FSSQVSYGG		HLA-DRB10404	43.7	ITYFNLNYINQIIIT	ITYFNLNYI		HLA-DRB10405	38.4	RNRSYRFVGAESRYQ	YRFVGAESR		HLA-DRB10701	15.4	NFNTIPSNVIKSYDT	FNTIPSNVI							HLA-DRB10901	48.6	YGFFSSQVSYGGTFG	FFSSQVSYG		HLA-DRB11101	43.2	RYQQDYQFLGIKNQL	YQFLGIKNQ		HLA-DRB11302	49.1	ITKYLNAQITYFNLN	ITKYLNAQI
HLA-DRB10101	8	LQYLNITSNSSGETG	YLNITSNSS							HLA-DRB10401	41.1	DGVFTSLNPYSAPEQ	FTSLNPYSA		HLA-DRB10404	44	TLTSKFLATAQDANM	SKFLATAQD		HLA-DRB10405	40.5	PLGKKVLQYLNITSN	VLQYLNITS		HLA-DRB10701	16.2	AQITYFNLNYINQII	FNLNYINQI												HLA-DRB11101	43.6	SFQFQNRFSVIPGIR	FQFQNRFSV
HLA-DRB10101	8.2	RKTDLKRIPGSATVI	LKRIPGSAT							HLA-DRB10401	41.7	EDGVFTSLNPYSAPE	FTSLNPYSA		HLA-DRB10404	44.4	HTYHVVIPGLGLTYD	IPGLGLTYD		HLA-DRB10405	44.9	ANMTYLGLTTAQFWN	YLGLTTAQF		HLA-DRB10701	17.9	NAQITYFNLNYINQI	FNLNYINQI												HLA-DRB11101	45.4	QNRFSVIPGIRYEMF	FSVIPGIRY
HLA-DRB10101	8.2	TYLGLTTAQFWNHSS	YLGLTTAQF							HLA-DRB10401	41.8	DTVYMLDSVGHRNRS	VYMLDSVGH		HLA-DRB10404	47.9	TYHVVIPGLGLTYDI	IPGLGLTYD		HLA-DRB10405	46.2	FYARVEYQYFSSQYH	YQYFSSQYH		HLA-DRB10701	18.2	KYLNAQITYFNLNYI	ITYFNLNYI												HLA-DRB11101	46.2	KHTYHVVIPGLGLTY	YHVVIPGLG
HLA-DRB10101	8.3	RGDITKYLNAQITYF	TKYLNAQIT							HLA-DRB10401	42.2	QDYQFLGIKNQLDAG	FLGIKNQLD		HLA-DRB10404	48.1	TKYLNAQITYFNLNY	TKYLNAQIT		HLA-DRB10405	47.5	NMTYLGLTTAQFWNH	YLGLTTAQF		HLA-DRB10701	19.6	QFQNRFSVIPGIRYE	FSVIPGIRY												HLA-DRB11101	47	DGVFTSLNPYSAPEQ	FTSLNPYSA
HLA-DRB10101	8.5	DYQFLGIKNQLDAGL	FLGIKNQLD							HLA-DRB10401	43.2	TSKFLATAQDANMTY	FLATAQDAN		HLA-DRB10404	48.8	EFSFKSVTDLNDKHT	FKSVTDLND		HLA-DRB10405	48.7	FNLNYINQIIITSST	YINQIIITS		HLA-DRB10701	19.9	VEYQYFSSQYHDDSN	YQYFSSQYH												HLA-DRB11101	47.1	ISVIGKRKTDLKRIP	ISVIGKRKT
HLA-DRB10101	8.5	DITKYLNAQITYFNL	TKYLNAQIT							HLA-DRB10401	43.3	IDLIYTRADARMNQY	YTRADARMN		HLA-DRB10404	49.1	GDTVYMLDSVGHRNR	VYMLDSVGH							HLA-DRB10701	20.5	FDSSFKLPIDLIYTR	FDSSFKLPI
HLA-DRB10101	8.6	ITKYLNAQITYFNLN	TKYLNAQIT							HLA-DRB10401	43.8	GDTVYMLDSVGHRNR	VYMLDSVGH		HLA-DRB10404	49.2	FSFKSVTDLNDKHTL	FKSVTDLND							HLA-DRB10701	20.8	GLTTAQFWNHSSSNF	FWNHSSSNF
HLA-DRB10101	8.6	KVLQYLNITSNSSGE	YLNITSNSS							HLA-DRB10401	44	DYQFLGIKNQLDAGL	FLGIKNQLD		HLA-DRB10404	49.2	YHVVIPGLGLTYDIR	IPGLGLTYD							HLA-DRB10701	21.3	YFNLNYINQIIITSS	LNYINQIII
HLA-DRB10101	9	RNRSYRFVGAESRYQ	YRFVGAESR							HLA-DRB10401	44.2	EMFTQNRTILRQQTI	FTQNRTILR		HLA-DRB10404	49.9	YQFLGIKNQLDAGLR	FLGIKNQLD							HLA-DRB10701	21.5	AQFWNHSSSNFAEQD	FWNHSSSNF
HLA-DRB10101	9	VDSMEVLRRIPGASI	LRRIPGASI							HLA-DRB10401	44.7	RMNQYSIDTSKITAD	YSIDTSKIT												HLA-DRB10701	21.8	FQNRFSVIPGIRYEM	FSVIPGIRY
HLA-DRB10101	9	RFSVIPGIRYEMFTQ	FSVIPGIRY							HLA-DRB10401	46.9	ITKYLNAQITYFNLN	LNAQITYFN												HLA-DRB10701	22.1	FNTIPSNVIKSYDTE	FNTIPSNVI
HLA-DRB10101	9	ERIEVVKGSGAILFG	VVKGSGAIL							HLA-DRB10401	47	LTSKFLATAQDANMT	FLATAQDAN												HLA-DRB10701	22.7	VDSMEVLRRIPGASI	LRRIPGASI
HLA-DRB10101	9.1	RSYRFVGAESRYQQD	YRFVGAESR							HLA-DRB10401	47.4	PLGKKVLQYLNITSN	LQYLNITSN												HLA-DRB10701	23.7	MERIEVVKGSGAILF	VKGSGAILF
HLA-DRB10101	9.2	AIGFIHPKGFYARVE	FIHPKGFYA							HLA-DRB10401	48	DLIYTRADARMNQYS	YTRADARMN												HLA-DRB10701	25.5	SFRIHEFSFKSVTDL	FSFKSVTDL
HLA-DRB10101	9.6	GVFTSLNPYSAPEQY	FTSLNPYSA							HLA-DRB10401	48.7	QQDYQFLGIKNQLDA	FLGIKNQLD												HLA-DRB10701	25.6	DSMEVLRRIPGASIR	LRRIPGASI
HLA-DRB10101	9.7	SYGFFSSQVSYGGTF	FFSSQVSYG							HLA-DRB10401	49.9	ARMNQYSIDTSKITA	YSIDTSKIT												HLA-DRB10701	26.7	EYQYFSSQYHDDSNT	YQYFSSQYH
HLA-DRB10101	9.8	YQFLGIKNQLDAGLR	FLGIKNQLD																						HLA-DRB10701	27.7	QFWNHSSSNFAEQDN	FWNHSSSNF
HLA-DRB10101	9.8	TDLKRIPGSATVIEK	LKRIPGSAT																						HLA-DRB10701	27.8	QNRFSVIPGIRYEMF	FSVIPGIRY
HLA-DRB10101	10.1	LAIGFIHPKGFYARV	FIHPKGFYA																						HLA-DRB10701	28.6	YLNAQITYFNLNYIN	ITYFNLNYI
HLA-DRB10101	10.4	DGVFTSLNPYSAPEQ	FTSLNPYSA																						HLA-DRB10701	29	SMEVLRRIPGASIRY	LRRIPGASI
HLA-DRB10101	10.5	LIYTRADARMNQYSI	YTRADARMN																						HLA-DRB10701	30.8	RGDITKYLNAQITYF	YLNAQITYF
HLA-DRB10101	10.5	SYRFVGAESRYQQDY	FVGAESRYQ																						HLA-DRB10701	31.2	FRIHEFSFKSVTDLN	FSFKSVTDL
HLA-DRB10101	10.5	KKVLQYLNITSNSSG	YLNITSNSS																						HLA-DRB10701	32.6	YQYFSSQYHDDSNTR	YQYFSSQYH
HLA-DRB10101	10.5	WSLFITGKNLADVRY	FITGKNLAD																						HLA-DRB10701	33.3	FNLNYINQIIITSST	LNYINQIII
HLA-DRB10101	10.6	RIEVVKGSGAILFGP	VVKGSGAIL																						HLA-DRB10701	35.9	RIHEFSFKSVTDLND	FSFKSVTDL
HLA-DRB10101	10.7	DLIYTRADARMNQYS	YTRADARMN																						HLA-DRB10701	36.3	NYVPYVSKDTATLAI	SKDTATLAI
HLA-DRB10101	11.2	YHVVIPGLGLTYDIR	YHVVIPGLG																						HLA-DRB10701	37.6	VASSEYSLAKSGNVR	YSLAKSGNV
HLA-DRB10101	11.3	QDYQFLGIKNQLDAG	FLGIKNQLD																						HLA-DRB10701	38.1	DIGHEWKLTDHSKLV	WKLTDHSKL
HLA-DRB10101	11.3	RNTGSNFNTIPSNVI	FNTIPSNVI																						HLA-DRB10701	38.4	RNRSYRFVGAESRYQ	FVGAESRYQ
HLA-DRB10101	11.5	QDANMTYLGLTTAQF	YLGLTTAQF																						HLA-DRB10701	38.7	ATLAIGFIHPKGFYA	IGFIHPKGF
HLA-DRB10101	11.7	GGSYGFFSSQVSYGG	YGFFSSQVS																						HLA-DRB10701	40.1	GVASSEYSLAKSGNV	YSLAKSGNV
HLA-DRB10101	11.9	LADVRYISGRLPEGI	VRYISGRLP																						HLA-DRB10701	40.2	LNYINQIIITSSTSG	IIITSSTSG
HLA-DRB10101	12	YGFFSSQVSYGGTFG	FSSQVSYGG																						HLA-DRB10701	40.6	NRFSVIPGIRYEMFT	FSVIPGIRY
HLA-DRB10101	12.2	SGAILFGPSTIGGVV	ILFGPSTIG																						HLA-DRB10701	41.6	NRSYRFVGAESRYQQ	FVGAESRYQ
HLA-DRB10101	12.5	YLGLTTAQFWNHSSS	YLGLTTAQF																						HLA-DRB10701	41.7	ASSEYSLAKSGNVRD	YSLAKSGNV
HLA-DRB10101	12.6	GIRYEMFTQNRTILR	YEMFTQNRT																						HLA-DRB10701	42.1	FWNHSSSNFAEQDNR	FWNHSSSNF
HLA-DRB10101	12.7	QFQNRFSVIPGIRYE	FSVIPGIRY																						HLA-DRB10701	42.1	IGHEWKLTDHSKLVT	WKLTDHSKL
HLA-DRB10101	12.8	GSYGFFSSQVSYGGT	YGFFSSQVS																						HLA-DRB10701	42.8	MEVLRRIPGASIRYQ	LRRIPGASI
HLA-DRB10101	12.9	HRNRSYRFVGAESRY	YRFVGAESR																						HLA-DRB10701	44.9	VGPFRQINVGATFEL	INVGATFEL
HLA-DRB10101	13.1	ITYFNLNYINQIIIT	FNLNYINQI																						HLA-DRB10701	46.2	GDITKYLNAQITYFN	YLNAQITYF
HLA-DRB10101	13.1	VFTSLNPYSAPEQYY	FTSLNPYSA																						HLA-DRB10701	46.7	DITKYLNAQITYFNL	YLNAQITYF
HLA-DRB10101	13.3	IGFIHPKGFYARVEY	FIHPKGFYA																						HLA-DRB10701	47.9	ERIEVVKGSGAILFG	VKGSGAILF
HLA-DRB10101	13.8	QQDYQFLGIKNQLDA	FLGIKNQLD																						HLA-DRB10701	48.6	GIRYEMFTQNRTILR	EMFTQNRTI
HLA-DRB10101	14.1	LKRIPGSATVIEKEF	LKRIPGSAT																						HLA-DRB10701	49.6	LNAQITYFNLNYINQ	ITYFNLNYI
HLA-DRB10101	14.2	RMERIEVVKGSGAIL	IEVVKGSGA
HLA-DRB10101	14.2	YVPYVSKDTATLAIG	YVSKDTATL
HLA-DRB10101	14.4	DLKRIPGSATVIEKE	LKRIPGSAT
HLA-DRB10101	14.5	FRGDITKYLNAQITY	TKYLNAQIT
HLA-DRB10101	14.8	GKKVLQYLNITSNSS	YLNITSNSS
HLA-DRB10101	15.2	NLGFRGVNNDLGRKV	FRGVNNDLG
HLA-DRB10101	15.2	TLAIGFIHPKGFYAR	FIHPKGFYA
HLA-DRB10101	15.2	IRYEMFTQNRTILRQ	YEMFTQNRT
HLA-DRB10101	15.2	KRWSLFITGKNLADV	SLFITGKNL
HLA-DRB10101	15.3	KRKTDLKRIPGSATV	LKRIPGSAT
HLA-DRB10101	15.3	TKYLNAQITYFNLNY	TKYLNAQIT
HLA-DRB10101	15.5	GASIRYQDTGLILNL	IRYQDTGLI
HLA-DRB10101	15.5	QGGSYGFFSSQVSYG	YGFFSSQVS
HLA-DRB10101	15.6	QFLGIKNQLDAGLRY	FLGIKNQLD
HLA-DRB10101	15.8	QYLNITSNSSGETGV	YLNITSNSS
HLA-DRB10101	15.8	RWSLFITGKNLADVR	FITGKNLAD
HLA-DRB10101	15.9	YRFVGAESRYQQDYQ	FVGAESRYQ
HLA-DRB10101	16	FQFQNRFSVIPGIRY	FSVIPGIRY
HLA-DRB10101	16.3	FSVIPGIRYEMFTQN	FSVIPGIRY
HLA-DRB10101	16.5	EDGVFTSLNPYSAPE	FTSLNPYSA
HLA-DRB10101	16.8	SLFITGKNLADVRYI	FITGKNLAD
HLA-DRB10101	17.2	IDLIYTRADARMNQY	YTRADARMN
HLA-DRB10101	17.4	KGSKHTYHVVIPGLG	YHVVIPGLG
HLA-DRB10101	17.4	GSGAILFGPSTIGGV	ILFGPSTIG
HLA-DRB10101	18.1	QVGPFRQINVGATFE	FRQINVGAT
HLA-DRB10101	18.6	GDGFREHQSFRIHEF	FREHQSFRI
HLA-DRB10101	18.8	RKVLILEDGVFTSLN	LILEDGVFT
HLA-DRB10101	19.5	NYVPYVSKDTATLAI	YVSKDTATL
HLA-DRB10101	19.9	LGFRGVNNDLGRKVL	FRGVNNDLG
HLA-DRB10101	20	FLGIKNQLDAGLRYH	FLGIKNQLD
HLA-DRB10101	20.1	GAILFGPSTIGGVVN	ILFGPSTIG
HLA-DRB10101	20.5	EYSYNYETGFRGDIT	YNYETGFRG
HLA-DRB10101	20.7	NLADVRYISGRLPEG	VRYISGRLP
HLA-DRB10101	20.9	IEVVKGSGAILFGPS	VVKGSGAIL
HLA-DRB10101	21	QITYFNLNYINQIII	FNLNYINQI
HLA-DRB10101	21.1	GRKVLILEDGVFTSL	LILEDGVFT
HLA-DRB10101	21.5	ILEDGVFTSLNPYSA	FTSLNPYSA
HLA-DRB10101	21.6	LTSKFLATAQDANMT	KFLATAQDA
HLA-DRB10101	21.6	ASIRYQDTGLILNLG	IRYQDTGLI
HLA-DRB10101	21.7	YQQDYQFLGIKNQLD	FLGIKNQLD
HLA-DRB10101	22.3	VQGGSYGFFSSQVSY	YGFFSSQVS
HLA-DRB10101	22.3	YEMFTQNRTILRQQT	FTQNRTILR
HLA-DRB10101	22.4	KGSGAILFGPSTIGG	ILFGPSTIG
HLA-DRB10101	22.7	LEDGVFTSLNPYSAP	FTSLNPYSA
HLA-DRB10101	23.9	LNDKHTLTSKFLATA	KHTLTSKFL
HLA-DRB10101	23.9	IYTRADARMNQYSID	YTRADARMN
HLA-DRB10101	24.4	IQVGPFRQINVGATF	FRQINVGAT
HLA-DRB10101	24.6	RYEMFTQNRTILRQQ	FTQNRTILR
HLA-DRB10101	24.6	GFIHPKGFYARVEYQ	FIHPKGFYA
HLA-DRB10101	24.8	FTSLNPYSAPEQYYT	FTSLNPYSA
HLA-DRB10101	25.9	ADVRYISGRLPEGIQ	VRYISGRLP
HLA-DRB10101	26.1	TYFNLNYINQIIITS	FNLNYINQI
HLA-DRB10101	26.8	YLNITSNSSGETGVI	YLNITSNSS
HLA-DRB10101	26.8	GHRNRSYRFVGAESR	YRFVGAESR
HLA-DRB10101	26.8	VPYVSKDTATLAIGF	YVSKDTATL
HLA-DRB10101	27.5	GFFSSQVSYGGTFGN	FSSQVSYGG
HLA-DRB10101	28.1	PGIRYEMFTQNRTIL	YEMFTQNRT
HLA-DRB10101	28.5	KFLATAQDANMTYLG	ATAQDANMT
HLA-DRB10101	29.5	IKRWSLFITGKNLAD	SLFITGKNL
HLA-DRB10101	30.1	QGDGFREHQSFRIHE	FREHQSFRI
HLA-DRB10101	30.2	DGFREHQSFRIHEFS	FREHQSFRI
HLA-DRB10101	31	KNLADVRYISGRLPE	VRYISGRLP
HLA-DRB10101	31.1	LFITGKNLADVRYIS	FITGKNLAD
HLA-DRB10101	31.2	YSYNYETGFRGDITK	YNYETGFRG
HLA-DRB10101	32.5	ATLAIGFIHPKGFYA	FIHPKGFYA
HLA-DRB10101	34.1	AILFGPSTIGGVVNF	ILFGPSTIG
HLA-DRB10101	34.4	VKGSGAILFGPSTIG	ILFGPSTIG
HLA-DRB10101	34.4	YFNLNYINQIIITSS	LNYINQIII
HLA-DRB10101	34.5	GDTVYMLDSVGHRNR	VYMLDSVGH
HLA-DRB10101	35.5	GFREHQSFRIHEFSF	FREHQSFRI
HLA-DRB10101	35.6	GFRGDITKYLNAQIT	TKYLNAQIT
HLA-DRB10101	36.2	SKFLATAQDANMTYL	ATAQDANMT
HLA-DRB10101	36.2	PIKRWSLFITGKNLA	SLFITGKNL
HLA-DRB10101	36.4	GLRYHYETADIKYLD	YHYETADIK
HLA-DRB10101	36.6	AGLRYHYETADIKYL	YHYETADIK
HLA-DRB10101	37.3	LNLGFRGVNNDLGRK	FRGVNNDLG
HLA-DRB10101	37.4	GKRKTDLKRIPGSAT	LKRIPGSAT
HLA-DRB10101	37.6	KQGDGFREHQSFRIH	FREHQSFRI
HLA-DRB10101	38.1	SKLVTKVYSAYTERN	VTKVYSAYT
HLA-DRB10101	39.2	SIRYQDTGLILNLGF	IRYQDTGLI
HLA-DRB10101	39.7	TLTSKFLATAQDANM	KFLATAQDA
HLA-DRB10101	40	DVRYISGRLPEGIQV	VRYISGRLP
HLA-DRB10101	40	TSKFLATAQDANMTY	KFLATAQDA
HLA-DRB10101	42.3	GKNLADVRYISGRLP	VRYISGRLP
HLA-DRB10101	43.1	VRYISGRLPEGIQVG	VRYISGRLP
HLA-DRB10101	43.6	PEYSYNYETGFRGDI	YNYETGFRG
HLA-DRB10101	43.6	SSNFAEQDNRKLERY	FAEQDNRKL
HLA-DRB10101	44.1	PIDLIYTRADARMNQ	YTRADARMN
HLA-DRB10101	44.4	LGIKNQLDAGLRYHY	KNQLDAGLR
HLA-DRB10101	45.1	LGRKVLILEDGVFTS	LILEDGVFT
HLA-DRB10101	45.2	GNYVPYVSKDTATLA	YVSKDTATL
HLA-DRB10101	45.3	FIHPKGFYARVEYQY	FIHPKGFYA
HLA-DRB10101	46.6	FRGVNNDLGRKVLIL	VNNDLGRKV
HLA-DRB10101	47.7	INQIIITSSTSGNDS	IIITSSTSG
HLA-DRB10101	47.9	KVLILEDGVFTSLNP	LILEDGVFT
HLA-DRB10101	48.6	PGASIRYQDTGLILN	IRYQDTGLI
HLA-DRB10101	49.1	RFVGAESRYQQDYQF	FVGAESRYQ
[truncated: 16 more columns]

## Sheet: LIC10881_2
Allele	affinity(nM)	peptide	core		Allele	affinity(nM)	peptide	core		Allele	affinity(nM)	peptide	core		Allele	affinity(nM)	peptide	core		Allele	affinity(nM)	peptide	core		Allele	affinity(nM)	peptide	core		Allele	affinity(nM)	peptide	core		Allele	affinity(nM)	peptide	core		Allele	affinity(nM)	peptide	core		Allele	affinity(nM)	peptide	core
HLA-DRB10101	3.4	EKGFLVMRGAGARAN	FLVMRGAGA		HLA-DRB10301	9.9	VSQIDLDPTYNFIHQ	IDLDPTYNF		HLA-DRB10401	10.5	AQPFFSSLNQKSLQR	FFSSLNQKS		HLA-DRB10404	9.3	FPVLLSLTSAGTLWA	LLSLTSAGT		HLA-DRB10405	9.4	QYIYLNGLQSLRTEK	LNGLQSLRT		HLA-DRB10701	2.6	FDRTHMFNMVIGWKF	FNMVIGWKF		HLA-DRB10802					HLA-DRB10901	22.9	AQPFFSSLNQKSLQR	FSSLNQKSL		HLA-DRB11101	14	NLEFVQKTKKVTNGI	FVQKTKKVT		HLA-DRB11302	3.3	LTSVINNNAIRSLEL	VINNNAIRS
HLA-DRB10101	3.4	KGFLVMRGAGARANQ	FLVMRGAGA		HLA-DRB10301	11.6	KVSQIDLDPTYNFIH	IDLDPTYNF		HLA-DRB10401	11.7	QPFFSSLNQKSLQRK	FFSSLNQKS		HLA-DRB10404	9.8	FLVFPVLLSLTSAGT	LLSLTSAGT		HLA-DRB10405	9.5	TQYIYLNGLQSLRTE	LNGLQSLRT		HLA-DRB10701	2.7	IDLDPTYNFIHQQLL	YNFIHQQLL							HLA-DRB10901	23.5	QFYFNGLPMSYPFHA	YFNGLPMSY		HLA-DRB11101	14.1	YSDMLRSARLPHYHQ	MLRSARLPH		HLA-DRB11302	3.5	TSVINNNAIRSLELY	VINNNAIRS
HLA-DRB10101	3.5	GEKGFLVMRGAGARA	FLVMRGAGA		HLA-DRB10301	13.9	SQIDLDPTYNFIHQQ	IDLDPTYNF		HLA-DRB10401	12.4	NAQPFFSSLNQKSLQ	FFSSLNQKS		HLA-DRB10404	10.3	VFPVLLSLTSAGTLW	FPVLLSLTS		HLA-DRB10405	11.8	YIYLNGLQSLRTEKN	LNGLQSLRT		HLA-DRB10701	2.9	DLDPTYNFIHQQLLN	YNFIHQQLL							HLA-DRB10901	23.6	QPFFSSLNQKSLQRK	FSSLNQKSL		HLA-DRB11101	15.3	SDMLRSARLPHYHQF	MLRSARLPH		HLA-DRB11302	3.6	GLTSVINNNAIRSLE	VINNNAIRS
HLA-DRB10101	3.6	GFLVMRGAGARANQF	FLVMRGAGA		HLA-DRB10301	17.5	GKVSQIDLDPTYNFI	IDLDPTYNF		HLA-DRB10401	15	FPVLLSLTSAGTLWA	LLSLTSAGT		HLA-DRB10404	10.8	LVFPVLLSLTSAGTL	FPVLLSLTS		HLA-DRB10405	12.9	ETQYIYLNGLQSLRT	YIYLNGLQS		HLA-DRB10701	3.1	LDPTYNFIHQQLLNS	YNFIHQQLL							HLA-DRB10901	24.3	NQFYFNGLPMSYPFH	YFNGLPMSY		HLA-DRB11101	15.4	KNLEFVQKTKKVTNG	FVQKTKKVT		HLA-DRB11302	4.1	DGLTSVINNNAIRSL	VINNNAIRS
HLA-DRB10101	3.7	NGEKGFLVMRGAGAR	FLVMRGAGA		HLA-DRB10301	23.9	KFVTVDSDEKNLEFV	VDSDEKNLE		HLA-DRB10401	16.1	VFPVLLSLTSAGTLW	LLSLTSAGT		HLA-DRB10404	11.5	FFLVFPVLLSLTSAG	FPVLLSLTS		HLA-DRB10405	17.1	AQPFFSSLNQKSLQR	FFSSLNQKS		HLA-DRB10701	3.4	DRTHMFNMVIGWKFG	FNMVIGWKF							HLA-DRB10901	26.8	NAQPFFSSLNQKSLQ	FSSLNQKSL		HLA-DRB11101	16.2	LEFVQKTKKVTNGIN	FVQKTKKVT		HLA-DRB11302	4.7	SVINNNAIRSLELYS	VINNNAIRS
HLA-DRB10101	3.8	FLVMRGAGARANQFY	FLVMRGAGA		HLA-DRB10301	24.7	FVTVDSDEKNLEFVQ	VDSDEKNLE		HLA-DRB10401	18.5	FNAQPFFSSLNQKSL	FFSSLNQKS		HLA-DRB10404	14.5	PVLLSLTSAGTLWAK	LLSLTSAGT		HLA-DRB10405	17.2	PETQYIYLNGLQSLR	YIYLNGLQS		HLA-DRB10701	3.6	DPTYNFIHQQLLNSS	YNFIHQQLL							HLA-DRB10901	29	ANQFYFNGLPMSYPF	YFNGLPMSY		HLA-DRB11101	17.9	VYSDMLRSARLPHYH	MLRSARLPH		HLA-DRB11302	5.8	ADGLTSVINNNAIRS	VINNNAIRS
HLA-DRB10101	3.9	FPVLLSLTSAGTLWA	LLSLTSAGT		HLA-DRB10301	29.9	SSELTIDLKEQGVYD	LTIDLKEQG		HLA-DRB10401	19.2	LVFPVLLSLTSAGTL	LLSLTSAGT		HLA-DRB10404	14.8	KFFLVFPVLLSLTSA	FPVLLSLTS		HLA-DRB10405	17.9	NAQPFFSSLNQKSLQ	FFSSLNQKS		HLA-DRB10701	3.9	PTYNFIHQQLLNSSD	YNFIHQQLL							HLA-DRB10901	33.9	FYFNGLPMSYPFHAD	FNGLPMSYP		HLA-DRB11101	19.9	EKNLEFVQKTKKVTN	FVQKTKKVT		HLA-DRB11302	7.2	YRNITKDLNVSVSGK	ITKDLNVSV
HLA-DRB10101	4	ETQYIYLNGLQSLRT	YIYLNGLQS		HLA-DRB10301	31.4	EELYDFDRTHMFNMV	YDFDRTHMF		HLA-DRB10401	19.2	PVLLSLTSAGTLWAK	LLSLTSAGT		HLA-DRB10404	15	SLRLKIFANSKSDPP	LKIFANSKS		HLA-DRB10405	18.1	IYLNGLQSLRTEKNK	LNGLQSLRT		HLA-DRB10701	4.2	RTHMFNMVIGWKFGE	FNMVIGWKF							HLA-DRB10901	36.7	FNAQPFFSSLNQKSL	FSSLNQKSL		HLA-DRB11101	21.1	GTLWAKASLRLKIFA	WAKASLRLK		HLA-DRB11302	7.5	RNITKDLNVSVSGKK	ITKDLNVSV
HLA-DRB10101	4.1	TQYIYLNGLQSLRTE	YIYLNGLQS		HLA-DRB10301	33.2	HKFVTVDSDEKNLEF	VDSDEKNLE		HLA-DRB10401	22.4	PFFSSLNQKSLQRKF	FFSSLNQKS		HLA-DRB10404	15.2	LRLKIFANSKSDPPT	LKIFANSKS		HLA-DRB10405	20.2	QPFFSSLNQKSLQRK	FFSSLNQKS		HLA-DRB10701	4.5	TYNFIHQQLLNSSDV	YNFIHQQLL							HLA-DRB10901	38.6	ISPMYQMYTGASFQS	YQMYTGASF		HLA-DRB11101	22.9	QGVYDVILTFKSGEM	YDVILTFKS		HLA-DRB11302	8.6	NITKDLNVSVSGKKY	ITKDLNVSV
HLA-DRB10101	4.1	PNGEKGFLVMRGAGA	FLVMRGAGA		HLA-DRB10301	38.5	KEELYDFDRTHMFNM	YDFDRTHMF		HLA-DRB10401	25	NQFYFNGLPMSYPFH	FNGLPMSYP		HLA-DRB10404	15.8	LYKRVQTIQNEYFND	YKRVQTIQN		HLA-DRB10405	21.8	FNAQPFFSSLNQKSL	FFSSLNQKS		HLA-DRB10701	5	LVFPVLLSLTSAGTL	LSLTSAGTL							HLA-DRB10901	38.6	SPMYQMYTGASFQSA	YQMYTGASF		HLA-DRB11101	23	PVYSDMLRSARLPHY	MLRSARLPH		HLA-DRB11302	9.9	TYRNITKDLNVSVSG	ITKDLNVSV
HLA-DRB10101	4.2	VFPVLLSLTSAGTLW	LLSLTSAGT		HLA-DRB10301	39.4	KGKVSQIDLDPTYNF	IDLDPTYNF		HLA-DRB10401	25.2	FLVFPVLLSLTSAGT	LLSLTSAGT		HLA-DRB10404	16.3	ASLRLKIFANSKSDP	LKIFANSKS		HLA-DRB10405	27.3	PPSLYKRVQTIQNEY	YKRVQTIQN		HLA-DRB10701	5.4	KEELYDFDRTHMFNM	FDRTHMFNM							HLA-DRB10901	38.8	RANQFYFNGLPMSYP	YFNGLPMSY		HLA-DRB11101	23.6	DMLRSARLPHYHQFD	MLRSARLPH		HLA-DRB11302	10.6	VINNNAIRSLELYSG	VINNNAIRS
HLA-DRB10101	4.4	QYIYLNGLQSLRTEK	YIYLNGLQS		HLA-DRB10301	40	HQFDLRFDRFIPTSW	LRFDRFIPT		HLA-DRB10401	27.5	ANQFYFNGLPMSYPF	FNGLPMSYP		HLA-DRB10404	17.1	SLYKRVQTIQNEYFN	YKRVQTIQN		HLA-DRB10405	29	YPPSLYKRVQTIQNE	YKRVQTIQN		HLA-DRB10701	5.5	EELYDFDRTHMFNMV	FDRTHMFNM							HLA-DRB10901	39.4	LELYSGSYSARYGFA	YSGSYSARY		HLA-DRB11101	23.8	QYIYLNGLQSLRTEK	YIYLNGLQS		HLA-DRB11302	13	YTYRNITKDLNVSVS	ITKDLNVSV
HLA-DRB10101	4.5	YLELVNITGSRIAVS	LVNITGSRI		HLA-DRB10301	40	QIDLDPTYNFIHQQL	IDLDPTYNF		HLA-DRB10401	28.3	IQTFAQATNPDKPDK	FAQATNPDK		HLA-DRB10404	18.2	VPIFPFVPGANPETQ	FPFVPGANP		HLA-DRB10405	30.1	PSLYKRVQTIQNEYF	YKRVQTIQN		HLA-DRB10701	5.6	THMFNMVIGWKFGEK	FNMVIGWKF							HLA-DRB10901	42.2	MYQMYTGASFQSAIQ	YQMYTGASF		HLA-DRB11101	24.3	TQYIYLNGLQSLRTE	YIYLNGLQS		HLA-DRB11302	14.7	ITKDLNVSVSGKKYY	ITKDLNVSV
HLA-DRB10101	4.6	PVLLSLTSAGTLWAK	LLSLTSAGT		HLA-DRB10301	41	MDPFSRNRDLMRESL	FSRNRDLMR		HLA-DRB10401	28.8	AIQTFAQATNPDKPD	FAQATNPDK		HLA-DRB10404	18.3	YKRVQTIQNEYFNDL	YKRVQTIQN		HLA-DRB10405	30.2	NPETQYIYLNGLQSL	YIYLNGLQS		HLA-DRB10701	6	YNFIHQQLLNSSDVK	YNFIHQQLL							HLA-DRB10901	42.6	GASFQSAIQTFAQAT	FQSAIQTFA		HLA-DRB11101	25.4	ETQYIYLNGLQSLRT	YIYLNGLQS		HLA-DRB11302	15.4	YPNIVFGRVPNLIPA	IVFGRVPNL
HLA-DRB10101	4.7	YIYLNGLQSLRTEKN	YIYLNGLQS		HLA-DRB10301	41.1	QSSELTIDLKEQGVY	LTIDLKEQG		HLA-DRB10401	30	AFNAQPFFSSLNQKS	FFSSLNQKS		HLA-DRB10404	18.9	TQYIYLNGLQSLRTE	YIYLNGLQS		HLA-DRB10405	31.7	AFNAQPFFSSLNQKS	FFSSLNQKS		HLA-DRB10701	6.1	ELYDFDRTHMFNMVI	FDRTHMFNM							HLA-DRB10901	43	SLELYSGSYSARYGF	YSGSYSARY		HLA-DRB11101	25.9	GVYDVILTFKSGEME	YDVILTFKS		HLA-DRB11302	17.4	PNIVFGRVPNLIPAE	IVFGRVPNL
HLA-DRB10101	4.8	LVFPVLLSLTSAGTL	LLSLTSAGT		HLA-DRB10301	41.2	SELTIDLKEQGVYDV	LTIDLKEQG		HLA-DRB10401	31.9	QFYFNGLPMSYPFHA	FNGLPMSYP		HLA-DRB10404	18.9	PSLYKRVQTIQNEYF	YKRVQTIQN		HLA-DRB10405	32.6	TYNFIHQQLLNSSDV	HQQLLNSSD		HLA-DRB10701	6.3	VFPVLLSLTSAGTLW	LSLTSAGTL							HLA-DRB10901	43.2	FPVLLSLTSAGTLWA	LLSLTSAGT		HLA-DRB11101	26.4	TLWAKASLRLKIFAN	WAKASLRLK		HLA-DRB11302	19.9	YYPNIVFGRVPNLIP	IVFGRVPNL
HLA-DRB10101	4.9	PETQYIYLNGLQSLR	YIYLNGLQS		HLA-DRB10301	42.6	DRIFRTDGIQHIWKP	FRTDGIQHI		HLA-DRB10401	32.3	RANQFYFNGLPMSYP	FYFNGLPMS		HLA-DRB10404	19	FVPIFPFVPGANPET	FPFVPGANP		HLA-DRB10405	33.9	ITNTFNVSRNYFNEV	FNVSRNYFN		HLA-DRB10701	6.4	IGISKEIAYTQSRIF	IAYTQSRIF							HLA-DRB10901	43.4	PMYQMYTGASFQSAI	YQMYTGASF		HLA-DRB11101	29.5	YIYLNGLQSLRTEKN	YLNGLQSLR		HLA-DRB11302	22.1	KYYPNIVFGRVPNLI	IVFGRVPNL
HLA-DRB10101	5.2	VLLSLTSAGTLWAKA	LLSLTSAGT		HLA-DRB10301	44.4	LDRIFRTDGIQHIWK	FRTDGIQHI		HLA-DRB10401	35.3	SAIQTFAQATNPDKP	FAQATNPDK		HLA-DRB10404	19.7	KASLRLKIFANSKSD	LKIFANSKS		HLA-DRB10405	34.3	YNFIHQQLLNSSDVK	HQQLLNSSD		HLA-DRB10701	7	HMFNMVIGWKFGEKA	FNMVIGWKF							HLA-DRB10901	44.6	QYIYLNGLQSLRTEK	LNGLQSLRT		HLA-DRB11101	29.5	FDLRFDRFIPTSWGR	FDRFIPTSW		HLA-DRB11302	22.3	VYTYRNITKDLNVSV	ITKDLNVSV
HLA-DRB10101	5.3	AYLELVNITGSRIAV	LVNITGSRI		HLA-DRB10301	46.7	VTVDSDEKNLEFVQK	VDSDEKNLE		HLA-DRB10401	38.4	VLLSLTSAGTLWAKA	LLSLTSAGT		HLA-DRB10404	20.6	TFVPIFPFVPGANPE	FPFVPGANP		HLA-DRB10405	35	VFPVLLSLTSAGTLW	LLSLTSAGT		HLA-DRB10701	7.2	SSLFSIYQPVYSDML	YQPVYSDML							HLA-DRB10901	44.7	GISPMYQMYTGASFQ	YQMYTGASF		HLA-DRB11101	29.8	DLRFDRFIPTSWGRM	FDRFIPTSW		HLA-DRB11302	24.6	NIVFGRVPNLIPAET	IVFGRVPNL
HLA-DRB10101	5.7	LELVNITGSRIAVSA	LVNITGSRI		HLA-DRB10301	47.6	YRNITKDLNVSVSGK	ITKDLNVSV		HLA-DRB10401	41.4	GYSKVFSLSDQSSEL	VFSLSDQSS		HLA-DRB10404	21.2	YIYLNGLQSLRTEKN	LNGLQSLRT		HLA-DRB10405	35.2	FPVLLSLTSAGTLWA	LLSLTSAGT		HLA-DRB10701	7.8	GISKEIAYTQSRIFA	IAYTQSRIF							HLA-DRB10901	46.9	PFFSSLNQKSLQRKF	FSSLNQKSL		HLA-DRB11101	30	LYGWISYTKSITKRN	WISYTKSIT		HLA-DRB11302	25.6	FKFYDFNLNLGVRRE	YDFNLNLGV
HLA-DRB10101	6.3	FLVFPVLLSLTSAGT	LLSLTSAGT							HLA-DRB10401	43.7	QTFAQATNPDKPDKP	FAQATNPDK		HLA-DRB10404	21.4	ETQYIYLNGLQSLRT	YIYLNGLQS		HLA-DRB10405	35.3	TNTFNVSRNYFNEVT	FNVSRNYFN		HLA-DRB10701	7.9	SLFSIYQPVYSDMLR	YQPVYSDML							HLA-DRB10901	48.8	ARANQFYFNGLPMSY	YFNGLPMSY		HLA-DRB11101	30.3	AGTLWAKASLRLKIF	WAKASLRLK		HLA-DRB11302	27	KFYDFNLNLGVRREY	YDFNLNLGV
HLA-DRB10101	6.4	NPETQYIYLNGLQSL	YIYLNGLQS							HLA-DRB10401	44.5	NGYSKVFSLSDQSSE	YSKVFSLSD		HLA-DRB10404	21.6	QYIYLNGLQSLRTEK	LNGLQSLRT		HLA-DRB10405	36.3	GASFQSAIQTFAQAT	FQSAIQTFA		HLA-DRB10701	9	FPVLLSLTSAGTLWA	LSLTSAGTL												HLA-DRB11101	30.9	DEKNLEFVQKTKKVT	FVQKTKKVT		HLA-DRB11302	29.3	KKYYPNIVFGRVPNL	IVFGRVPNL
HLA-DRB10101	6.8	LLSLTSAGTLWAKAS	LLSLTSAGT							HLA-DRB10401	46.4	QYIYLNGLQSLRTEK	LNGLQSLRT		HLA-DRB10404	22.7	PPSLYKRVQTIQNEY	YKRVQTIQN		HLA-DRB10405	37	PTYNFIHQQLLNSSD	FIHQQLLNS		HLA-DRB10701	9.3	LFSIYQPVYSDMLRS	YQPVYSDML												HLA-DRB11101	30.9	GEKGFLVMRGAGARA	GFLVMRGAG		HLA-DRB11302	31.1	HADGLTSVINNNAIR	TSVINNNAI
HLA-DRB10101	6.9	NLSVAHLNAFLTDVY	VAHLNAFLT							HLA-DRB10401	46.8	TNTFNVSRNYFNEVT	FNVSRNYFN		HLA-DRB10404	23.5	DTFVPIFPFVPGANP	FPFVPGANP		HLA-DRB10405	37.4	TGASFQSAIQTFAQA	FQSAIQTFA		HLA-DRB10701	9.8	MFNMVIGWKFGEKAQ	FNMVIGWKF												HLA-DRB11101	31.5	FYDFNLNLGVRREYY	FNLNLGVRR		HLA-DRB11302	31.9	RFKFYDFNLNLGVRR	YDFNLNLGV
HLA-DRB10101	7.3	TAYLELVNITGSRIA	LVNITGSRI							HLA-DRB10401	47.7	NAFLTDVYTYRNITK	FLTDVYTYR		HLA-DRB10404	25.1	LSVAHLNAFLTDVYT	VAHLNAFLT		HLA-DRB10405	39.5	MEHKFVTVDSDEKNL	FVTVDSDEK		HLA-DRB10701	10.2	LYDFDRTHMFNMVIG	FDRTHMFNM												HLA-DRB11101	31.8	NADLSLVRRSNLNYS	DLSLVRRSN		HLA-DRB11302	32.3	FYDFNLNLGVRREYY	YDFNLNLGV
HLA-DRB10101	7.5	IYLNGLQSLRTEKNK	LNGLQSLRT							HLA-DRB10401	48.3	ARANQFYFNGLPMSY	FYFNGLPMS		HLA-DRB10404	25.3	AKASLRLKIFANSKS	LKIFANSKS		HLA-DRB10405	40.1	SITNTFNVSRNYFNE	FNVSRNYFN		HLA-DRB10701	10.5	ISKEIAYTQSRIFAG	IAYTQSRIF												HLA-DRB11101	31.8	VYDVILTFKSGEMEH	YDVILTFKS		HLA-DRB11302	33.6	GWDISENHSLSFQTF	ISENHSLSF
HLA-DRB10101	7.8	AQPFFSSLNQKSLQR	FFSSLNQKS							HLA-DRB10401	48.8	GNGYSKVFSLSDQSS	YSKVFSLSD		HLA-DRB10404	25.7	VAHLNAFLTDVYTYR	VAHLNAFLT		HLA-DRB10405	40.8	EMEHKFVTVDSDEKN	FVTVDSDEK		HLA-DRB10701	10.6	ARIGWDISENHSLSF	ISENHSLSF												HLA-DRB11101	32.4	EKGFLVMRGAGARAN	GFLVMRGAG		HLA-DRB11302	35	YLELVNITGSRIAVS	LVNITGSRI
HLA-DRB10101	8.1	NYAYTPVVGSKSITS	YTPVVGSKS							HLA-DRB10401	49.6	QSAIQTFAQATNPDK	FAQATNPDK		HLA-DRB10404	26.3	RKFFLVFPVLLSLTS	FPVLLSLTS		HLA-DRB10405	40.8	ASFQSAIQTFAQATN	FQSAIQTFA		HLA-DRB10701	11.1	LADYNDYQARIGWDI	YQARIGWDI												HLA-DRB11101	32.4	QPVYSDMLRSARLPH	YSDMLRSAR		HLA-DRB11302	35.2	AYLELVNITGSRIAV	LVNITGSRI
HLA-DRB10101	8.1	RFKFYDFNLNLGVRR	YDFNLNLGV												HLA-DRB10404	29.2	VLLSLTSAGTLWAKA	LLSLTSAGT		HLA-DRB10405	40.9	NFIHQQLLNSSDVKS	HQQLLNSSD		HLA-DRB10701	11.5	GSYSARYGFATGGII	YGFATGGII												HLA-DRB11101	32.7	LWAKASLRLKIFANS	AKASLRLKI		HLA-DRB11302	38.3	IVFGRVPNLIPAETF	IVFGRVPNL
HLA-DRB10101	8.4	FKFYDFNLNLGVRRE	YDFNLNLGV												HLA-DRB10404	29.4	PIFPFVPGANPETQY	FPFVPGANP		HLA-DRB10405	41.2	YTGASFQSAIQTFAQ	FQSAIQTFA		HLA-DRB10701	11.6	FSIYQPVYSDMLRSA	YQPVYSDML												HLA-DRB11101	33.1	QFDLRFDRFIPTSWG	FDRFIPTSW		HLA-DRB11302	39.1	QKTKKVTNGINVVGK	KKVTNGINV
HLA-DRB10101	8.7	SNLSVAHLNAFLTDV	VAHLNAFLT												HLA-DRB10404	29.7	PETQYIYLNGLQSLR	YIYLNGLQS		HLA-DRB10405	41.3	YLNGLQSLRTEKNKI	LQSLRTEKN		HLA-DRB10701	12.3	ADYNDYQARIGWDIS	YQARIGWDI												HLA-DRB11101	34.1	YGWISYTKSITKRNR	WISYTKSIT		HLA-DRB11302	39.1	YDFNLNLGVRREYYD	YDFNLNLGV
HLA-DRB10101	9.1	QFYFNGLPMSYPFHA	FNGLPMSYP												HLA-DRB10404	30.1	PNIVFGRVPNLIPAE	FGRVPNLIP		HLA-DRB10405	41.5	GYPPSLYKRVQTIQN	YKRVQTIQN		HLA-DRB10701	13.4	RIGWDISENHSLSFQ	ISENHSLSF												HLA-DRB11101	34.9	MLRSARLPHYHQFDL	MLRSARLPH		HLA-DRB11302	43.8	TAYLELVNITGSRIA	LVNITGSRI
HLA-DRB10101	9.2	ELVNITGSRIAVSAD	LVNITGSRI												HLA-DRB10404	31.7	NIVFGRVPNLIPAET	FGRVPNLIP		HLA-DRB10405	42.8	NTFNVSRNYFNEVTE	FNVSRNYFN		HLA-DRB10701	13.4	FNMVIGWKFGEKAQI	FNMVIGWKF												HLA-DRB11101	34.9	PNADLSLVRRSNLNY	DLSLVRRSN		HLA-DRB11302	44.3	WDISENHSLSFQTFG	ISENHSLSF
HLA-DRB10101	9.4	LSVAHLNAFLTDVYT	VAHLNAFLT												HLA-DRB10404	33.3	DALKAVQSMPGISPM	LKAVQSMPG		HLA-DRB10405	43	ENRFKFYDFNLNLGV	FKFYDFNLN		HLA-DRB10701	14	TAYLELVNITGSRIA	LVNITGSRI												HLA-DRB11101	35.2	EQGVYDVILTFKSGE	YDVILTFKS		HLA-DRB11302	44.6	NRFKFYDFNLNLGVR	YDFNLNLGV
HLA-DRB10101	10	FSIYQPVYSDMLRSA	YQPVYSDML												HLA-DRB10404	33.7	YPNIVFGRVPNLIPA	FGRVPNLIP		HLA-DRB10405	43.8	SLYKRVQTIQNEYFN	YKRVQTIQN		HLA-DRB10701	14.2	SGLYGWISYTKSITK	ISYTKSITK												HLA-DRB11101	35.8	LRFDRFIPTSWGRMT	FDRFIPTSW		HLA-DRB11302	44.6	VQKTKKVTNGINVVG	KKVTNGINV
HLA-DRB10101	10.1	LTNYAYTPVVGSKSI	YAYTPVVGS												HLA-DRB10404	35.1	FIHQQLLNSSDVKSV	FIHQQLLNS		HLA-DRB10405	44	LSVAHLNAFLTDVYT	LNAFLTDVY		HLA-DRB10701	14.4	GLYGWISYTKSITKR	ISYTKSITK												HLA-DRB11101	35.9	GLYGWISYTKSITKR	WISYTKSIT		HLA-DRB11302	44.9	IGWDISENHSLSFQT	ISENHSLSF
HLA-DRB10101	10.3	TNYAYTPVVGSKSIT	YTPVVGSKS												HLA-DRB10404	35.2	SVAHLNAFLTDVYTY	VAHLNAFLT		HLA-DRB10405	44.6	SSLFSIYQPVYSDML	YQPVYSDML		HLA-DRB10701	14.5	LYGWISYTKSITKRN	ISYTKSITK												HLA-DRB11101	36.4	PETQYIYLNGLQSLR	YIYLNGLQS		HLA-DRB11302	45.5	KTKKVTNGINVVGKR	KKVTNGINV
HLA-DRB10101	10.3	MTAYLELVNITGSRI	LVNITGSRI												HLA-DRB10404	35.2	NLSVAHLNAFLTDVY	VAHLNAFLT		HLA-DRB10405	44.7	NRFKFYDFNLNLGVR	FKFYDFNLN		HLA-DRB10701	14.6	AYLELVNITGSRIAV	LVNITGSRI												HLA-DRB11101	36.7	QPFFSSLNQKSLQRK	FSSLNQKSL		HLA-DRB11302	49.5	FVQKTKKVTNGINVV	KKVTNGINV
HLA-DRB10101	10.3	NQFYFNGLPMSYPFH	FNGLPMSYP												HLA-DRB10404	37	NFIHQQLLNSSDVKS	FIHQQLLNS		HLA-DRB10405	44.7	SVAHLNAFLTDVYTY	LNAFLTDVY		HLA-DRB10701	14.6	SKEIAYTQSRIFAGY	IAYTQSRIF												HLA-DRB11101	37.1	YDFNLNLGVRREYYD	FNLNLGVRR
HLA-DRB10101	10.7	YAYTPVVGSKSITSE	YTPVVGSKS												HLA-DRB10404	37	YPPSLYKRVQTIQNE	YKRVQTIQN		HLA-DRB10405	45.1	EHKFVTVDSDEKNLE	FVTVDSDEK		HLA-DRB10701	15.5	IYQPVYSDMLRSARL	YQPVYSDML												HLA-DRB11101	37.7	DGSYDVLFKNSKEEL	YDVLFKNSK
HLA-DRB10101	10.9	SARYGFATGGIINIE	YGFATGGII												HLA-DRB10404	37.1	IVFGRVPNLIPAETF	FGRVPNLIP		HLA-DRB10405	45.3	LVFPVLLSLTSAGTL	LLSLTSAGT		HLA-DRB10701	15.5	YDFDRTHMFNMVIGW	FDRTHMFNM												HLA-DRB11101	38	KGFLVMRGAGARANQ	FLVMRGAGA
HLA-DRB10101	10.9	QPFFSSLNQKSLQRK	FFSSLNQKS												HLA-DRB10404	37.2	GDALKAVQSMPGISP	LKAVQSMPG		HLA-DRB10405	45.9	YYYANFYRDGSYDVL	FYRDGSYDV		HLA-DRB10701	16.1	PVLLSLTSAGTLWAK	LSLTSAGTL												HLA-DRB11101	38.4	EFVQKTKKVTNGINV	FVQKTKKVT
HLA-DRB10101	10.9	PVYSDMLRSARLPHY	SDMLRSARL												HLA-DRB10404	38.3	LFSIYQPVYSDMLRS	FSIYQPVYS		HLA-DRB10405	47.8	DYYYANFYRDGSYDV	YYYANFYRD		HLA-DRB10701	16.6	DYNDYQARIGWDISE	YQARIGWDI												HLA-DRB11101	39.3	GWISYTKSITKRNRN	YTKSITKRN
HLA-DRB10101	11.1	FGDALKAVQSMPGIS	LKAVQSMPG												HLA-DRB10404	38.7	YNFIHQQLLNSSDVK	FIHQQLLNS		HLA-DRB10405	47.9	NTDYYYANFYRDGSY	YYYANFYRD		HLA-DRB10701	16.7	SIYQPVYSDMLRSAR	YQPVYSDML												HLA-DRB11101	39.6	GSYDVLFKNSKEELY	YDVLFKNSK
HLA-DRB10101	11.2	THMFNMVIGWKFGEK	FNMVIGWKF												HLA-DRB10404	38.8	ALKAVQSMPGISPMY	LKAVQSMPG		HLA-DRB10405	48.9	PVLLSLTSAGTLWAK	LLSLTSAGT		HLA-DRB10701	16.9	SYSARYGFATGGIIN	YGFATGGII												HLA-DRB11101	39.9	WISYTKSITKRNRNL	YTKSITKRN
HLA-DRB10101	11.3	NRFKFYDFNLNLGVR	YDFNLNLGV												HLA-DRB10404	38.9	YYPNIVFGRVPNLIP	FGRVPNLIP		HLA-DRB10405	49.2	RFKFYDFNLNLGVRR	FKFYDFNLN		HLA-DRB10701	17	PGISPMYQMYTGASF	YQMYTGASF												HLA-DRB11101	40.6	NQFYFNGLPMSYPFH	YFNGLPMSY
HLA-DRB10101	11.5	YLNGLQSLRTEKNKI	LNGLQSLRT												HLA-DRB10404	39	SLFSIYQPVYSDMLR	FSIYQPVYS		HLA-DRB10405	49.3	VAHLNAFLTDVYTYR	LNAFLTDVY		HLA-DRB10701	17.1	ITNTFNVSRNYFNEV	FNVSRNYFN												HLA-DRB11101	40.6	NGEKGFLVMRGAGAR	GFLVMRGAG
HLA-DRB10101	11.7	RDSNLSVAHLNAFLT	VAHLNAFLT												HLA-DRB10404	39.2	RLKIFANSKSDPPTQ	LKIFANSKS							HLA-DRB10701	17.1	YGWISYTKSITKRNR	ISYTKSITK												HLA-DRB11101	42.8	KFYDFNLNLGVRREY	FNLNLGVRR
HLA-DRB10101	11.8	EKAQIGLRGTYLTNY	QIGLRGTYL												HLA-DRB10404	40.4	TYNFIHQQLLNSSDV	FIHQQLLNS							HLA-DRB10701	17.3	YSARYGFATGGIINI	YGFATGGII												HLA-DRB11101	42.9	ADLSLVRRSNLNYSN	DLSLVRRSN
HLA-DRB10101	12.1	DSNLSVAHLNAFLTD	VAHLNAFLT												HLA-DRB10404	40.7	PTYNFIHQQLLNSSD	FIHQQLLNS							HLA-DRB10701	17.3	MTAYLELVNITGSRI	LVNITGSRI												HLA-DRB11101	45.9	HQFDLRFDRFIPTSW	FDRFIPTSW
HLA-DRB10101	12.5	ANPETQYIYLNGLQS	YIYLNGLQS												HLA-DRB10404	41.5	RMTAYLELVNITGSR	TAYLELVNI							HLA-DRB10701	17.7	IGWDISENHSLSFQT	ISENHSLSF												HLA-DRB11101	46.2	SGLYGWISYTKSITK	YGWISYTKS
HLA-DRB10101	12.5	ANQFYFNGLPMSYPF	FYFNGLPMS												HLA-DRB10404	41.6	MTAYLELVNITGSRI	TAYLELVNI							HLA-DRB10701	17.7	SAGTLWAKASLRLKI	LWAKASLRL												HLA-DRB11101	46.6	AQPFFSSLNQKSLQR	FSSLNQKSL
HLA-DRB10101	12.5	NAQPFFSSLNQKSLQ	FFSSLNQKS												HLA-DRB10404	42.3	TAYLELVNITGSRIA	YLELVNITG							HLA-DRB10701	18	EYSSWLAESSAKDLI	LAESSAKDL												HLA-DRB11101	47.2	YDVILTFKSGEMEHK	YDVILTFKS
HLA-DRB10101	12.7	GDALKAVQSMPGISP	LKAVQSMPG												HLA-DRB10404	42.9	GYQNTFSNLSIADPY	FSNLSIADP							HLA-DRB10701	18.5	TNTFNVSRNYFNEVT	FNVSRNYFN												HLA-DRB11101	48.8	DFNLNLGVRREYYDK	FNLNLGVRR
HLA-DRB10101	13.1	LFSIYQPVYSDMLRS	YQPVYSDML												HLA-DRB10404	43.6	EGYQNTFSNLSIADP	FSNLSIADP							HLA-DRB10701	19.1	IKIEGYQNTFSNLSI	YQNTFSNLS												HLA-DRB11101	49	SREWKTAPRIGISKE	WKTAPRIGI
HLA-DRB10101	13.2	LVNITGSRIAVSADT	LVNITGSRI												HLA-DRB10404	43.7	FGDALKAVQSMPGIS	LKAVQSMPG							HLA-DRB10701	19.3	DLRFDRFIPTSWGRM	FIPTSWGRM												HLA-DRB11101	49.3	QFYFNGLPMSYPFHA	YFNGLPMSY
HLA-DRB10101	13.3	KFYDFNLNLGVRREY	YDFNLNLGV												HLA-DRB10404	43.8	SNLSVAHLNAFLTDV	VAHLNAFLT							HLA-DRB10701	19.3	AGTLWAKASLRLKIF	LWAKASLRL												HLA-DRB11101	49.5	RDGSYDVLFKNSKEE	YDVLFKNSK
HLA-DRB10101	13.4	YSARYGFATGGIINI	YGFATGGII												HLA-DRB10404	43.9	DPTYNFIHQQLLNSS	FIHQQLLNS							HLA-DRB10701	19.6	SSITNTFNVSRNYFN	FNVSRNYFN
HLA-DRB10101	13.8	RGTYLTNYAYTPVVG	YLTNYAYTP												HLA-DRB10404	44.5	YQNTFSNLSIADPYA	FSNLSIADP							HLA-DRB10701	20.3	GISPMYQMYTGASFQ	YQMYTGASF
HLA-DRB10101	14	IYQPVYSDMLRSARL	SDMLRSARL												HLA-DRB10404	45.6	GRMTAYLELVNITGS	TAYLELVNI							HLA-DRB10701	20.4	QEYSSWLAESSAKDL	LAESSAKDL
HLA-DRB10101	14.4	IEGYQNTFSNLSIAD	YQNTFSNLS												HLA-DRB10404	46.3	LRFDRFIPTSWGRMT	LRFDRFIPT							HLA-DRB10701	20.4	LTSAGTLWAKASLRL	LWAKASLRL
HLA-DRB10101	14.5	FYFNGLPMSYPFHAD	FNGLPMSYP												HLA-DRB10404	46.8	NPETQYIYLNGLQSL	YIYLNGLQS							HLA-DRB10701	20.4	SITNTFNVSRNYFNE	FNVSRNYFN
HLA-DRB10101	14.7	KIEGYQNTFSNLSIA	YQNTFSNLS												HLA-DRB10404	47.1	SSLFSIYQPVYSDML	FSIYQPVYS							HLA-DRB10701	20.5	KEIAYTQSRIFAGYG	IAYTQSRIF
HLA-DRB10101	15	VYSDMLRSARLPHYH	SDMLRSARL												HLA-DRB10404	47.6	ADTFVPIFPFVPGAN	VPIFPFVPG							HLA-DRB10701	21.1	NTFNVSRNYFNEVTE	FNVSRNYFN
HLA-DRB10101	15	YPNIVFGRVPNLIPA	IVFGRVPNL												HLA-DRB10404	48.3	GFGDALKAVQSMPGI	LKAVQSMPG							HLA-DRB10701	21.1	YLELVNITGSRIAVS	LVNITGSRI
HLA-DRB10101	15.4	SVAHLNAFLTDVYTY	VAHLNAFLT												HLA-DRB10404	49.4	SAIQTFAQATNPDKP	IQTFAQATN							HLA-DRB10701	21.1	TSAGTLWAKASLRLK	LWAKASLRL
HLA-DRB10101	15.5	FYDFNLNLGVRREYY	FNLNLGVRR												HLA-DRB10404	49.8	WGRMTAYLELVNITG	TAYLELVNI							HLA-DRB10701	22.1	KIEGYQNTFSNLSIA	YQNTFSNLS
HLA-DRB10101	15.5	QPVYSDMLRSARLPH	SDMLRSARL																						HLA-DRB10701	22.5	GWISYTKSITKRNRN	ISYTKSITK
HLA-DRB10101	15.6	TYNFIHQQLLNSSDV	FIHQQLLNS																						HLA-DRB10701	23.3	WISYTKSITKRNRNL	ISYTKSITK
HLA-DRB10101	15.8	YSSWLAESSAKDLIH	WLAESSAKD																						HLA-DRB10701	23.5	YSSWLAESSAKDLIH	LAESSAKDL
HLA-DRB10101	16.2	YLTNYAYTPVVGSKS	YAYTPVVGS																						HLA-DRB10701	24.2	GTLWAKASLRLKIFA	LWAKASLRL
HLA-DRB10101	16.3	RTHMFNMVIGWKFGE	FNMVIGWKF																						HLA-DRB10701	24.5	GWDISENHSLSFQTF	ISENHSLSF
HLA-DRB10101	16.6	IFPFVPGANPETQYI	FVPGANPET																						HLA-DRB10701	24.8	TFNVSRNYFNEVTEN	FNVSRNYFN
HLA-DRB10101	16.8	ARYGFATGGIINIEG	YGFATGGII																						HLA-DRB10701	24.9	YNDYQARIGWDISEN	YQARIGWDI
HLA-DRB10101	16.8	KAQIGLRGTYLTNYA	QIGLRGTYL																						HLA-DRB10701	24.9	YQPVYSDMLRSARLP	YQPVYSDML
HLA-DRB10101	17.2	SLFSIYQPVYSDMLR	YQPVYSDML																						HLA-DRB10701	24.9	LRFDRFIPTSWGRMT	FIPTSWGRM
HLA-DRB10101	17.2	LRGTYLTNYAYTPVV	YLTNYAYTP																						HLA-DRB10701	24.9	VLLSLTSAGTLWAKA	LSLTSAGTL
HLA-DRB10101	17.4	LVMRGAGARANQFYF	VMRGAGARA																						HLA-DRB10701	25.8	LTSVINNNAIRSLEL	NNAIRSLEL
HLA-DRB10101	17.5	HMFNMVIGWKFGEKA	FNMVIGWKF																						HLA-DRB10701	26.1	FVQKTKKVTNGINVV	KKVTNGINV
HLA-DRB10101	17.6	SPMYQMYTGASFQSA	YQMYTGASF																						HLA-DRB10701	27.6	TSVINNNAIRSLELY	NNAIRSLEL
HLA-DRB10101	17.7	ALKAVQSMPGISPMY	LKAVQSMPG																						HLA-DRB10701	28	ISPMYQMYTGASFQS	YQMYTGASF
HLA-DRB10101	17.9	SIYQPVYSDMLRSAR	YQPVYSDML																						HLA-DRB10701	29	YQARIGWDISENHSL	WDISENHSL
HLA-DRB10101	17.9	GEKAQIGLRGTYLTN	QIGLRGTYL																						HLA-DRB10701	30.3	EFVQKTKKVTNGINV	KKVTNGINV
HLA-DRB10101	17.9	RMTAYLELVNITGSR	YLELVNITG																						HLA-DRB10701	30.3	TLWAKASLRLKIFAN	LWAKASLRL
HLA-DRB10101	18	PSLYKRVQTIQNEYF	YKRVQTIQN																						HLA-DRB10701	31.2	LELVNITGSRIAVSA	LVNITGSRI
HLA-DRB10101	18.1	PFFSSLNQKSLQRKF	FFSSLNQKS																						HLA-DRB10701	31.3	EIAYTQSRIFAGYGK	IAYTQSRIF
HLA-DRB10101	18.2	ENRFKFYDFNLNLGV	YDFNLNLGV																						HLA-DRB10701	31.4	ISYTKSITKRNRNLP	ISYTKSITK
HLA-DRB10101	18.3	GFGDALKAVQSMPGI	LKAVQSMPG																						HLA-DRB10701	31.4	FNVSRNYFNEVTENG	FNVSRNYFN
HLA-DRB10101	18.5	LKAVQSMPGISPMYQ	VQSMPGISP																						HLA-DRB10701	31.5	SARYGFATGGIINIE	YGFATGGII
HLA-DRB10101	18.6	TYLTNYAYTPVVGSK	YAYTPVVGS																						HLA-DRB10701	32.6	IEGYQNTFSNLSIAD	YQNTFSNLS
HLA-DRB10101	19.3	FNAQPFFSSLNQKSL	FFSSLNQKS																						HLA-DRB10701	33	YYANFYRDGSYDVLF	FYRDGSYDV
HLA-DRB10101	19.4	DRTHMFNMVIGWKFG	FNMVIGWKF																						HLA-DRB10701	34.5	WDISENHSLSFQTFG	ISENHSLSF
HLA-DRB10101	19.4	RANQFYFNGLPMSYP	FYFNGLPMS																						HLA-DRB10701	35.7	SSWLAESSAKDLIHQ	LAESSAKDL
HLA-DRB10101	19.9	ARANQFYFNGLPMSY	FYFNGLPMS																						HLA-DRB10701	35.8	YYYANFYRDGSYDVL	FYRDGSYDV
HLA-DRB10101	20.2	FDRFIPTSWGRMTAY	FIPTSWGRM																						HLA-DRB10701	36	SVINNNAIRSLELYS	NNAIRSLEL
HLA-DRB10101	20.3	DALKAVQSMPGISPM	LKAVQSMPG																						HLA-DRB10701	36.7	RFDRFIPTSWGRMTA	FIPTSWGRM
HLA-DRB10101	20.6	YQPVYSDMLRSARLP	SDMLRSARL																						HLA-DRB10701	37.1	DFDRTHMFNMVIGWK	FDRTHMFNM
HLA-DRB10101	20.6	GTYLTNYAYTPVVGS	YLTNYAYTP																						HLA-DRB10701	38.6	NSKEELYDFDRTHMF	YDFDRTHMF
HLA-DRB10101	20.7	YANFYRDGSYDVLFK	FYRDGSYDV																						HLA-DRB10701	38.6	VQKTKKVTNGINVVG	KKVTNGINV
HLA-DRB10101	21	VAHLNAFLTDVYTYR	VAHLNAFLT																						HLA-DRB10701	39.5	FNAQPFFSSLNQKSL	FSSLNQKSL
HLA-DRB10101	21.3	DPTYNFIHQQLLNSS	YNFIHQQLL																						HLA-DRB10701	40.1	NDYQARIGWDISENH	YQARIGWDI
HLA-DRB10101	21.4	LTSVINNNAIRSLEL	VINNNAIRS																						HLA-DRB10701	41.7	SKEELYDFDRTHMFN	YDFDRTHMF
HLA-DRB10101	21.5	PMYQMYTGASFQSAI	YQMYTGASF																						HLA-DRB10701	43.2	SPMYQMYTGASFQSA	YQMYTGASF
HLA-DRB10101	21.7	LNGLQSLRTEKNKIP	LNGLQSLRT																						HLA-DRB10701	44.8	YANFYRDGSYDVLFK	FYRDGSYDV
HLA-DRB10101	21.8	SSLFSIYQPVYSDML	FSIYQPVYS																						HLA-DRB10701	45	IAYTQSRIFAGYGKH	IAYTQSRIF
HLA-DRB10101	22.8	AYTPVVGSKSITSEQ	YTPVVGSKS																						HLA-DRB10701	45.6	ELVNITGSRIAVSAD	LVNITGSRI
HLA-DRB10101	23.2	MYQMYTGASFQSAIQ	YQMYTGASF																						HLA-DRB10701	46.4	LLSLTSAGTLWAKAS	LSLTSAGTL
HLA-DRB10101	23.5	PTYNFIHQQLLNSSD	FIHQQLLNS																						HLA-DRB10701	47.8	NITGSRIAVSADTFV	IAVSADTFV
HLA-DRB10101	23.7	FFLVFPVLLSLTSAG	FPVLLSLTS																						HLA-DRB10701	49.7	ARYGFATGGIINIEG	YGFATGGII
HLA-DRB10101	23.8	FGEKAQIGLRGTYLT	QIGLRGTYL																						HLA-DRB10701	49.9	SWLAESSAKDLIHQE	LAESSAKDL
HLA-DRB10101	23.9	SLYKRVQTIQNEYFN	YKRVQTIQN
HLA-DRB10101	24.9	PNIVFGRVPNLIPAE	IVFGRVPNL
HLA-DRB10101	24.9	GRMTAYLELVNITGS	YLELVNITG
HLA-DRB10101	24.9	YSDMLRSARLPHYHQ	SDMLRSARL
HLA-DRB10101	25.1	FFSSLNQKSLQRKFF	FFSSLNQKS
HLA-DRB10101	25.3	YNFIHQQLLNSSDVK	FIHQQLLNS
HLA-DRB10101	25.3	NIVFGRVPNLIPAET	IVFGRVPNL
HLA-DRB10101	25.5	ISPMYQMYTGASFQS	YQMYTGASF
HLA-DRB10101	25.8	KYYPNIVFGRVPNLI	IVFGRVPNL
HLA-DRB10101	26.4	GLRGTYLTNYAYTPV	YLTNYAYTP
HLA-DRB10101	27	PTSWGRMTAYLELVN	WGRMTAYLE
HLA-DRB10101	27	FDRTHMFNMVIGWKF	FNMVIGWKF
HLA-DRB10101	27.4	KFFLVFPVLLSLTSA	FPVLLSLTS
HLA-DRB10101	27.9	RIGWDISENHSLSFQ	WDISENHSL
HLA-DRB10101	28.1	QRKFFLVFPVLLSLT	FFLVFPVLL
HLA-DRB10101	28.9	RYGFATGGIINIEGF	YGFATGGII
HLA-DRB10101	29	YYPNIVFGRVPNLIP	IVFGRVPNL
HLA-DRB10101	29	EYSSWLAESSAKDLI	WLAESSAKD
HLA-DRB10101	29.7	ITSEQFNSQLLPSAA	FNSQLLPSA
HLA-DRB10101	30.1	YQMYTGASFQSAIQT	YTGASFQSA
HLA-DRB10101	30.6	RKFFLVFPVLLSLTS	FPVLLSLTS
HLA-DRB10101	30.6	IPTSWGRMTAYLELV	WGRMTAYLE
HLA-DRB10101	31	MFNMVIGWKFGEKAQ	FNMVIGWKF
HLA-DRB10101	31.2	SYSARYGFATGGIIN	YGFATGGII
HLA-DRB10101	31.6	EGYQNTFSNLSIADP	YQNTFSNLS
HLA-DRB10101	31.6	SSWLAESSAKDLIHQ	WLAESSAKD
HLA-DRB10101	32	IKIEGYQNTFSNLSI	YQNTFSNLS
HLA-DRB10101	32	YDFNLNLGVRREYYD	FNLNLGVRR
HLA-DRB10101	32.9	LDPTYNFIHQQLLNS	YNFIHQQLL
HLA-DRB10101	32.9	LQRKFFLVFPVLLSL	FFLVFPVLL
HLA-DRB10101	33	GASFQSAIQTFAQAT	FQSAIQTFA
HLA-DRB10101	33.2	IRSLELYSGSYSARY	LELYSGSYS
HLA-DRB10101	33.2	WGRMTAYLELVNITG	YLELVNITG
HLA-DRB10101	33.3	TSEQFNSQLLPSAAP	FNSQLLPSA
HLA-DRB10101	33.6	SAGTLWAKASLRLKI	TLWAKASLR
HLA-DRB10101	33.8	SKEIAYTQSRIFAGY	IAYTQSRIF
HLA-DRB10101	33.9	SDMLRSARLPHYHQF	SDMLRSARL
HLA-DRB10101	34	AQIGLRGTYLTNYAY	QIGLRGTYL
HLA-DRB10101	35.9	ANFYRDGSYDVLFKN	FYRDGSYDV
HLA-DRB10101	36.1	FPFVPGANPETQYIY	FVPGANPET
HLA-DRB10101	36.1	KFGEKAQIGLRGTYL	QIGLRGTYL
HLA-DRB10101	36.7	YFNGLPMSYPFHADG	FNGLPMSYP
HLA-DRB10101	36.9	FIPTSWGRMTAYLEL	WGRMTAYLE
HLA-DRB10101	37.5	IEGFQKRDSNLSVAH	FQKRDSNLS
HLA-DRB10101	37.7	LTSAGTLWAKASLRL	AGTLWAKAS
HLA-DRB10101	38.4	TSWGRMTAYLELVNI	WGRMTAYLE
HLA-DRB10101	38.6	YTPVVGSKSITSEQF	YTPVVGSKS
HLA-DRB10101	38.9	RFIPTSWGRMTAYLE	FIPTSWGRM
HLA-DRB10101	39.4	SEQFNSQLLPSAAPP	FNSQLLPSA
HLA-DRB10101	40.1	YSKVFSLSDQSSELT	VFSLSDQSS
HLA-DRB10101	40.5	YYANFYRDGSYDVLF	FYRDGSYDV
HLA-DRB10101	40.5	SLQRKFFLVFPVLLS	FFLVFPVLL
HLA-DRB10101	40.6	NNAIRSLELYSGSYS	IRSLELYSG
HLA-DRB10101	41.4	AGTLWAKASLRLKIF	TLWAKASLR
HLA-DRB10101	42.5	VKSVLEGDSVRTRQI	VLEGDSVRT
HLA-DRB10101	43.1	RFDRFIPTSWGRMTA	FIPTSWGRM
HLA-DRB10101	43.4	GGFGDALKAVQSMPG	LKAVQSMPG
HLA-DRB10101	43.9	PPSLYKRVQTIQNEY	YKRVQTIQN
HLA-DRB10101	44.1	TSAGTLWAKASLRLK	TLWAKASLR
HLA-DRB10101	44.7	LDITKIGYPPSLYKR	TKIGYPPSL
HLA-DRB10101	44.8	LELYSGSYSARYGFA	YSGSYSARY
HLA-DRB10101	45.7	PIFPFVPGANPETQY	FVPGANPET
HLA-DRB10101	46.5	NGLDMLVLDITKIGY	MLVLDITKI
HLA-DRB10101	46.7	IVFGRVPNLIPAETF	IVFGRVPNL
HLA-DRB10101	47.3	LYKRVQTIQNEYFND	YKRVQTIQN
HLA-DRB10101	47.9	EELYDFDRTHMFNMV	YDFDRTHMF
HLA-DRB10101	48.6	GISPMYQMYTGASFQ	YQMYTGASF
HLA-DRB10101	49	VMRGAGARANQFYFN	VMRGAGARA
HLA-DRB10101	49	GSYSARYGFATGGII	YGFATGGII
HLA-DRB10101	49.4	GTLWAKASLRLKIFA	WAKASLRLK
HLA-DRB10101	49.9	RSLELYSGSYSARYG	ELYSGSYSA
[truncated: 16 more columns]

## Sheet: LIC10895_6
Allele	affinity(nM)	peptide	core		Allele	affinity(nM)	peptide	core		Allele	affinity(nM)	peptide	core		Allele	affinity(nM)	peptide	core		Allele	affinity(nM)	peptide	core		Allele	affinity(nM)	peptide	core		Allele	affinity(nM)	peptide	core		Allele	affinity(nM)	peptide	core		Allele	affinity(nM)	peptide	core		Allele	affinity(nM)	peptide	core
HLA-DRB10101	4.3	NNAYDASQALRAAFA	YDASQALRA		HLA-DRB10301	5.6	IRGIELDYRKELLWW	IELDYRKEL		HLA-DRB10401	6.7	VGAFFKNLSNPIELI	FFKNLSNPI		HLA-DRB10404	6.3	FFIKTLYSVQSDKIV	IKTLYSVQS		HLA-DRB10405	9.7	VGAFFKNLSNPIELI	FKNLSNPIE		HLA-DRB10701	2.1	ANARFQASNPISIYL	FQASNPISI		HLA-DRB10802	12.1	GVIKNIRVIKTASAE	IRVIKTASA		HLA-DRB10901	5.5	NARFQASNPISIYLK	FQASNPISI		HLA-DRB11101	5.8	ESALLALQRKSGVVS	LLALQRKSG		HLA-DRB11302	2.7	VGAFFKNLSNPIELI	FFKNLSNPI
HLA-DRB10101	4.5	RAAFAQLEVPILAKL	FAQLEVPIL		HLA-DRB10301	6.4	TIRGIELDYRKELLW	IELDYRKEL		HLA-DRB10401	6.8	GAFFKNLSNPIELIG	FFKNLSNPI		HLA-DRB10404	7.1	FIKTLYSVQSDKIVR	IKTLYSVQS		HLA-DRB10405	9.8	GVGAFFKNLSNPIEL	FKNLSNPIE		HLA-DRB10701	2.1	EEANARFQASNPISI	FQASNPISI		HLA-DRB10802	13.3	AGVIKNIRVIKTASA	IKNIRVIKT		HLA-DRB10901	6	ANARFQASNPISIYL	FQASNPISI		HLA-DRB11101	5.9	SALLALQRKSGVVSD	LLALQRKSG		HLA-DRB11302	3	GAFFKNLSNPIELIG	FFKNLSNPI
HLA-DRB10101	4.6	VGAFFKNLSNPIELI	FFKNLSNPI		HLA-DRB10301	7.3	RGIELDYRKELLWWL	IELDYRKEL		HLA-DRB10401	7.6	GVGAFFKNLSNPIEL	FFKNLSNPI		HLA-DRB10404	7.2	QFFIKTLYSVQSDKI	IKTLYSVQS		HLA-DRB10405	11.9	IGVGAFFKNLSNPIE	FKNLSNPIE		HLA-DRB10701	2.1	EANARFQASNPISIY	FQASNPISI		HLA-DRB10802	15	VIKNIRVIKTASAED	IRVIKTASA		HLA-DRB10901	6.1	ARFQASNPISIYLKD	FQASNPISI		HLA-DRB11101	6.8	SESALLALQRKSGVV	LLALQRKSG		HLA-DRB11302	3.1	GVGAFFKNLSNPIEL	FFKNLSNPI
HLA-DRB10101	4.9	GNNAYDASQALRAAF	YDASQALRA		HLA-DRB10301	8.8	ATIRGIELDYRKELL	IELDYRKEL		HLA-DRB10401	10.2	IGVGAFFKNLSNPIE	FFKNLSNPI		HLA-DRB10404	8.4	QQFFIKTLYSVQSDK	IKTLYSVQS		HLA-DRB10405	12.2	GAFFKNLSNPIELIG	FKNLSNPIE		HLA-DRB10701	2.3	NARFQASNPISIYLK	FQASNPISI		HLA-DRB10802	15.8	KNIRVIKTASAEDSA	IRVIKTASA		HLA-DRB10901	7.9	EANARFQASNPISIY	FQASNPISI		HLA-DRB11101	9.3	ALLALQRKSGVVSDA	LLALQRKSG		HLA-DRB11302	3.4	AFFKNLSNPIELIGL	FFKNLSNPI
HLA-DRB10101	4.9	NAYDASQALRAAFAQ	YDASQALRA		HLA-DRB10301	9.4	ISIYLKDSNMLRPLN	YLKDSNMLR		HLA-DRB10401	10.3	ISIYLKDSNMLRPLN	YLKDSNMLR		HLA-DRB10404	10	GQQFFIKTLYSVQSD	IKTLYSVQS		HLA-DRB10405	12.8	LRWEYYITNTDYIGV	WEYYITNTD		HLA-DRB10701	2.6	ARFQASNPISIYLKD	FQASNPISI		HLA-DRB10802	16.2	IKNIRVIKTASAEDS	IRVIKTASA		HLA-DRB10901	11.4	EEANARFQASNPISI	FQASNPISI		HLA-DRB11101	10.4	NSESALLALQRKSGV	LLALQRKSG		HLA-DRB11302	4.1	IGVGAFFKNLSNPIE	FFKNLSNPI
HLA-DRB10101	5	LLWWLRVEANVFFIK	WLRVEANVF		HLA-DRB10301	10.5	PISIYLKDSNMLRPL	YLKDSNMLR		HLA-DRB10401	10.8	PISIYLKDSNMLRPL	YLKDSNMLR		HLA-DRB10404	12.8	IGQQFFIKTLYSVQS	IKTLYSVQS		HLA-DRB10405	13	DLRWEYYITNTDYIG	WEYYITNTD		HLA-DRB10701	3	RFQASNPISIYLKDS	FQASNPISI		HLA-DRB10802	20.5	NIRVIKTASAEDSAE	IRVIKTASA		HLA-DRB10901	11.9	RFQASNPISIYLKDS	FQASNPISI		HLA-DRB11101	11.3	TVIIVRSIKAATRSD	IVRSIKAAT		HLA-DRB11302	5.1	YIGVGAFFKNLSNPI	FFKNLSNPI
HLA-DRB10101	5	LRAAFAQLEVPILAK	FAQLEVPIL		HLA-DRB10301	12.4	SIYLKDSNMLRPLNQ	YLKDSNMLR		HLA-DRB10401	11.2	AFFKNLSNPIELIGL	FFKNLSNPI		HLA-DRB10404	19	GAFFKNLSNPIELIG	FKNLSNPIE		HLA-DRB10405	13.6	YDLRWEYYITNTDYI	WEYYITNTD		HLA-DRB10701	3.5	YIDNFNFKSTNLNFI	FKSTNLNFI		HLA-DRB10802	21.5	GTVIIVRSIKAATRS	VRSIKAATR		HLA-DRB10901	19.1	DSPFNKSFSISAGNS	FNKSFSISA		HLA-DRB11101	11.4	GTVIIVRSIKAATRS	IVRSIKAAT		HLA-DRB11302	5.5	FFKNLSNPIELIGLP	FFKNLSNPI
HLA-DRB10101	5	WGRFGILAGTTYNRS	FGILAGTTY		HLA-DRB10301	14.7	GIELDYRKELLWWLR	IELDYRKEL		HLA-DRB10401	11.5	SIYLKDSNMLRPLNQ	YLKDSNMLR		HLA-DRB10404	19.2	GVIKNIRVIKTASAE	IRVIKTASA		HLA-DRB10405	14	QQFFIKTLYSVQSDK	FIKTLYSVQ		HLA-DRB10701	3.7	VRYEDSYQKTKTYDL	YQKTKTYDL		HLA-DRB10802	23.8	PAGVIKNIRVIKTAS	IKNIRVIKT		HLA-DRB10901	19.4	VGAFFKNLSNPIELI	FFKNLSNPI		HLA-DRB11101	13.6	FGTVIIVRSIKAATR	IVRSIKAAT		HLA-DRB11302	5.9	NARFQASNPISIYLK	FQASNPISI
HLA-DRB10101	5.1	GAFFKNLSNPIELIG	FKNLSNPIE		HLA-DRB10301	16.8	QSDFVANLKIDVFVS	FVANLKIDV		HLA-DRB10401	12	NPISIYLKDSNMLRP	YLKDSNMLR		HLA-DRB10404	20	AGVIKNIRVIKTASA	IRVIKTASA		HLA-DRB10405	14.6	QFFIKTLYSVQSDKI	FIKTLYSVQ		HLA-DRB10701	3.9	IDNFNFKSTNLNFIS	FKSTNLNFI		HLA-DRB10802	24.7	TVIIVRSIKAATRSD	VRSIKAATR		HLA-DRB10901	19.9	SPFNKSFSISAGNSF	FNKSFSISA		HLA-DRB11101	13.7	KIDVFVSKSKKHNIG	FVSKSKKHN		HLA-DRB11302	5.9	ANARFQASNPISIYL	FQASNPISI
HLA-DRB10101	5.5	AYDASQALRAAFAQL	YDASQALRA		HLA-DRB10301	17.2	QATIRGIELDYRKEL	IELDYRKEL		HLA-DRB10401	13.9	SNPISIYLKDSNMLR	YLKDSNMLR		HLA-DRB10404	20.1	VIKNIRVIKTASAED	IRVIKTASA		HLA-DRB10405	14.8	GQQFFIKTLYSVQSD	FIKTLYSVQ		HLA-DRB10701	4	RYEDSYQKTKTYDLK	YQKTKTYDL		HLA-DRB10802	28.2	VIIVRSIKAATRSDF	VRSIKAATR		HLA-DRB10901	20.2	NNAYDASQALRAAFA	YDASQALRA		HLA-DRB11101	13.7	MIGFATQFKKITISP	FATQFKKIT		HLA-DRB11302	6.1	EANARFQASNPISIY	FQASNPISI
HLA-DRB10101	5.6	ALRAAFAQLEVPILA	FAQLEVPIL		HLA-DRB10301	18	NPISIYLKDSNMLRP	YLKDSNMLR		HLA-DRB10401	14.9	GTRYFSSTADTVRSQ	YFSSTADTV		HLA-DRB10404	20.2	IKNIRVIKTASAEDS	IRVIKTASA		HLA-DRB10405	15.1	RWEYYITNTDYIGVG	WEYYITNTD		HLA-DRB10701	4.1	FQASNPISIYLKDSN	FQASNPISI		HLA-DRB10802	32.1	FGTVIIVRSIKAATR	VRSIKAATR		HLA-DRB10901	21.5	GAFFKNLSNPIELIG	FFKNLSNPI		HLA-DRB11101	14.8	VIIVRSIKAATRSDF	IVRSIKAAT		HLA-DRB11302	7.4	EEANARFQASNPISI	FQASNPISI
HLA-DRB10101	5.9	ELLWWLRVEANVFFI	WLRVEANVF		HLA-DRB10301	18.1	GQSDFVANLKIDVFV	FVANLKIDV		HLA-DRB10401	15.1	ATQFKKITISPGARV	FKKITISPG		HLA-DRB10404	21.5	VGAFFKNLSNPIELI	FKNLSNPIE		HLA-DRB10405	16.5	AFFKNLSNPIELIGL	FKNLSNPIE		HLA-DRB10701	4.7	YEDSYQKTKTYDLKN	YQKTKTYDL		HLA-DRB10802	35.4	IIVRSIKAATRSDFD	VRSIKAATR		HLA-DRB10901	21.9	EDSPFNKSFSISAGN	FNKSFSISA		HLA-DRB11101	14.9	IGFATQFKKITISPG	FATQFKKIT		HLA-DRB11302	9.1	ARFQASNPISIYLKD	FQASNPISI
HLA-DRB10101	5.9	SGNNAYDASQALRAA	YDASQALRA		HLA-DRB10301	20.3	VWEFAKDMNLRLGYS	FAKDMNLRL		HLA-DRB10401	15.6	YIGVGAFFKNLSNPI	FFKNLSNPI		HLA-DRB10404	21.7	IKTLYSVQSDKIVRE	IKTLYSVQS		HLA-DRB10405	19.2	LRLGYSQTLTRPDLR	YSQTLTRPD		HLA-DRB10701	4.7	DNFNFKSTNLNFISR	FKSTNLNFI		HLA-DRB10802	38.3	GDVLRRVTGITLVGG	LRRVTGITL		HLA-DRB10901	22	GVGAFFKNLSNPIEL	FFKNLSNPI		HLA-DRB11101	15.3	GQEYVFQKYRTGLDV	YVFQKYRTG		HLA-DRB11302	13.1	GEEVLWGNNLNLAYE	VLWGNNLNL
HLA-DRB10101	5.9	GVGAFFKNLSNPIEL	FFKNLSNPI		HLA-DRB10301	21.3	VVWEFAKDMNLRLGY	FAKDMNLRL		HLA-DRB10401	15.7	DGTRYFSSTADTVRS	YFSSTADTV		HLA-DRB10404	23.2	GVGAFFKNLSNPIEL	FKNLSNPIE		HLA-DRB10405	19.3	YIGVGAFFKNLSNPI	FFKNLSNPI		HLA-DRB10701	4.7	YDLRWEYYITNTDYI	YYITNTDYI		HLA-DRB10802	39	AGDVLRRVTGITLVG	LRRVTGITL		HLA-DRB10901	23.2	DPLSTYAAYSPTTLN	YAAYSPTTL		HLA-DRB11101	15.6	IDVFVSKSKKHNIGF	FVSKSKKHN		HLA-DRB11302	14.5	YGEEVLWGNNLNLAY	VLWGNNLNL
HLA-DRB10101	5.9	AAFAQLEVPILAKLK	FAQLEVPIL		HLA-DRB10301	26.5	IYLKDSNMLRPLNQN	YLKDSNMLR		HLA-DRB10401	16.7	TQFKKITISPGARVS	FKKITISPG		HLA-DRB10404	23.7	TVIIVRSIKAATRSD	VIIVRSIKA		HLA-DRB10405	19.7	WEYYITNTDYIGVGA	YYITNTDYI		HLA-DRB10701	4.8	SPFNKSFSISAGNSF	FSISAGNSF		HLA-DRB10802	39.8	ASLVYKYANAQQATI	YKYANAQQA		HLA-DRB10901	24.3	GNNAYDASQALRAAF	YDASQALRA		HLA-DRB11101	15.8	LKIDVFVSKSKKHNI	FVSKSKKHN		HLA-DRB11302	16.7	EEVLWGNNLNLAYEP	VLWGNNLNL
HLA-DRB10101	6.1	FGTVIIVRSIKAATR	VIIVRSIKA		HLA-DRB10301	26.6	SNPISIYLKDSNMLR	YLKDSNMLR		HLA-DRB10401	16.8	FYYNYFSDRIALVGS	YFSDRIALV		HLA-DRB10404	25.4	GTVIIVRSIKAATRS	VIIVRSIKA		HLA-DRB10405	20.5	FATQFKKITISPGAR	FKKITISPG		HLA-DRB10701	5.1	VGAFFKNLSNPIELI	FFKNLSNPI		HLA-DRB10802	40.8	PGEVIYNPLAYANGN	IYNPLAYAN		HLA-DRB10901	25	RFIFVRGLGERYSNT	FVRGLGERY		HLA-DRB11101	16.4	VFGTVIIVRSIKAAT	TVIIVRSIK		HLA-DRB11302	17.9	FKKITISPGARVSMN	ITISPGARV
HLA-DRB10101	6.2	GRFGILAGTTYNRSY	FGILAGTTY		HLA-DRB10301	26.7	TLYSVQSDKIVREGD	VQSDKIVRE		HLA-DRB10401	16.8	IGFYYNYFSDRIALV	YYNYFSDRI		HLA-DRB10404	26	KNIRVIKTASAEDSA	IRVIKTASA		HLA-DRB10405	20.6	ATQFKKITISPGARV	FKKITISPG		HLA-DRB10701	5.3	PFNKSFSISAGNSFK	FSISAGNSF		HLA-DRB10802	42.6	TQFKKITISPGARVS	FKKITISPG		HLA-DRB10901	25	NAYDASQALRAAFAQ	YDASQALRA		HLA-DRB11101	16.8	QMIGFATQFKKITIS	FATQFKKIT		HLA-DRB11302	19	IYGEEVLWGNNLNLA	VLWGNNLNL
HLA-DRB10101	6.2	KWGRFGILAGTTYNR	FGILAGTTY		HLA-DRB10301	27.8	QGQSDFVANLKIDVF	FVANLKIDV		HLA-DRB10401	17	GFYYNYFSDRIALVG	YYNYFSDRI		HLA-DRB10404	26.4	VIIVRSIKAATRSDF	VIIVRSIKA		HLA-DRB10405	21.6	NLRLGYSQTLTRPDL	YSQTLTRPD		HLA-DRB10701	5.6	GVGAFFKNLSNPIEL	FFKNLSNPI		HLA-DRB10802	44.9	GEVIYNPLAYANGNR	VIYNPLAYA		HLA-DRB10901	25.1	PLSTYAAYSPTTLNR	YAAYSPTTL		HLA-DRB11101	17.2	TGQEYVFQKYRTGLD	YVFQKYRTG		HLA-DRB11302	19.6	QFKKITISPGARVSM	ITISPGARV
HLA-DRB10101	6.2	YDASQALRAAFAQLE	YDASQALRA		HLA-DRB10301	28.6	YYNYFSDRIALVGSD	YFSDRIALV		HLA-DRB10401	17.4	FATQFKKITISPGAR	FKKITISPG		HLA-DRB10404	27.6	IGVGAFFKNLSNPIE	FKNLSNPIE		HLA-DRB10405	21.8	NYDLRWEYYITNTDY	WEYYITNTD		HLA-DRB10701	5.7	EDSYQKTKTYDLKNS	YQKTKTYDL		HLA-DRB10802	45.3	ATQFKKITISPGARV	FKKITISPG		HLA-DRB10901	25.5	PFNKSFSISAGNSFK	FNKSFSISA		HLA-DRB11101	17.6	FAAYFQADRIFGNAS	YFQADRIFG		HLA-DRB11302	20.1	KKITISPGARVSMNV	ITISPGARV
HLA-DRB10101	6.2	FKKITISPGARVSMN	ITISPGARV		HLA-DRB10301	28.9	SDFVANLKIDVFVSK	FVANLKIDV		HLA-DRB10401	18.5	TRYFSSTADTVRSQS	YFSSTADTV		HLA-DRB10404	29.4	FGTVIIVRSIKAATR	VIIVRSIKA		HLA-DRB10405	21.9	IGQQFFIKTLYSVQS	FIKTLYSVQ		HLA-DRB10701	5.9	NFNFKSTNLNFISRT	FKSTNLNFI		HLA-DRB10802	46.4	VFGTVIIVRSIKAAT	VRSIKAATX		HLA-DRB10901	25.8	TVIIVRSIKAATRSD	IVRSIKAAT		HLA-DRB11101	17.6	VPILAKLKSIVGVRY	LAKLKSIVG		HLA-DRB11302	20.4	RFQASNPISIYLKDS	FQASNPISI
HLA-DRB10101	6.3	AFFKNLSNPIELIGL	FFKNLSNPI		HLA-DRB10301	32.1	LYSVQSDKIVREGDG	VQSDKIVRE		HLA-DRB10401	18.7	PDGTRYFSSTADTVR	YFSSTADTV		HLA-DRB10404	34.5	VFGTVIIVRSIKAAT	VIIVRSIKA		HLA-DRB10405	24.4	RLGYSQTLTRPDLRE	YSQTLTRPD		HLA-DRB10701	6.1	VEANVFFIKSRVDVI	FIKSRVDVI		HLA-DRB10802	47.6	SLVYKYANAQQATIR	YKYANAQQA		HLA-DRB10901	26.2	SLVYKYANAQQATIR	YANAQQATI		HLA-DRB11101	18.3	QEYVFQKYRTGLDVS	YVFQKYRTG		HLA-DRB11302	23.5	PHKVEWNVNYALAER	VEWNVNYAL
HLA-DRB10101	6.4	LWWLRVEANVFFIKS	WLRVEANVF		HLA-DRB10301	33.5	NVVWEFAKDMNLRLG	FAKDMNLRL		HLA-DRB10401	19.6	QFKKITISPGARVSM	FKKITISPG		HLA-DRB10404	34.9	PAGVIKNIRVIKTAS	IKNIRVIKT		HLA-DRB10405	24.4	GTTYNRSYNYREEAN	YNRSYNYRE		HLA-DRB10701	6.1	FNKSFSISAGNSFKT	FSISAGNSF		HLA-DRB10802	48.2	SASLVYKYANAQQAT	YKYANAQQA		HLA-DRB10901	27.1	VDPLSTYAAYSPTTL	YAAYSPTTL		HLA-DRB11101	18.4	EVPILAKLKSIVGVR	LAKLKSIVG		HLA-DRB11302	25.2	KITISPGARVSMNVV	ITISPGARV
HLA-DRB10101	6.6	QALRAAFAQLEVPIL	FAQLEVPIL		HLA-DRB10301	33.8	FYYNYFSDRIALVGS	YFSDRIALV		HLA-DRB10401	22.4	YYNYFSDRIALVGSD	YFSDRIALV		HLA-DRB10404	40.2	ISIYLKDSNMLRPLN	SIYLKDSNM		HLA-DRB10405	24.5	IGFYYNYFSDRIALV	YYNYFSDRI		HLA-DRB10701	6.3	FFIKTLYSVQSDKIV	LYSVQSDKI		HLA-DRB10802	49.1	FPAGVIKNIRVIKTA	IKNIRVIKT		HLA-DRB10901	27.4	LSTYAAYSPTTLNRP	YAAYSPTTL		HLA-DRB11101	18.7	GFATQFKKITISPGA	FATQFKKIT		HLA-DRB11302	25.6	TQFKKITISPGARVS	ITISPGARV
HLA-DRB10101	7.3	QFKKITISPGARVSM	ITISPGARV		HLA-DRB10301	34.2	KTLYSVQSDKIVREG	VQSDKIVRE		HLA-DRB10401	22.5	RYFSSTADTVRSQSL	YFSSTADTV		HLA-DRB10404	40.2	PISIYLKDSNMLRPL	SIYLKDSNM		HLA-DRB10405	25	GFATQFKKITISPGA	FKKITISPG		HLA-DRB10701	6.4	DLRWEYYITNTDYIG	YYITNTDYI							HLA-DRB10901	28.1	AFFKNLSNPIELIGL	FFKNLSNPI		HLA-DRB11101	18.8	PAGVIKNIRVIKTAS	VIKNIRVIK		HLA-DRB11302	26.3	EVLWGNNLNLAYEPK	VLWGNNLNL
HLA-DRB10101	7.3	RFIFVRGLGERYSNT	FVRGLGERY		HLA-DRB10301	36.9	WEFAKDMNLRLGYSQ	FAKDMNLRL		HLA-DRB10401	22.7	NIGFYYNYFSDRIAL	YYNYFSDRI		HLA-DRB10404	40.9	NTQFKITQTDPLTGQ	FKITQTDPL		HLA-DRB10405	25.2	FFIKTLYSVQSDKIV	FIKTLYSVQ		HLA-DRB10701	6.5	GAFFKNLSNPIELIG	FFKNLSNPI							HLA-DRB10901	28.2	ASLVYKYANAQQATI	YANAQQATI		HLA-DRB11101	18.9	KFGISNLDRFKHFEF	ISNLDRFKH		HLA-DRB11302	27	KIYGEEVLWGNNLNL	VLWGNNLNL
HLA-DRB10101	7.3	SLVYKYANAQQATIR	YKYANAQQA		HLA-DRB10301	38	ANVVWEFAKDMNLRL	FAKDMNLRL		HLA-DRB10401	24.8	GFATQFKKITISPGA	FKKITISPG		HLA-DRB10404	41.5	FPAGVIKNIRVIKTA	IKNIRVIKT		HLA-DRB10405	25.3	AGTTYNRSYNYREEA	YNRSYNYRE		HLA-DRB10701	6.6	DSYQKTKTYDLKNSW	YQKTKTYDL							HLA-DRB10901	28.9	GRFIFVRGLGERYSN	FVRGLGERY		HLA-DRB11101	19	ENSESALLALQRKSG	LLALQRKSG		HLA-DRB11302	28.7	RPHKVEWNVNYALAE	VEWNVNYAL
HLA-DRB10101	7.7	AFAQLEVPILAKLKS	FAQLEVPIL		HLA-DRB10301	38.4	IELDYRKELLWWLRV	IELDYRKEL		HLA-DRB10401	25.2	NPDGTRYFSSTADTV	YFSSTADTV		HLA-DRB10404	43.5	NIRVIKTASAEDSAE	IRVIKTASA		HLA-DRB10405	26.7	LAGTTYNRSYNYREE	YNRSYNYRE		HLA-DRB10701	6.9	FIKTLYSVQSDKIVR	LYSVQSDKI							HLA-DRB10901	29	FKKITISPGARVSMN	ITISPGARV		HLA-DRB11101	19.1	GVIKNIRVIKTASAE	IKNIRVIKT		HLA-DRB11302	34	ATQFKKITISPGARV	ITISPGARV
HLA-DRB10101	7.8	VFGTVIIVRSIKAAT	VIIVRSIKA		HLA-DRB10301	38.6	IKTLYSVQSDKIVRE	VQSDKIVRE		HLA-DRB10401	27.3	IYLKDSNMLRPLNQN	YLKDSNMLR		HLA-DRB10404	44.1	AFFKNLSNPIELIGL	FKNLSNPIE		HLA-DRB10405	26.8	NIGFYYNYFSDRIAL	YYNYFSDRI		HLA-DRB10701	7	NFKSTNLNFISRTIF	FKSTNLNFI							HLA-DRB10901	30.2	EEDSPFNKSFSISAG	FNKSFSISA		HLA-DRB11101	19.5	AGVIKNIRVIKTASA	VIKNIRVIK		HLA-DRB11302	34.2	HKVEWNVNYALAERD	VEWNVNYAL
HLA-DRB10101	7.9	ASGNNAYDASQALRA	YDASQALRA		HLA-DRB10301	38.7	KSGVVSDAISEEAIK	VVSDAISEE		HLA-DRB10401	29.1	DSKIYGLISTGQVDP	IYGLISTGQ		HLA-DRB10404	44.2	MNTQFKITQTDPLTG	FKITQTDPL		HLA-DRB10405	27.4	TTYNRSYNYREEANA	YNRSYNYRE		HLA-DRB10701	7.2	LRWEYYITNTDYIGV	YYITNTDYI							HLA-DRB10901	31.2	GHKFKTFDTGEMNNN	FKTFDTGEM		HLA-DRB11101	19.7	QQFFIKTLYSVQSDK	FIKTLYSVQ		HLA-DRB11302	38.3	ARPHKVEWNVNYALA	VEWNVNYAL
HLA-DRB10101	8	ATQFKKITISPGARV	FKKITISPG		HLA-DRB10301	41	YSNTILNDSVIPSPE	ILNDSVIPS		HLA-DRB10401	31.4	IDSKIYGLISTGQVD	IYGLISTGQ		HLA-DRB10404	44.4	NPISIYLKDSNMLRP	SIYLKDSNM		HLA-DRB10405	27.7	TQFKKITISPGARVS	FKKITISPG		HLA-DRB10701	7.2	FNFKSTNLNFISRTI	FKSTNLNFI							HLA-DRB10901	31.5	FNKSFSISAGNSFKT	FNKSFSISA		HLA-DRB11101	19.9	LEVPILAKLKSIVGV	VPILAKLKS		HLA-DRB11302	38.6	ITISPGARVSMNVVM	ITISPGARV
HLA-DRB10101	8	IGFYYNYFSDRIALV	YYNYFSDRI		HLA-DRB10301	42.9	SNTILNDSVIPSPEP	ILNDSVIPS		HLA-DRB10401	31.8	SKIYGLISTGQVDPL	IYGLISTGQ		HLA-DRB10404	47.2	ATQFKKITISPGARV	FKKITISPG		HLA-DRB10405	29.2	LGYSQTLTRPDLREL	YSQTLTRPD		HLA-DRB10701	7.3	GGIPTNLMKVGALSF	LMKVGALSF							HLA-DRB10901	31.6	GTVIIVRSIKAATRS	IVRSIKAAT		HLA-DRB11101	20.2	GFAAYFQADRIFGNA	YFQADRIFG		HLA-DRB11302	40.9	FQASNPISIYLKDSN	FQASNPISI
HLA-DRB10101	8.1	KELLWWLRVEANVFF	WLRVEANVF		HLA-DRB10301	43.3	FGTVIIVRSIKAATR	VIIVRSIKA		HLA-DRB10401	32.6	ASLVYKYANAQQATI	YKYANAQQA		HLA-DRB10404	47.6	SKIYGLISTGQVDPL	IYGLISTGQ		HLA-DRB10405	29.4	IDSKIYGLISTGQVD	IYGLISTGQ		HLA-DRB10701	7.3	AFFKNLSNPIELIGL	FFKNLSNPI							HLA-DRB10901	32.1	QFKKITISPGARVSM	ITISPGARV		HLA-DRB11101	20.7	AAYFQADRIFGNASL	YFQADRIFG		HLA-DRB11302	42.9	KVEWNVNYALAERDE	VEWNVNYAL
HLA-DRB10101	8.1	RFGILAGTTYNRSYN	FGILAGTTY		HLA-DRB10301	47.9	YNYFSDRIALVGSDG	YFSDRIALV		HLA-DRB10401	35.4	SLVYKYANAQQATIR	YKYANAQQA		HLA-DRB10404	47.8	TQFKKITISPGARVS	FKKITISPG		HLA-DRB10405	29.5	GFYYNYFSDRIALVG	YYNYFSDRI		HLA-DRB10701	7.7	QFFIKTLYSVQSDKI	LYSVQSDKI							HLA-DRB10901	32.5	STYAAYSPTTLNRPL	YAAYSPTTL		HLA-DRB11101	21	LTGQEYVFQKYRTGL	YVFQKYRTG		HLA-DRB11302	44.4	VLWGNNLNLAYEPKI	VLWGNNLNL
HLA-DRB10101	8.1	GTVIIVRSIKAATRS	VIIVRSIKA							HLA-DRB10401	35.8	TVIIVRSIKAATRSD	VRSIKAATR		HLA-DRB10404	48.5	TQFKITQTDPLTGQE	FKITQTDPL		HLA-DRB10405	30.3	SKIYGLISTGQVDPL	IYGLISTGQ		HLA-DRB10701	7.7	SYQKTKTYDLKNSWN	YQKTKTYDL							HLA-DRB10901	33.3	FIFVRGLGERYSNTI	FVRGLGERY		HLA-DRB11101	21.4	DVFVSKSKKHNIGFY	FVSKSKKHN		HLA-DRB11302	46.3	AGVIKNIRVIKTASA	IRVIKTASA
HLA-DRB10101	8.2	IKTLYSVQSDKIVRE	LYSVQSDKI							HLA-DRB10401	36	EGDRFGGIPTNLMKV	FGGIPTNLM		HLA-DRB10404	49.5	SNPISIYLKDSNMLR	SIYLKDSNM		HLA-DRB10405	31.7	HNIGFYYNYFSDRIA	YYNYFSDRI		HLA-DRB10701	8.1	YRTGLDVSFSATYKL	VSFSATYKL							HLA-DRB10901	33.8	AGHKFKTFDTGEMNN	FKTFDTGEM		HLA-DRB11101	21.4	QFFIKTLYSVQSDKI	IKTLYSVQS
HLA-DRB10101	8.5	DRDVIYPIPGEVIYN	IYPIPGEVI							HLA-DRB10401	37.3	GDRFGGIPTNLMKVG	FGGIPTNLM		HLA-DRB10404	49.8	NLRLGYSQTLTRPDL	LGYSQTLTR		HLA-DRB10405	31.8	DSKIYGLISTGQVDP	IYGLISTGQ		HLA-DRB10701	8.2	EANVFFIKSRVDVID	FIKSRVDVI							HLA-DRB10901	33.9	TQFKKITISPGARVS	ITISPGARV		HLA-DRB11101	21.7	VIKNIRVIKTASAED	NIRVIKTAS
HLA-DRB10101	8.7	FFKNLSNPIELIGLP	FFKNLSNPI							HLA-DRB10401	37.8	VIDSKIYGLISTGQV	IYGLISTGQ		HLA-DRB10404	49.9	DSKIYGLISTGQVDP	IYGLISTGQ		HLA-DRB10405	32.3	KIGQQFFIKTLYSVQ	FIKTLYSVQ		HLA-DRB10701	8.2	YIGVGAFFKNLSNPI	FFKNLSNPI							HLA-DRB10901	35.4	AYDASQALRAAFAQL	YDASQALRA		HLA-DRB11101	21.9	LKFGISNLDRFKHFE	ISNLDRFKH
HLA-DRB10101	8.8	TQFKKITISPGARVS	FKKITISPG							HLA-DRB10401	38.3	VIIVRSIKAATRSDF	VRSIKAATR							HLA-DRB10405	32.6	MNLRLGYSQTLTRPD	YSQTLTRPD		HLA-DRB10701	8.4	IGVGAFFKNLSNPIE	FFKNLSNPI							HLA-DRB10901	35.7	VIIVRSIKAATRSDF	IVRSIKAAT		HLA-DRB11101	22.1	NLKIDVFVSKSKKHN	FVSKSKKHN
HLA-DRB10101	8.8	GFYYNYFSDRIALVG	YNYFSDRIA							HLA-DRB10401	38.6	HNIGFYYNYFSDRIA	YYNYFSDRI							HLA-DRB10405	32.8	ANVFFIKSRVDVIDS	FIKSRVDVI		HLA-DRB10701	8.6	IKTLYSVQSDKIVRE	LYSVQSDKI							HLA-DRB10901	35.8	IGVGAFFKNLSNPIE	FFKNLSNPI		HLA-DRB11101	22.4	FGISNLDRFKHFEFR	ISNLDRFKH
HLA-DRB10101	9.1	IKNIRVIKTASAEDS	IRVIKTASA							HLA-DRB10401	40.9	GTVIIVRSIKAATRS	VRSIKAATR							HLA-DRB10405	33.2	RFIFVRGLGERYSNT	FVRGLGERY		HLA-DRB10701	8.8	SAGDVLRRVTGITLV	LRRVTGITL							HLA-DRB10901	36.2	KKITISPGARVSMNV	ITISPGARV		HLA-DRB11101	23.1	QLEVPILAKLKSIVG	VPILAKLKS
HLA-DRB10101	9.1	QFFIKTLYSVQSDKI	IKTLYSVQS							HLA-DRB10401	41.6	IGFATQFKKITISPG	FKKITISPG							HLA-DRB10405	33.4	GRFIFVRGLGERYSN	FVRGLGERY		HLA-DRB10701	8.8	ATQFKKITISPGARV	ITISPGARV							HLA-DRB10901	37.6	PDTLSLSVSLGVGKN	LSLSVSLGV		HLA-DRB11101	23.1	GQQFFIKTLYSVQSD	FIKTLYSVQ
HLA-DRB10101	9.1	NARFQASNPISIYLK	FQASNPISI							HLA-DRB10401	41.6	SASLVYKYANAQQAT	YKYANAQQA							HLA-DRB10405	33.8	FIKTLYSVQSDKIVR	LYSVQSDKI		HLA-DRB10701	9.2	NKSFSISAGNSFKTE	FSISAGNSF							HLA-DRB10901	38.1	LVYKYANAQQATIRG	YANAQQATI		HLA-DRB11101	23.6	IIVRSIKAATRSDFD	IVRSIKAAT
HLA-DRB10101	9.1	LVYKYANAQQATIRG	YKYANAQQA							HLA-DRB10401	42.5	QFFIKTLYSVQSDKI	IKTLYSVQS							HLA-DRB10405	34	HNYDLRWEYYITNTD	WEYYITNTD		HLA-DRB10701	9.2	SSAGDVLRRVTGITL	LRRVTGITL							HLA-DRB10901	38.6	GGRFIFVRGLGERYS	FVRGLGERY		HLA-DRB11101	24.5	PILAKLKSIVGVRYE	LAKLKSIVG
HLA-DRB10101	9.3	VPILAKLKSIVGVRY	LAKLKSIVG							HLA-DRB10401	42.9	VIKNIRVIKTASAED	IRVIKTASA							HLA-DRB10405	34.4	IGFATQFKKITISPG	FKKITISPG		HLA-DRB10701	9.5	TQFKKITISPGARVS	ITISPGARV							HLA-DRB10901	38.9	YPDTLSLSVSLGVGK	LSLSVSLGV		HLA-DRB11101	24.6	FQMIGFATQFKKITI	FATQFKKIT
HLA-DRB10101	9.3	FIKTLYSVQSDKIVR	LYSVQSDKI							HLA-DRB10401	43.6	VEGDRFGGIPTNLMK	FGGIPTNLM							HLA-DRB10405	35.9	VMNTQFKITQTDPLT	FKITQTDPL		HLA-DRB10701	9.5	FFKNLSNPIELIGLP	FFKNLSNPI							HLA-DRB10901	39.9	DTLSLSVSLGVGKNT	LSLSVSLGV		HLA-DRB11101	25.3	GRFIFVRGLGERYSN	FVRGLGERY
HLA-DRB10101	9.4	PVFGTVIIVRSIKAA	VIIVRSIKA							HLA-DRB10401	43.6	FFKNLSNPIELIGLP	FKNLSNPIE							HLA-DRB10405	36.3	EGDRFGGIPTNLMKV	FGGIPTNLM		HLA-DRB10701	9.6	FKSTNLNFISRTIFN	FKSTNLNFI							HLA-DRB10901	40.5	KEEDSPFNKSFSISA	FNKSFSISA		HLA-DRB11101	25.8	EYVFQKYRTGLDVSF	YVFQKYRTG
HLA-DRB10101	9.5	RDVIYPIPGEVIYNP	IYPIPGEVI							HLA-DRB10401	43.9	LRLGYSQTLTRPDLR	YSQTLTRPD							HLA-DRB10405	37.2	EANVFFIKSRVDVID	VFFIKSRVD		HLA-DRB10701	9.9	QFKKITISPGARVSM	ITISPGARV							HLA-DRB10901	41.4	SGNNAYDASQALRAA	YDASQALRA		HLA-DRB11101	25.9	MNNNFGLVSKKQELP	FGLVSKKQE
HLA-DRB10101	9.5	KDMNLRLGYSQTLTR	LRLGYSQTL							HLA-DRB10401	44.4	LVYKYANAQQATIRG	YKYANAQQA							HLA-DRB10405	38.9	VIDSKIYGLISTGQV	IYGLISTGQ		HLA-DRB10701	10.3	GIPTNLMKVGALSFN	LMKVGALSF							HLA-DRB10901	43.8	ATQFKKITISPGARV	ITISPGARV		HLA-DRB11101	26.2	NNNFGLVSKKQELPD	FGLVSKKQE
HLA-DRB10101	9.6	EKWGRFGILAGTTYN	FGILAGTTY							HLA-DRB10401	45.8	KIYGLISTGQVDPLS	IYGLISTGQ							HLA-DRB10405	39.2	NVFFIKSRVDVIDSK	FIKSRVDVI		HLA-DRB10701	10.4	YQKTKTYDLKNSWNG	YQKTKTYDL							HLA-DRB10901	44	HKFKTFDTGEMNNNF	FKTFDTGEM		HLA-DRB11101	26.4	FPAGVIKNIRVIKTA	VIKNIRVIK
HLA-DRB10101	9.6	GRFIFVRGLGERYSN	FVRGLGERY							HLA-DRB10401	47.1	DRFGGIPTNLMKVGA	FGGIPTNLM							HLA-DRB10405	39.5	MNTQFKITQTDPLTG	FKITQTDPL		HLA-DRB10701	10.4	ANVFFIKSRVDVIDS	FIKSRVDVI							HLA-DRB10901	44.5	VAGHKFKTFDTGEMN	FKTFDTGEM		HLA-DRB11101	26.6	KLKFGISNLDRFKHF	ISNLDRFKH
HLA-DRB10101	9.6	WWLRVEANVFFIKSR	WLRVEANVF							HLA-DRB10401	47.6	LSTYAAYSPTTLNRP	YAAYSPTTL							HLA-DRB10405	39.9	QALRAAFAQLEVPIL	LRAAFAQLE		HLA-DRB10701	10.5	NVMNTQFKITQTDPL	FKITQTDPL							HLA-DRB10901	47.9	QALRAAFAQLEVPIL	FAQLEVPIL		HLA-DRB11101	26.8	IGQQFFIKTLYSVQS	FIKTLYSVQ
HLA-DRB10101	9.6	VIIVRSIKAATRSDF	VRSIKAATR							HLA-DRB10401	47.7	IKNIRVIKTASAEDS	IRVIKTASA							HLA-DRB10405	40.1	GGRFIFVRGLGERYS	FIFVRGLGE		HLA-DRB10701	11.2	VMNTQFKITQTDPLT	FKITQTDPL							HLA-DRB10901	48.4	TYAAYSPTTLNRPLQ	YAAYSPTTL		HLA-DRB11101	26.9	GGRFIFVRGLGERYS	FIFVRGLGE
HLA-DRB10101	9.7	TVIIVRSIKAATRSD	VIIVRSIKA							HLA-DRB10401	48	RLGYSQTLTRPDLRE	YSQTLTRPD							HLA-DRB10405	40.4	KHNIGFYYNYFSDRI	YYNYFSDRI		HLA-DRB10701	11.5	KTLYSVQSDKIVREG	LYSVQSDKI							HLA-DRB10901	48.8	FGTVIIVRSIKAATR	IVRSIKAAT		HLA-DRB11101	27	PVFGTVIIVRSIKAA	TVIIVRSIK
HLA-DRB10101	9.8	GGRFIFVRGLGERYS	FIFVRGLGE							HLA-DRB10401	49.3	PLSTYAAYSPTTLNR	YAAYSPTTL							HLA-DRB10405	41	NTQFKITQTDPLTGQ	FKITQTDPL		HLA-DRB10701	12.3	RWEYYITNTDYIGVG	YYITNTDYI												HLA-DRB11101	27.3	RFIFVRGLGERYSNT	FVRGLGERY
HLA-DRB10101	9.8	LIGLPVAGSASLVYK	PVAGSASLV							HLA-DRB10401	49.3	GVIKNIRVIKTASAE	IRVIKTASA							HLA-DRB10405	41.5	VEGDRFGGIPTNLMK	FGGIPTNLM		HLA-DRB10701	12.5	KSFSISAGNSFKTEK	FSISAGNSF												HLA-DRB11101	27.4	RLDFRSSVRNVMNTQ	FRSSVRNVM
HLA-DRB10101	9.8	GDVLRRVTGITLVGG	LRRVTGITL							HLA-DRB10401	49.6	DNFNFKSTNLNFISR	FKSTNLNFI							HLA-DRB10405	41.5	GDRFGGIPTNLMKVG	FGGIPTNLM		HLA-DRB10701	12.9	MNTQFKITQTDPLTG	FKITQTDPL												HLA-DRB11101	29.1	FGFAAYFQADRIFGN	YFQADRIFG
HLA-DRB10101	9.9	GTRYFSSTADTVRSQ	YFSSTADTV																	HLA-DRB10405	42.5	ALRAAFAQLEVPILA	FAQLEVPIL		HLA-DRB10701	13.1	QGQSDFVANLKIDVF	SDFVANLKI												HLA-DRB11101	31.4	ANVFFIKSRVDVIDS	FFIKSRVDV
HLA-DRB10101	10.1	IGVGAFFKNLSNPIE	FFKNLSNPI																	HLA-DRB10405	43.6	VIIVRSIKAATRSDF	VRSIKAATR		HLA-DRB10701	13.5	LQGQSDFVANLKIDV	SDFVANLKI												HLA-DRB11101	31.5	EMNNNFGLVSKKQEL	FGLVSKKQE
HLA-DRB10101	10.1	KKITISPGARVSMNV	ITISPGARV																	HLA-DRB10405	44.3	TVIIVRSIKAATRSD	VRSIKAATR		HLA-DRB10701	13.5	KEYPDTLSLSVSLGV	LSLSVSLGV												HLA-DRB11101	32.5	VGGRFIFVRGLGERY	FIFVRGLGE
HLA-DRB10101	10.2	PLSTYAAYSPTTLNR	TYAAYSPTT																	HLA-DRB10405	45	ILAGTTYNRSYNYRE	YNRSYNYRE		HLA-DRB10701	13.7	FKKITISPGARVSMN	ITISPGARV												HLA-DRB11101	32.5	FATQFKKITISPGAR	FATQFKKIT
HLA-DRB10101	10.4	FYYNYFSDRIALVGS	YNYFSDRIA																	HLA-DRB10405	46.4	VGGRFIFVRGLGERY	FIFVRGLGE		HLA-DRB10701	14.1	NVFFIKSRVDVIDSK	FIKSRVDVI												HLA-DRB11101	33.6	IKNIRVIKTASAEDS	NIRVIKTAS
HLA-DRB10101	10.5	FAQLEVPILAKLKSI	FAQLEVPIL																	HLA-DRB10405	47	NVMNTQFKITQTDPL	FKITQTDPL		HLA-DRB10701	15.2	IGFYYNYFSDRIALV	YYNYFSDRI												HLA-DRB11101	34	FFIKTLYSVQSDKIV	IKTLYSVQS
HLA-DRB10101	10.5	ARFQASNPISIYLKD	FQASNPISI																	HLA-DRB10405	47.7	GTRYFSSTADTVRSQ	FSSTADTVR		HLA-DRB10701	15.7	AGDVLRRVTGITLVG	LRRVTGITL												HLA-DRB11101	34.2	VGAFFKNLSNPIELI	FFKNLSNPI
HLA-DRB10101	10.7	FIFVRGLGERYSNTI	FVRGLGERY																	HLA-DRB10405	48.3	FYYNYFSDRIALVGS	YNYFSDRIA		HLA-DRB10701	15.7	IPTNLMKVGALSFNQ	LMKVGALSF												HLA-DRB11101	34.6	NNFGLVSKKQELPDM	FGLVSKKQE
HLA-DRB10101	10.8	DMNLRLGYSQTLTRP	LRLGYSQTL																	HLA-DRB10405	49.4	SQALRAAFAQLEVPI	LRAAFAQLE		HLA-DRB10701	15.9	NTQFKITQTDPLTGQ	FKITQTDPL												HLA-DRB11101	34.6	DRLDFRSSVRNVMNT	FRSSVRNVM
HLA-DRB10101	10.9	SDRDVIYPIPGEVIY	IYPIPGEVI																	HLA-DRB10405	49.9	DRFGGIPTNLMKVGA	FGGIPTNLM		HLA-DRB10701	16.2	LRRVTGITLVGGRFI	ITLVGGRFI												HLA-DRB11101	35.2	GISNLDRFKHFEFRE	ISNLDRFKH
HLA-DRB10101	11.1	RVSMNVVMGAQVLDT	NVVMGAQVL																						HLA-DRB10701	17.1	GQSDFVANLKIDVFV	SDFVANLKI												HLA-DRB11101	35.7	EANVFFIKSRVDVID	VFFIKSRVD
HLA-DRB10101	11.6	VYKYANAQQATIRGI	YKYANAQQA																						HLA-DRB10701	17.2	RPLQGQSDFVANLKI	SDFVANLKI												HLA-DRB11101	36.2	ANLKIDVFVSKSKKH	IDVFVSKSK
HLA-DRB10101	11.7	AGDVLRRVTGITLVG	LRRVTGITL																						HLA-DRB10701	17.4	TLYSVQSDKIVREGD	LYSVQSDKI												HLA-DRB11101	36.4	LLALQRKSGVVSDAI	LLALQRKSG
HLA-DRB10101	11.8	FNQWDGLQSKLKFGI	WDGLQSKLK																						HLA-DRB10701	17.6	EYPDTLSLSVSLGVG	LSLSVSLGV												HLA-DRB11101	36.6	NVFFIKSRVDVIDSK	FFIKSRVDV
HLA-DRB10101	11.8	IGLPVAGSASLVYKY	PVAGSASLV																						HLA-DRB10701	17.8	PLQGQSDFVANLKID	SDFVANLKI												HLA-DRB11101	38	VFVSKSKKHNIGFYY	FVSKSKKHN
HLA-DRB10101	11.9	VSMNVVMGAQVLDTV	NVVMGAQVL																						HLA-DRB10701	18.2	PDGTRYFSSTADTVR	YFSSTADTV												HLA-DRB11101	38.4	VEANVFFIKSRVDVI	VFFIKSRVD
HLA-DRB10101	11.9	LSTYAAYSPTTLNRP	TYAAYSPTT																						HLA-DRB10701	18.5	VFFIKSRVDVIDSKI	FIKSRVDVI												HLA-DRB11101	38.8	LDFRSSVRNVMNTQF	FRSSVRNVM
HLA-DRB10101	12	MNLRLGYSQTLTRPD	LRLGYSQTL																						HLA-DRB10701	19.4	KKITISPGARVSMNV	ITISPGARV												HLA-DRB11101	39.1	EFQMIGFATQFKKIT	FATQFKKIT
HLA-DRB10101	12.1	FFIKTLYSVQSDKIV	IKTLYSVQS																						HLA-DRB10701	19.8	NIGFYYNYFSDRIAL	YYNYFSDRI												HLA-DRB11101	39.3	AQLEVPILAKLKSIV	VPILAKLKS
HLA-DRB10101	12.1	GDRFGGIPTNLMKVG	FGGIPTNLM																						HLA-DRB10701	20.3	VDPLSTYAAYSPTTL	YAAYSPTTL												HLA-DRB11101	40	PFGFAAYFQADRIFG	YFQADRIFG
HLA-DRB10101	12.1	PIELIGLPVAGSASL	LIGLPVAGS																						HLA-DRB10701	20.4	NPDGTRYFSSTADTV	YFSSTADTV												HLA-DRB11101	40.5	PLTGQEYVFQKYRTG	YVFQKYRTG
HLA-DRB10101	12.2	FATQFKKITISPGAR	FKKITISPG																						HLA-DRB10701	20.5	QSDFVANLKIDVFVS	SDFVANLKI												HLA-DRB11101	41.3	GVGAFFKNLSNPIEL	FFKNLSNPI
HLA-DRB10101	12.3	ELIGLPVAGSASLVY	PVAGSASLV																						HLA-DRB10701	20.8	WEYYITNTDYIGVGA	YYITNTDYI												HLA-DRB11101	41.5	GAFFKNLSNPIELIG	FFKNLSNPI
HLA-DRB10101	12.4	IELIGLPVAGSASLV	LIGLPVAGS																						HLA-DRB10701	20.9	TQFKITQTDPLTGQE	FKITQTDPL												HLA-DRB11101	42.8	GFYYNYFSDRIALVG	YNYFSDRIA
HLA-DRB10101	12.5	PILAKLKSIVGVRYE	LAKLKSIVG																						HLA-DRB10701	21.1	RRVTGITLVGGRFIF	ITLVGGRFI												HLA-DRB11101	43.3	DPVFGTVIIVRSIKA	FGTVIIVRS
HLA-DRB10101	12.7	VGGRFIFVRGLGERY	FIFVRGLGE																						HLA-DRB10701	21.6	SFSISAGNSFKTEKW	FSISAGNSF												HLA-DRB11101	44.5	FYYNYFSDRIALVGS	YNYFSDRIA
HLA-DRB10101	12.7	KTLYSVQSDKIVREG	LYSVQSDKI																						HLA-DRB10701	21.7	YPDTLSLSVSLGVGK	LSLSVSLGV												HLA-DRB11101	44.6	FIFVRGLGERYSNTI	FVRGLGERY
HLA-DRB10101	13	YYNYFSDRIALVGSD	YFSDRIALV																						HLA-DRB10701	22	DGTRYFSSTADTVRS	YFSSTADTV												HLA-DRB11101	44.9	KIGQQFFIKTLYSVQ	FIKTLYSVQ
HLA-DRB10101	13	ASLVYKYANAQQATI	YKYANAQQA																						HLA-DRB10701	23	NLRLGYSQTLTRPDL	YSQTLTRPD												HLA-DRB11101	45.9	AYFQADRIFGNASLQ	YFQADRIFG
HLA-DRB10101	13	DPVFGTVIIVRSIKA	VIIVRSIKA																						HLA-DRB10701	24.1	DKRIVPLDLFPAGVI	LDLFPAGVI												HLA-DRB11101	46.5	ISNLDRFKHFEFREI	ISNLDRFKH
HLA-DRB10101	13.1	DKRIVPLDLFPAGVI	IVPLDLFPA																						HLA-DRB10701	24.6	GFYYNYFSDRIALVG	YYNYFSDRI												HLA-DRB11101	47.5	LFPAGVIKNIRVIKT	VIKNIRVIK
HLA-DRB10101	13.3	SKIYGLISTGQVDPL	YGLISTGQV																						HLA-DRB10701	25	HNIGFYYNYFSDRIA	YYNYFSDRI												HLA-DRB11101	47.6	ILAKLKSIVGVRYED	LAKLKSIVG
HLA-DRB10101	13.4	RKELLWWLRVEANVF	WLRVEANVF																						HLA-DRB10701	25.5	DPLSTYAAYSPTTLN	YAAYSPTTL												HLA-DRB11101	50	STNLNFISRTIFNNT	LNFISRTIF
HLA-DRB10101	13.4	TRYFSSTADTVRSQS	YFSSTADTV																						HLA-DRB10701	26.5	LYSVQSDKIVREGDG	LYSVQSDKI
HLA-DRB10101	13.8	EVPILAKLKSIVGVR	LAKLKSIVG																						HLA-DRB10701	26.9	LRLGYSQTLTRPDLR	YSQTLTRPD
HLA-DRB10101	13.8	VIKNIRVIKTASAED	IRVIKTASA																						HLA-DRB10701	27	RVTGITLVGGRFIFV	ITLVGGRFI
HLA-DRB10101	13.9	GVIKNIRVIKTASAE	IRVIKTASA																						HLA-DRB10701	27.2	MNLRLGYSQTLTRPD	YSQTLTRPD
HLA-DRB10101	13.9	TEKWGRFGILAGTTY	FGILAGTTY																						HLA-DRB10701	27.9	PTNLMKVGALSFNQE	LMKVGALSF
HLA-DRB10101	14.4	KRIVPLDLFPAGVIK	IVPLDLFPA																						HLA-DRB10701	28.5	QFKITQTDPLTGQEY	FKITQTDPL
HLA-DRB10101	14.5	NIGFYYNYFSDRIAL	YYNYFSDRI																						HLA-DRB10701	28.6	GNASLQRTYIHNYDL	RTYIHNYDL
HLA-DRB10101	14.5	SAGDVLRRVTGITLV	LRRVTGITL																						HLA-DRB10701	29.5	GTRYFSSTADTVRSQ	YFSSTADTV
HLA-DRB10101	14.5	DVLRRVTGITLVGGR	LRRVTGITL																						HLA-DRB10701	30.2	VPILAKLKSIVGVRY	LKSIVGVRY
HLA-DRB10101	14.5	ANARFQASNPISIYL	FQASNPISI																						HLA-DRB10701	30.5	ANVVWEFAKDMNLRL	WEFAKDMNL
HLA-DRB10101	14.6	PISIYLKDSNMLRPL	IYLKDSNML																						HLA-DRB10701	30.9	EYYITNTDYIGVGAF	YYITNTDYI
HLA-DRB10101	14.7	EGDRFGGIPTNLMKV	FGGIPTNLM																						HLA-DRB10701	30.9	FYYNYFSDRIALVGS	YYNYFSDRI
HLA-DRB10101	14.8	WLRVEANVFFIKSRV	WLRVEANVF																						HLA-DRB10701	31	KITISPGARVSMNVV	ITISPGARV
HLA-DRB10101	15	KNIRVIKTASAEDSA	IRVIKTASA																						HLA-DRB10701	31.5	PDTLSLSVSLGVGKN	LSLSVSLGV
HLA-DRB10101	15.1	FGILAGTTYNRSYNY	FGILAGTTY																						HLA-DRB10701	32	SDFVANLKIDVFVSK	SDFVANLKI
HLA-DRB10101	15.2	ILAKLKSIVGVRYED	LAKLKSIVG																						HLA-DRB10701	33.4	GDVLRRVTGITLVGG	LRRVTGITL
HLA-DRB10101	15.5	DGTRYFSSTADTVRS	YFSSTADTV																						HLA-DRB10701	33.5	RFKHFEFREIAQRNF	FREIAQRNF
HLA-DRB10101	15.7	RFQASNPISIYLKDS	FQASNPISI																						HLA-DRB10701	34.6	FSISAGNSFKTEKWG	FSISAGNSF
HLA-DRB10101	15.8	YIGVGAFFKNLSNPI	FFKNLSNPI																						HLA-DRB10701	35.3	TRYFSSTADTVRSQS	YFSSTADTV
HLA-DRB10101	15.8	GARVSMNVVMGAQVL	NVVMGAQVL																						HLA-DRB10701	35.4	KRIVPLDLFPAGVIK	LDLFPAGVI
HLA-DRB10101	16.1	IIVRSIKAATRSDFD	VRSIKAATR																						HLA-DRB10701	35.9	FKHFEFREIAQRNFT	FREIAQRNF
HLA-DRB10101	16.2	AGVIKNIRVIKTASA	IRVIKTASA																						HLA-DRB10701	36.4	GARVSMNVVMGAQVL	MNVVMGAQV
HLA-DRB10101	16.2	ARVSMNVVMGAQVLD	NVVMGAQVL																						HLA-DRB10701	38.7	PLSTYAAYSPTTLNR	YAAYSPTTL
HLA-DRB10101	16.2	QQFFIKTLYSVQSDK	IKTLYSVQS																						HLA-DRB10701	39.8	PILAKLKSIVGVRYE	LKSIVGVRY
HLA-DRB10101	16.3	NPIELIGLPVAGSAS	LIGLPVAGS																						HLA-DRB10701	39.9	NASLQRTYIHNYDLR	RTYIHNYDL
HLA-DRB10101	16.5	KITISPGARVSMNVV	ITISPGARV																						HLA-DRB10701	40.3	TNLMKVGALSFNQEW	LMKVGALSF
HLA-DRB10101	17	VLRRVTGITLVGGRF	LRRVTGITL																						HLA-DRB10701	40.6	NVVWEFAKDMNLRLG	WEFAKDMNL
HLA-DRB10101	17.2	DASQALRAAFAQLEV	SQALRAAFA																						HLA-DRB10701	40.6	DTLSLSVSLGVGKNT	LSLSVSLGV
HLA-DRB10101	17.2	STGQVDPLSTYAAYS	VDPLSTYAA																						HLA-DRB10701	41.1	ITISPGARVSMNVVM	ITISPGARV
HLA-DRB10101	17.4	AKDMNLRLGYSQTLT	LRLGYSQTL																						HLA-DRB10701	42.8	KHNIGFYYNYFSDRI	YYNYFSDRI
HLA-DRB10101	17.9	DRFGGIPTNLMKVGA	FGGIPTNLM																						HLA-DRB10701	43.2	FKITQTDPLTGQEYV	FKITQTDPL
HLA-DRB10101	18	VTGITLVGGRFIFVR	ITLVGGRFI																						HLA-DRB10701	43.6	ASLVYKYANAQQATI	YANAQQATI
HLA-DRB10101	18	GLPVAGSASLVYKYA	PVAGSASLV																						HLA-DRB10701	45.4	VTGITLVGGRFIFVR	ITLVGGRFI
HLA-DRB10101	18.3	SMNVVMGAQVLDTVE	NVVMGAQVL																						HLA-DRB10701	45.8	ELLWWLRVEANVFFI	WLRVEANVF
HLA-DRB10101	18.4	SNPIELIGLPVAGSA	LIGLPVAGS																						HLA-DRB10701	46	VVWEFAKDMNLRLGY	WEFAKDMNL
HLA-DRB10101	18.5	DPLSTYAAYSPTTLN	YAAYSPTTL																						HLA-DRB10701	46	KELLWWLRVEANVFF	WLRVEANVF
HLA-DRB10101	18.6	LAKLKSIVGVRYEDS	LKSIVGVRY																						HLA-DRB10701	46.2	ASLQRTYIHNYDLRW	RTYIHNYDL
HLA-DRB10101	18.8	PFNQWDGLQSKLKFG	WDGLQSKLK																						HLA-DRB10701	46.8	FFIKSRVDVIDSKIY	FIKSRVDVI
HLA-DRB10101	19.2	ISIYLKDSNMLRPLN	IYLKDSNML																						HLA-DRB10701	47.2	VGGRFIFVRGLGERY	FIFVRGLGE
HLA-DRB10101	19.2	VWEFAKDMNLRLGYS	FAKDMNLRL																						HLA-DRB10701	48.1	DVLRRVTGITLVGGR	LRRVTGITL
HLA-DRB10101	19.3	DVIYPIPGEVIYNPL	IYPIPGEVI																						HLA-DRB10701	48.2	YYITNTDYIGVGAFF	YYITNTDYI
HLA-DRB10101	19.6	YKYANAQQATIRGIE	YKYANAQQA
HLA-DRB10101	19.7	VEGDRFGGIPTNLMK	FGGIPTNLM
HLA-DRB10101	20.3	GFATQFKKITISPGA	FKKITISPG
HLA-DRB10101	20.4	ASQALRAAFAQLEVP	SQALRAAFA
HLA-DRB10101	20.5	RFGGIPTNLMKVGAL	FGGIPTNLM
HLA-DRB10101	20.8	TGQVDPLSTYAAYSP	VDPLSTYAA
HLA-DRB10101	20.9	RVTGITLVGGRFIFV	ITLVGGRFI
HLA-DRB10101	21.1	PDKRIVPLDLFPAGV	IVPLDLFPA
HLA-DRB10101	21.3	GSDRDVIYPIPGEVI	IYPIPGEVI
HLA-DRB10101	21.3	RYFSSTADTVRSQSL	YFSSTADTV
HLA-DRB10101	21.7	LRRVTGITLVGGRFI	LRRVTGITL
HLA-DRB10101	22	VIYPIPGEVIYNPLA	IYPIPGEVI
HLA-DRB10101	22.3	LEVPILAKLKSIVGV	LAKLKSIVG
HLA-DRB10101	22.4	KIYGLISTGQVDPLS	YGLISTGQV
HLA-DRB10101	22.5	LVGGRFIFVRGLGER	FIFVRGLGE
HLA-DRB10101	22.5	RIVPLDLFPAGVIKN	IVPLDLFPA
HLA-DRB10101	22.8	VIDSKIYGLISTGQV	IYGLISTGQ
HLA-DRB10101	22.9	GRGLENSESALLALQ	LENSESALL
HLA-DRB10101	22.9	IDSKIYGLISTGQVD	IYGLISTGQ
HLA-DRB10101	23.2	SSAGDVLRRVTGITL	LRRVTGITL
HLA-DRB10101	23.6	EANARFQASNPISIY	ARFQASNPI
HLA-DRB10101	23.8	IPFNQWDGLQSKLKF	WDGLQSKLK
HLA-DRB10101	23.9	VDPLSTYAAYSPTTL	YAAYSPTTL
HLA-DRB10101	24	SNPISIYLKDSNMLR	IYLKDSNML
HLA-DRB10101	24.6	NQWDGLQSKLKFGIS	WDGLQSKLK
HLA-DRB10101	25.1	DRIFGNASLQRTYIH	FGNASLQRT
HLA-DRB10101	25.4	ANGYRRLGNNPDGTR	YRRLGNNPD
HLA-DRB10101	25.5	MNVVMGAQVLDTVEV	NVVMGAQVL
HLA-DRB10101	25.5	VVWEFAKDMNLRLGY	FAKDMNLRL
HLA-DRB10101	25.8	SYNYREEANARFQAS	YREEANARF
HLA-DRB10101	25.8	IFVRGLGERYSNTIL	FVRGLGERY
HLA-DRB10101	26	YNYFSDRIALVGSDG	YFSDRIALV
HLA-DRB10101	26	SASLVYKYANAQQAT	YKYANAQQA
HLA-DRB10101	26	RPDLRELSPFGFAAY	LRELSPFGF
HLA-DRB10101	26.3	NLRLGYSQTLTRPDL	LRLGYSQTL
HLA-DRB10101	26.4	ISTGQVDPLSTYAAY	VDPLSTYAA
HLA-DRB10101	26.6	LSNPIELIGLPVAGS	LIGLPVAGS
HLA-DRB10101	27.1	TLYSVQSDKIVREGD	LYSVQSDKI
HLA-DRB10101	27.1	DSKIYGLISTGQVDP	IYGLISTGQ
HLA-DRB10101	27.2	RIFGNASLQRTYIHN	FGNASLQRT
HLA-DRB10101	27.3	STYAAYSPTTLNRPL	TYAAYSPTT
HLA-DRB10101	27.7	NIRVIKTASAEDSAE	IRVIKTASA
HLA-DRB10101	27.8	LPVAGSASLVYKYAN	PVAGSASLV
HLA-DRB10101	27.9	TGITLVGGRFIFVRG	ITLVGGRFI
HLA-DRB10101	28.2	IGQQFFIKTLYSVQS	IKTLYSVQS
HLA-DRB10101	29	PDGTRYFSSTADTVR	YFSSTADTV
HLA-DRB10101	29.3	NPISIYLKDSNMLRP	IYLKDSNML
HLA-DRB10101	29.4	FVEGDRFGGIPTNLM	FGGIPTNLM
HLA-DRB10101	29.6	SQALRAAFAQLEVPI	SQALRAAFA
HLA-DRB10101	30	IVRSIKAATRSDFDG	VRSIKAATR
HLA-DRB10101	30.5	GQQFFIKTLYSVQSD	IKTLYSVQS
HLA-DRB10101	30.8	IRVIKTASAEDSAEF	IRVIKTASA
HLA-DRB10101	30.9	FKNLSNPIELIGLPV	FKNLSNPIE
HLA-DRB10101	30.9	FQASNPISIYLKDSN	FQASNPISI
HLA-DRB10101	30.9	SPFNKSFSISAGNSF	FNKSFSISA
HLA-DRB10101	31	GIPTNLMKVGALSFN	TNLMKVGAL
HLA-DRB10101	31.7	DSPFNKSFSISAGNS	FNKSFSISA
HLA-DRB10101	31.8	RGLENSESALLALQR	ENSESALLA
HLA-DRB10101	31.8	EVRAFSARPHKVEWN	AFSARPHKV
HLA-DRB10101	32.3	NFNFKSTNLNFISRT	FKSTNLNFI
HLA-DRB10101	32.3	RRVTGITLVGGRFIF	ITLVGGRFI
HLA-DRB10101	33	FAKDMNLRLGYSQTL	LRLGYSQTL
HLA-DRB10101	33.5	ITISPGARVSMNVVM	ITISPGARV
HLA-DRB10101	33.5	WEFAKDMNLRLGYSQ	FAKDMNLRL
HLA-DRB10101	33.8	HEVRAFSARPHKVEW	AFSARPHKV
HLA-DRB10101	33.8	NVFFIKSRVDVIDSK	FIKSRVDVI
HLA-DRB10101	34.2	EHEVRAFSARPHKVE	VRAFSARPH
HLA-DRB10101	34.2	RLLLVRANICDATNV	LVRANICDA
HLA-DRB10101	34.9	IVPLDLFPAGVIKNI	LDLFPAGVI
HLA-DRB10101	35.9	IPTNLMKVGALSFNQ	LMKVGALSF
HLA-DRB10101	36.3	TLVGGRFIFVRGLGE	FIFVRGLGE
HLA-DRB10101	36.4	FNKSFSISAGNSFKT	SFSISAGNS
HLA-DRB10101	36.9	QSKLKFGISNLDRFK	LKFGISNLD
HLA-DRB10101	37	EIPFNQWDGLQSKLK	WDGLQSKLK
HLA-DRB10101	37	FGGIPTNLMKVGALS	FGGIPTNLM
HLA-DRB10101	37.7	GQEYVFQKYRTGLDV	YVFQKYRTG
HLA-DRB10101	38.5	SIYLKDSNMLRPLNQ	IYLKDSNML
HLA-DRB10101	38.6	EERLLLVRANICDAT	LLLVRANIC
HLA-DRB10101	38.6	NGYRRLGNNPDGTRY	YRRLGNNPD
HLA-DRB10101	39	IGFATQFKKITISPG	FKKITISPG
HLA-DRB10101	39.4	KGRGLENSESALLAL	LENSESALL
HLA-DRB10101	40.2	NTQFKITQTDPLTGQ	FKITQTDPL
HLA-DRB10101	40.7	GQVDPLSTYAAYSPT	VDPLSTYAA
HLA-DRB10101	40.8	GGIPTNLMKVGALSF	TNLMKVGAL
HLA-DRB10101	41.7	QWDGLQSKLKFGISN	WDGLQSKLK
HLA-DRB10101	41.9	GITLVGGRFIFVRGL	ITLVGGRFI
HLA-DRB10101	42.3	QLEVPILAKLKSIVG	LAKLKSIVG
HLA-DRB10101	42.7	ADRIFGNASLQRTYI	FGNASLQRT
HLA-DRB10101	43.6	NVVWEFAKDMNLRLG	FAKDMNLRL
HLA-DRB10101	44.1	FQKYRTGLDVSFSAT	YRTGLDVSF
HLA-DRB10101	44.4	GEHEVRAFSARPHKV	VRAFSARPH
HLA-DRB10101	44.4	HNIGFYYNYFSDRIA	YYNYFSDRI
HLA-DRB10101	45.3	LRTKDKLPSANVVWE	KDKLPSANV
HLA-DRB10101	45.6	EPDKRIVPLDLFPAG	IVPLDLFPA
HLA-DRB10101	45.8	IYPIPGEVIYNPLAY	IYPIPGEVI
HLA-DRB10101	46.5	IDNFNFKSTNLNFIS	FNFKSTNLN
HLA-DRB10101	46.9	TRPDLRELSPFGFAA	LRELSPFGF
HLA-DRB10101	47.4	LRLGYSQTLTRPDLR	LRLGYSQTL
HLA-DRB10101	47.6	GYRRLGNNPDGTRYF	YRRLGNNPD
HLA-DRB10101	47.7	YNYREEANARFQASN	YREEANARF
HLA-DRB10101	48.2	ANVFFIKSRVDVIDS	FIKSRVDVI
HLA-DRB10101	48.2	YFSSTADTVRSQSLK	YFSSTADTV
HLA-DRB10101	48.9	PFNKSFSISAGNSFK	FNKSFSISA
HLA-DRB10101	49	LISTGQVDPLSTYAA	VDPLSTYAA
HLA-DRB10101	49.1	EEERLLLVRANICDA	LLLVRANIC
HLA-DRB10101	49.2	PTNLMKVGALSFNQE	LMKVGALSF
HLA-DRB10101	49.6	HSVEFQMIGFATQFK	EFQMIGFAT
[truncated: 16 more columns]

## Sheet: LIC10964
Allele	affinity(nM)	peptide	core		Allele	affinity(nM)	peptide	core		Allele	affinity(nM)	peptide	core		Allele	affinity(nM)	peptide	core		Allele	affinity(nM)	peptide	core		Allele	affinity(nM)	peptide	core		Allele	affinity(nM)	peptide	core		Allele	affinity(nM)	peptide	core		Allele	affinity(nM)	peptide	core		Allele	affinity(nM)	peptide	core
HLA-DRB10101	3.7	KPIIRGLTGQRVLVM	IRGLTGQRV		HLA-DRB10301	15.1	AGNLELDFSYQRNNR	LELDFSYQR		HLA-DRB10401	15.8	GLNLFLDTTTADAKF	LFLDTTTAD		HLA-DRB10404	8.7	TQFTLLESSLDQSAI	FTLLESSLD		HLA-DRB10405	8.9	KTQFTLLESSLDQSA	FTLLESSLD		HLA-DRB10701	3.4	LGLKNFYFSINGRFY	FYFSINGRF		HLA-DRB10802					HLA-DRB10901	21.9	QNFIYAASIAQIDLD	IYAASIAQI		HLA-DRB11101	11.7	KYTLVAISRGYQSET	LVAISRGYQ		HLA-DRB11302	3.5	SVDIRNNQTLGVSEQ	IRNNQTLGV
HLA-DRB10101	3.9	KPIFNFLKGTIGISG	FNFLKGTIG		HLA-DRB10301	16.9	SAGNLELDFSYQRNN	LELDFSYQR		HLA-DRB10401	16.2	LNLFLDTTTADAKFH	FLDTTTADA		HLA-DRB10404	9.2	KTQFTLLESSLDQSA	FTLLESSLD		HLA-DRB10405	8.9	EKTQFTLLESSLDQS	FTLLESSLD		HLA-DRB10701	3.6	TGVVWRIYKSFSTIF	IYKSFSTIF							HLA-DRB10901	23.4	IQNFIYAASIAQIDL	FIYAASIAQ		HLA-DRB11101	12.1	GKYTLVAISRGYQSE	LVAISRGYQ		HLA-DRB11302	3.8	RSVDIRNNQTLGVSE	IRNNQTLGV
HLA-DRB10101	4	PIIRGLTGQRVLVMT	IRGLTGQRV		HLA-DRB10301	21.7	GNLELDFSYQRNNRR	LELDFSYQR		HLA-DRB10401	17.2	WRIYKSFSTIFNYGR	YKSFSTIFN		HLA-DRB10404	10.1	EKTQFTLLESSLDQS	FTLLESSLD		HLA-DRB10405	9.8	DEKTQFTLLESSLDQ	FTLLESSLD		HLA-DRB10701	3.7	ILGLKNFYFSINGRF	FYFSINGRF							HLA-DRB10901	26.4	HIQNFIYAASIAQID	FIYAASIAQ		HLA-DRB11101	13.6	PGKYTLVAISRGYQS	LVAISRGYQ		HLA-DRB11302	4	VDIRNNQTLGVSEQT	IRNNQTLGV
HLA-DRB10101	4.2	HKPIFNFLKGTIGIS	FNFLKGTIG		HLA-DRB10301	23	FSAGNLELDFSYQRN	LELDFSYQR		HLA-DRB10401	18	RIYKSFSTIFNYGRG	YKSFSTIFN		HLA-DRB10404	12	DEKTQFTLLESSLDQ	FTLLESSLD		HLA-DRB10405	10.9	TQFTLLESSLDQSAI	FTLLESSLD		HLA-DRB10701	3.8	GLKNFYFSINGRFYD	FYFSINGRF							HLA-DRB10901	26.5	VWRIYKSFSTIFNYG	IYKSFSTIF		HLA-DRB11101	14.6	YTLVAISRGYQSETI	LVAISRGYQ		HLA-DRB11302	4.4	KRSVDIRNNQTLGVS	IRNNQTLGV
HLA-DRB10101	4.2	IIRGLTGQRVLVMTD	IRGLTGQRV		HLA-DRB10301	27.9	IQDILLDKNAEVLDK	ILLDKNAEV		HLA-DRB10401	18.9	QGLNLFLDTTTADAK	LFLDTTTAD		HLA-DRB10404	15.4	KDEKTQFTLLESSLD	FTLLESSLD		HLA-DRB10405	13	KDEKTQFTLLESSLD	FTLLESSLD		HLA-DRB10701	4.1	QTKNYYMTTGSTGVV	YMTTGSTGV							HLA-DRB10901	27	TKNYYMTTGSTGVVW	YYMTTGSTG		HLA-DRB11101	17.9	PPGKYTLVAISRGYQ	YTLVAISRG		HLA-DRB11302	5.1	TGMIEKNQSASIGLD	IEKNQSASI
HLA-DRB10101	4.2	SKPIIRGLTGQRVLV	IRGLTGQRV		HLA-DRB10301	29.3	GLNLFLDTTTADAKF	LFLDTTTAD		HLA-DRB10401	20.1	KTQFTLLESSLDQSA	FTLLESSLD		HLA-DRB10404	18.6	VVWRIYKSFSTIFNY	YKSFSTIFN		HLA-DRB10405	14.4	HSFFIFSAGNLELDF	FIFSAGNLE		HLA-DRB10701	4.2	GVVWRIYKSFSTIFN	IYKSFSTIF							HLA-DRB10901	27.2	VVWRIYKSFSTIFNY	IYKSFSTIF		HLA-DRB11101	18.7	KPIFNFLKGTIGISG	FNFLKGTIG		HLA-DRB11302	5.2	DKRSVDIRNNQTLGV	IRNNQTLGV
HLA-DRB10101	4.3	KIEIIRGPGSLLYGS	IIRGPGSLL		HLA-DRB10301	35.5	QDILLDKNAEVLDKS	ILLDKNAEV		HLA-DRB10401	21.1	EKTQFTLLESSLDQS	FTLLESSLD		HLA-DRB10404	19	QFTLLESSLDQSAIN	FTLLESSLD		HLA-DRB10405	14.8	FHSFFIFSAGNLELD	FIFSAGNLE		HLA-DRB10701	4.3	QKLLHEKSHFHSFFI	KSHFHSFFI							HLA-DRB10901	29.3	KNYYMTTGSTGVVWR	YYMTTGSTG		HLA-DRB11101	19.4	HKPIFNFLKGTIGIS	FNFLKGTIG		HLA-DRB11302	5.7	NTGMIEKNQSASIGL	IEKNQSASI
HLA-DRB10101	4.6	PIFNFLKGTIGISGL	FNFLKGTIG		HLA-DRB10301	38.6	LNLFLDTTTADAKFH	LFLDTTTAD		HLA-DRB10401	21.8	KSFQFYQVTSKEKYQ	FYQVTSKEK		HLA-DRB10404	20.3	GVVWRIYKSFSTIFN	YKSFSTIFN		HLA-DRB10405	15.1	KSFQFYQVTSKEKYQ	FYQVTSKEK		HLA-DRB10701	4.4	LKNFYFSINGRFYDS	FYFSINGRF							HLA-DRB10901	30.9	NHIQNFIYAASIAQI	FIYAASIAQ		HLA-DRB11101	20.7	KNFYFSINGRFYDSQ	YFSINGRFY		HLA-DRB11302	5.7	GMIEKNQSASIGLDG	IEKNQSASI
HLA-DRB10101	4.6	FHSFFIFSAGNLELD	FFIFSAGNL		HLA-DRB10301	40.1	IFSAGNLELDFSYQR	LELDFSYQR		HLA-DRB10401	22.2	TKNYYMTTGSTGVVW	YYMTTGSTG		HLA-DRB10404	20.8	VWRIYKSFSTIFNYG	YKSFSTIFN		HLA-DRB10405	16	SFFIFSAGNLELDFS	FIFSAGNLE		HLA-DRB10701	4.4	TKNYYMTTGSTGVVW	YMTTGSTGV							HLA-DRB10901	31	GRGFRAPTPFELFSY	FRAPTPFEL		HLA-DRB11101	23.9	LKNFYFSINGRFYDS	YFSINGRFY		HLA-DRB11302	7.7	RNTGMIEKNQSASIG	IEKNQSASI
HLA-DRB10101	4.6	HHKPIFNFLKGTIGI	FNFLKGTIG		HLA-DRB10301	42	IAQIDLDSGLPKYEY	IDLDSGLPK		HLA-DRB10401	22.3	VWRIYKSFSTIFNYG	YKSFSTIFN		HLA-DRB10404	23.8	WRIYKSFSTIFNYGR	YKSFSTIFN		HLA-DRB10405	17.8	DKSFQFYQVTSKEKY	FYQVTSKEK		HLA-DRB10701	4.5	EQTKNYYMTTGSTGV	YMTTGSTGV							HLA-DRB10901	31.1	QTKNYYMTTGSTGVV	YYMTTGSTG		HLA-DRB11101	24.8	NFYFSINGRFYDSQY	YFSINGRFY		HLA-DRB11302	8.2	DIRNNQTLGVSEQTK	IRNNQTLGV
HLA-DRB10101	4.7	HFHSFFIFSAGNLEL	FFIFSAGNL		HLA-DRB10301	44.2	PIQDILLDKNAEVLD	ILLDKNAEV		HLA-DRB10401	23.1	IYKSFSTIFNYGRGF	FSTIFNYGR		HLA-DRB10404	26.3	YQGLNLFLDTTTADA	NLFLDTTTA		HLA-DRB10405	17.9	SFQFYQVTSKEKYQG	FYQVTSKEK		HLA-DRB10701	4.8	VVWRIYKSFSTIFNY	IYKSFSTIF							HLA-DRB10901	31.8	GVVWRIYKSFSTIFN	IYKSFSTIF		HLA-DRB11101	26.3	HHKPIFNFLKGTIGI	FNFLKGTIG		HLA-DRB11302	9	MIEKNQSASIGLDGD	IEKNQSASI
HLA-DRB10101	4.7	QKIEIIRGPGSLLYG	IIRGPGSLL		HLA-DRB10301	46.8	NLELDFSYQRNNRRE	LELDFSYQR		HLA-DRB10401	23.9	YQGLNLFLDTTTADA	LFLDTTTAD		HLA-DRB10404	26.4	KYQGLNLFLDTTTAD	NLFLDTTTA		HLA-DRB10405	18	HFHSFFIFSAGNLEL	FIFSAGNLE		HLA-DRB10701	4.9	KLLHEKSHFHSFFIF	KSHFHSFFI							HLA-DRB10901	31.8	WRIYKSFSTIFNYGR	IYKSFSTIF		HLA-DRB11101	26.8	PIFNFLKGTIGISGL	FNFLKGTIG		HLA-DRB11302	9.1	IQDILLDKNAEVLDK	ILLDKNAEV
HLA-DRB10101	4.9	IRGLTGQRVLVMTDG	IRGLTGQRV							HLA-DRB10401	24	SFQFYQVTSKEKYQG	FYQVTSKEK		HLA-DRB10404	28	RIYKSFSTIFNYGRG	YKSFSTIFN		HLA-DRB10405	20	IQNFIYAASIAQIDL	YAASIAQID		HLA-DRB10701	5.2	KNYYMTTGSTGVVWR	YMTTGSTGV							HLA-DRB10901	34.3	YGRGFRAPTPFELFS	FRAPTPFEL		HLA-DRB11101	27.3	TGVVWRIYKSFSTIF	WRIYKSFST		HLA-DRB11302	9.7	LRNTGMIEKNQSASI	IEKNQSASI
HLA-DRB10101	5	IQKIEIIRGPGSLLY	IIRGPGSLL							HLA-DRB10401	24.5	KNYYMTTGSTGVVWR	YYMTTGSTG		HLA-DRB10404	29	IYKSFSTIFNYGRGF	YKSFSTIFN		HLA-DRB10405	20	QNFIYAASIAQIDLD	YAASIAQID		HLA-DRB10701	5.6	KNFYFSINGRFYDSQ	FYFSINGRF							HLA-DRB10901	35.5	NYGRGFRAPTPFELF	FRAPTPFEL		HLA-DRB11101	27.9	WGNFYLDSFKREQTQ	FYLDSFKRE		HLA-DRB11302	10.5	QDILLDKNAEVLDKS	ILLDKNAEV
HLA-DRB10101	5	TKGYNLIDAGLGFEL	YNLIDAGLG							HLA-DRB10401	24.7	DEKTQFTLLESSLDQ	FTLLESSLD		HLA-DRB10404	30	GNFAIYGNLNGFGYR	FAIYGNLNG		HLA-DRB10405	20.5	LKNFYFSINGRFYDS	FYFSINGRF		HLA-DRB10701	6.4	NTGMIEKNQSASIGL	KNQSASIGL							HLA-DRB10901	38.2	RGFRAPTPFELFSYG	FRAPTPFEL		HLA-DRB11101	30.4	GSTGVVWRIYKSFST	TGVVWRIYK		HLA-DRB11302	10.8	PIQDILLDKNAEVLD	ILLDKNAEV
HLA-DRB10101	5.1	KNYYMTTGSTGVVWR	YYMTTGSTG							HLA-DRB10401	24.7	TQFTLLESSLDQSAI	FTLLESSLD		HLA-DRB10404	30.1	NFAIYGNLNGFGYRA	FAIYGNLNG		HLA-DRB10405	21.4	SHFHSFFIFSAGNLE	FHSFFIFSA		HLA-DRB10701	6.5	LSIQNVFNVSYVDHL	FNVSYVDHL							HLA-DRB10901	39	TGVVWRIYKSFSTIF	IYKSFSTIF		HLA-DRB11101	31	GNFYLDSFKREQTQD	FYLDSFKRE		HLA-DRB11302	13	IEKNQSASIGLDGDW	IEKNQSASI
HLA-DRB10101	5.2	TKNYYMTTGSTGVVW	YYMTTGSTG							HLA-DRB10401	25.2	KYQGLNLFLDTTTAD	LFLDTTTAD		HLA-DRB10404	30.8	EKYQGLNLFLDTTTA	NLFLDTTTA		HLA-DRB10405	21.8	VVWRIYKSFSTIFNY	YKSFSTIFN		HLA-DRB10701	6.5	LLHEKSHFHSFFIFS	KSHFHSFFI							HLA-DRB10901	39.8	NFIYAASIAQIDLDS	YAASIAQID		HLA-DRB11101	32	STGVVWRIYKSFSTI	VWRIYKSFS		HLA-DRB11302	13.6	LPIQDILLDKNAEVL	ILLDKNAEV
HLA-DRB10101	5.2	IEIIRGPGSLLYGSD	IIRGPGSLL							HLA-DRB10401	26.5	DKSFQFYQVTSKEKY	FYQVTSKEK		HLA-DRB10404	30.9	DSILGLKNFYFSING	ILGLKNFYF		HLA-DRB10405	22.2	KYQGLNLFLDTTTAD	LNLFLDTTT		HLA-DRB10701	6.6	TEISIFQNHIQNFIY	FQNHIQNFI							HLA-DRB10901	45	LKNFYFSINGRFYDS	FYFSINGRF		HLA-DRB11101	32.3	IQAELFRKLVFSGGI	QAELFRKLV		HLA-DRB11302	14.9	IRNNQTLGVSEQTKN	IRNNQTLGV
HLA-DRB10101	5.2	IFNFLKGTIGISGLE	FNFLKGTIG							HLA-DRB10401	27	NLFLDTTTADAKFHH	FLDTTTADA		HLA-DRB10404	31.8	QGLNLFLDTTTADAK	NLFLDTTTA		HLA-DRB10405	22.3	GLKNFYFSINGRFYD	FYFSINGRF		HLA-DRB10701	6.7	KSHFHSFFIFSAGNL	FFIFSAGNL							HLA-DRB10901	45.4	GLKNFYFSINGRFYD	FYFSINGRF		HLA-DRB11101	33.4	DWGNFYLDSFKREQT	NFYLDSFKR		HLA-DRB11302	17.1	DILLDKNAEVLDKSF	ILLDKNAEV
HLA-DRB10101	5.4	TSKPIIRGLTGQRVL	IRGLTGQRV							HLA-DRB10401	27.1	QTKNYYMTTGSTGVV	YYMTTGSTG		HLA-DRB10404	34	GLNLFLDTTTADAKF	NLFLDTTTA		HLA-DRB10405	22.7	FQFYQVTSKEKYQGL	FYQVTSKEK		HLA-DRB10701	6.8	SIQNVFNVSYVDHLS	FNVSYVDHL							HLA-DRB10901	46	NYYMTTGSTGVVWRI	YYMTTGSTG		HLA-DRB11101	33.9	VKIILQESRKTTITN	ILQESRKTT		HLA-DRB11302	18.9	GEFVLNHVPPGKYTL	FVLNHVPPG
HLA-DRB10101	5.6	KTQFTLLESSLDQSA	FTLLESSLD							HLA-DRB10401	30.6	EKYQGLNLFLDTTTA	YQGLNLFLD		HLA-DRB10404	34.2	AGNFAIYGNLNGFGY	FAIYGNLNG		HLA-DRB10405	23.2	FFIFSAGNLELDFSY	FIFSAGNLE		HLA-DRB10701	6.9	NYYMTTGSTGVVWRI	YMTTGSTGV							HLA-DRB10901	46.1	EQTKNYYMTTGSTGV	YYMTTGSTG		HLA-DRB11101	34	NVKIILQESRKTTIT	ILQESRKTT		HLA-DRB11302	19	LLPIQDILLDKNAEV	ILLDKNAEV
HLA-DRB10101	5.6	HSFFIFSAGNLELDF	FFIFSAGNL							HLA-DRB10401	31.1	KDEKTQFTLLESSLD	FTLLESSLD		HLA-DRB10404	35	YKSFSTIFNYGRGFR	YKSFSTIFN		HLA-DRB10405	24	GVVWRIYKSFSTIFN	YKSFSTIFN		HLA-DRB10701	6.9	EISIFQNHIQNFIYA	FQNHIQNFI							HLA-DRB10901	47.1	FNYGRGFRAPTPFEL	FRAPTPFEL		HLA-DRB11101	34.2	FYFSINGRFYDSQYR	YFSINGRFY		HLA-DRB11302	20.1	EFVLNHVPPGKYTLV	FVLNHVPPG
HLA-DRB10101	5.6	YKDYALNPGLNAILK	YALNPGLNA							HLA-DRB10401	37.6	VVWRIYKSFSTIFNY	YKSFSTIFN		HLA-DRB10404	36.1	EDSILGLKNFYFSIN	ILGLKNFYF		HLA-DRB10405	24.6	KEKYQGLNLFLDTTT	YQGLNLFLD		HLA-DRB10701	7	QTEISIFQNHIQNFI	FQNHIQNFI												HLA-DRB11101	35.2	VPPGKYTLVAISRGY	YTLVAISRG		HLA-DRB11302	21.1	KGEFVLNHVPPGKYT	FVLNHVPPG
HLA-DRB10101	6	FHHKPIFNFLKGTIG	FNFLKGTIG							HLA-DRB10401	38	LDKSFQFYQVTSKEK	FYQVTSKEK		HLA-DRB10404	36.2	DAGNFAIYGNLNGFG	FAIYGNLNG		HLA-DRB10405	24.9	LDKSFQFYQVTSKEK	FYQVTSKEK		HLA-DRB10701	7.4	VWRIYKSFSTIFNYG	IYKSFSTIF												HLA-DRB11101	35.6	GVVWRIYKSFSTIFN	WRIYKSFST		HLA-DRB11302	21.5	TGIVKDKNGNSISNV	VKDKNGNSI
HLA-DRB10101	6	SHFHSFFIFSAGNLE	FFIFSAGNL							HLA-DRB10401	39.8	NYYMTTGSTGVVWRI	YYMTTGSTG		HLA-DRB10404	38.2	LNLFLDTTTADAKFH	NLFLDTTTA		HLA-DRB10405	25.3	HIQNFIYAASIAQID	YAASIAQID		HLA-DRB10701	7.5	TGMIEKNQSASIGLD	KNQSASIGL												HLA-DRB11101	35.6	TGSTGVVWRIYKSFS	TGVVWRIYK		HLA-DRB11302	24.2	EISIFQNHIQNFIYA	IFQNHIQNF
HLA-DRB10101	6.2	KGYNLIDAGLGFELP	YNLIDAGLG							HLA-DRB10401	40	YKSFSTIFNYGRGFR	FSTIFNYGR		HLA-DRB10404	38.5	SILGLKNFYFSINGR	ILGLKNFYF		HLA-DRB10405	25.3	EKYQGLNLFLDTTTA	LNLFLDTTT		HLA-DRB10701	7.6	ISIFQNHIQNFIYAA	FQNHIQNFI												HLA-DRB11101	36.4	SIQAELFRKLVFSGG	QAELFRKLV		HLA-DRB11302	25.8	LTGIVKDKNGNSISN	VKDKNGNSI
HLA-DRB10101	6.4	NVKIILQESRKTTIT	IILQESRKT							HLA-DRB10401	41	QFTLLESSLDQSAIN	FTLLESSLD		HLA-DRB10404	41.9	ETAMSAINNTPGVSN	MSAINNTPG		HLA-DRB10405	25.9	NFIYAASIAQIDLDS	YAASIAQID		HLA-DRB10701	7.8	HFHSFFIFSAGNLEL	FFIFSAGNL												HLA-DRB11101	37.3	SFQFYQVTSKEKYQG	FYQVTSKEK		HLA-DRB11302	28.3	EKGEFVLNHVPPGKY	FVLNHVPPG
HLA-DRB10101	6.4	PQPITVLSGRQLDRQ	ITVLSGRQL							HLA-DRB10401	41.4	FQFYQVTSKEKYQGL	FYQVTSKEK		HLA-DRB10404	43.2	GETAMSAINNTPGVS	MSAINNTPG		HLA-DRB10405	25.9	YQGLNLFLDTTTADA	LNLFLDTTT		HLA-DRB10701	7.9	IQNVFNVSYVDHLSR	FNVSYVDHL												HLA-DRB11101	37.4	FSIQAELFRKLVFSG	QAELFRKLV		HLA-DRB11302	28.4	TEISIFQNHIQNFIY	IFQNHIQNF
HLA-DRB10101	6.5	PTKGYNLIDAGLGFE	YNLIDAGLG							HLA-DRB10401	43.4	NGFGYRASSNSRKAG	YRASSNSRK		HLA-DRB10404	43.6	FTLLESSLDQSAINV	FTLLESSLD		HLA-DRB10405	26.5	KNFYFSINGRFYDSQ	FYFSINGRF		HLA-DRB10701	8	NFYFSINGRFYDSQY	FYFSINGRF												HLA-DRB11101	38	KSFQFYQVTSKEKYQ	FYQVTSKEK		HLA-DRB11302	30	GIVKDKNGNSISNVK	VKDKNGNSI
HLA-DRB10101	6.7	KSHFHSFFIFSAGNL	FFIFSAGNL							HLA-DRB10401	44.1	EQTKNYYMTTGSTGV	YYMTTGSTG		HLA-DRB10404	43.8	FAIYGNLNGFGYRAS	FAIYGNLNG		HLA-DRB10405	27.5	VWRIYKSFSTIFNYG	YKSFSTIFN		HLA-DRB10701	8.1	LHEKSHFHSFFIFSA	KSHFHSFFI												HLA-DRB11101	38.4	GLKNFYFSINGRFYD	YFSINGRFY		HLA-DRB11302	30.6	TLTGIVKDKNGNSIS	VKDKNGNSI
HLA-DRB10101	6.7	NIQKIEIIRGPGSLL	IIRGPGSLL							HLA-DRB10401	44.9	HIQNFIYAASIAQID	FIYAASIAQ		HLA-DRB10404	44.3	QDAGNFAIYGNLNGF	FAIYGNLNG		HLA-DRB10405	28.1	LGLKNFYFSINGRFY	FYFSINGRF		HLA-DRB10701	8.2	IQNFIYAASIAQIDL	FIYAASIAQ												HLA-DRB11101	39.7	NFYLDSFKREQTQDL	YLDSFKREQ		HLA-DRB11302	31.5	ISIFQNHIQNFIYAA	IFQNHIQNF
HLA-DRB10101	6.8	NYYMTTGSTGVVWRI	YYMTTGSTG							HLA-DRB10401	45.7	LNGFGYRASSNSRKA	YRASSNSRK		HLA-DRB10404	48.9	RGETAMSAINNTPGV	MSAINNTPG		HLA-DRB10405	29.3	FIYAASIAQIDLDSG	YAASIAQID		HLA-DRB10701	8.6	IFQNHIQNFIYAASI	FQNHIQNFI												HLA-DRB11101	40.1	FQFYQVTSKEKYQGL	FYQVTSKEK		HLA-DRB11302	32.1	ILLDKNAEVLDKSFQ	ILLDKNAEV
HLA-DRB10101	6.8	EIIRGPGSLLYGSDA	IIRGPGSLL							HLA-DRB10401	47.2	NHIQNFIYAASIAQI	FIYAASIAQ							HLA-DRB10405	29.6	QTKNYYMTTGSTGVV	YYMTTGSTG		HLA-DRB10701	8.7	NHIQNFIYAASIAQI	FIYAASIAQ												HLA-DRB11101	40.6	TLVAISRGYQSETIS	LVAISRGYQ		HLA-DRB11302	33.7	QTEISIFQNHIQNFI	IFQNHIQNF
HLA-DRB10101	7	EKTQFTLLESSLDQS	FTLLESSLD							HLA-DRB10401	48.5	GFGYRASSNSRKAGK	YRASSNSRK							HLA-DRB10405	29.9	TKNYYMTTGSTGVVW	YYMTTGSTG		HLA-DRB10701	9.1	SHFHSFFIFSAGNLE	FFIFSAGNL												HLA-DRB11101	40.8	KSFSTIFNYGRGFRA	FSTIFNYGR		HLA-DRB11302	35	FVLNHVPPGKYTLVA	FVLNHVPPG
HLA-DRB10101	7.1	FNFLKGTIGISGLEQ	FNFLKGTIG																	HLA-DRB10405	30.1	SKEKYQGLNLFLDTT	YQGLNLFLD		HLA-DRB10701	9.1	YYMTTGSTGVVWRIY	YMTTGSTGV												HLA-DRB11101	41.3	VVWRIYKSFSTIFNY	WRIYKSFST		HLA-DRB11302	38	VTLTGIVKDKNGNSI	VKDKNGNSI
HLA-DRB10101	7.1	RYKDYALNPGLNAIL	YALNPGLNA																	HLA-DRB10405	30.6	KSHFHSFFIFSAGNL	FHSFFIFSA		HLA-DRB10701	9.4	HIQNFIYAASIAQID	FIYAASIAQ												HLA-DRB11101	42.3	FSTIFNYGRGFRAPT	FNYGRGFRA		HLA-DRB11302	40.3	SIFQNHIQNFIYAAS	IFQNHIQNF
HLA-DRB10101	7.2	TPTKGYNLIDAGLGF	YNLIDAGLG																	HLA-DRB10405	32.1	WRIYKSFSTIFNYGR	YKSFSTIFN		HLA-DRB10701	9.4	QNFIYAASIAQIDLD	FIYAASIAQ												HLA-DRB11101	42.3	KIILQESRKTTITNE	ILQESRKTT		HLA-DRB11302	43.5	IFQNHIQNFIYAASI	IFQNHIQNF
HLA-DRB10101	7.3	QPITVLSGRQLDRQR	ITVLSGRQL																	HLA-DRB10405	34.1	QFTLLESSLDQSAIN	FTLLESSLD		HLA-DRB10701	9.9	QNVFNVSYVDHLSRY	FNVSYVDHL												HLA-DRB11101	42.8	QAELFRKLVFSGGID	FRKLVFSGG
HLA-DRB10101	7.3	KDYALNPGLNAILKV	YALNPGLNA																	HLA-DRB10405	36.5	ILGLKNFYFSINGRF	FYFSINGRF		HLA-DRB10701	10.3	HEKSHFHSFFIFSAG	KSHFHSFFI												HLA-DRB11101	42.9	NLDFSLRFASSKIQT	LDFSLRFAS
HLA-DRB10101	7.3	IQNFIYAASIAQIDL	FIYAASIAQ																	HLA-DRB10405	37.7	QGLNLFLDTTTADAK	LNLFLDTTT		HLA-DRB10701	10.4	WRIYKSFSTIFNYGR	IYKSFSTIF												HLA-DRB11101	43	SFSTIFNYGRGFRAP	FSTIFNYGR
HLA-DRB10101	7.4	SFFIFSAGNLELDFS	FFIFSAGNL																	HLA-DRB10405	39	TGVVWRIYKSFSTIF	WRIYKSFST		HLA-DRB10701	10.5	SIFQNHIQNFIYAAS	FQNHIQNFI												HLA-DRB11101	43.2	FHHKPIFNFLKGTIG	IFNFLKGTI
HLA-DRB10101	7.5	QTKNYYMTTGSTGVV	YYMTTGSTG																	HLA-DRB10405	39.8	KNYYMTTGSTGVVWR	YYMTTGSTG		HLA-DRB10701	10.8	FHSFFIFSAGNLELD	FIFSAGNLE												HLA-DRB11101	43.3	SNVKIILQESRKTTI	ILQESRKTT
HLA-DRB10101	7.6	VKIILQESRKTTITN	IILQESRKT																	HLA-DRB10405	40.4	TSKEKYQGLNLFLDT	YQGLNLFLD		HLA-DRB10701	10.9	GMIEKNQSASIGLDG	KNQSASIGL												HLA-DRB11101	43.5	DKSFQFYQVTSKEKY	FYQVTSKEK
HLA-DRB10101	8.2	TQFTLLESSLDQSAI	FTLLESSLD																	HLA-DRB10405	40.5	LTGQRVLVMTDGIRQ	RVLVMTDGI		HLA-DRB10701	11.4	NFIYAASIAQIDLDS	FIYAASIAQ												HLA-DRB11101	43.7	AGYFLEELKLGSLTF	FLEELKLGS
HLA-DRB10101	8.3	APQPITVLSGRQLDR	ITVLSGRQL																	HLA-DRB10405	41	VLDKSFQFYQVTSKE	FQFYQVTSK		HLA-DRB10701	11.5	QNHIQNFIYAASIAQ	FIYAASIAQ												HLA-DRB11101	45.5	NNLDFSLRFASSKIQ	LDFSLRFAS
HLA-DRB10101	8.5	LKNFYFSINGRFYDS	FYFSINGRF																	HLA-DRB10405	42.2	EQTKNYYMTTGSTGV	YYMTTGSTG		HLA-DRB10701	11.6	FQNHIQNFIYAASIA	FQNHIQNFI												HLA-DRB11101	45.5	FSLRFASSKIQTEIS	LRFASSKIQ
HLA-DRB10101	8.5	YYMTTGSTGVVWRIY	YYMTTGSTG																	HLA-DRB10405	42.9	TGQRVLVMTDGIRQE	RVLVMTDGI		HLA-DRB10701	11.8	FYFSINGRFYDSQYR	FYFSINGRF												HLA-DRB11101	46.6	GYFLEELKLGSLTFS	FLEELKLGS
HLA-DRB10101	8.6	KGEFVLNHVPPGKYT	FVLNHVPPG																	HLA-DRB10405	43.6	GLTGQRVLVMTDGIR	RVLVMTDGI		HLA-DRB10701	13.1	NVFNVSYVDHLSRYK	FNVSYVDHL												HLA-DRB11101	47.5	LDFSLRFASSKIQTE	LRFASSKIQ
HLA-DRB10101	9	IIRGPGSLLYGSDAL	IIRGPGSLL																	HLA-DRB10405	45.6	EKSHFHSFFIFSAGN	FHSFFIFSA		HLA-DRB10701	13.2	HSFFIFSAGNLELDF	FIFSAGNLE												HLA-DRB11101	47.6	WRIYKSFSTIFNYGR	YKSFSTIFN
HLA-DRB10101	9	FRKLVFSGGIDIVYS	LVFSGGIDI																	HLA-DRB10405	45.8	VPPGKYTLVAISRGY	YTLVAISRG		HLA-DRB10701	13.8	FIYAASIAQIDLDSG	FIYAASIAQ												HLA-DRB11101	47.9	DFSLRFASSKIQTEI	LRFASSKIQ
HLA-DRB10101	9	SNVKIILQESRKTTI	IILQESRKT																	HLA-DRB10405	47	PPGKYTLVAISRGYQ	YTLVAISRG		HLA-DRB10701	14.4	EKSHFHSFFIFSAGN	KSHFHSFFI												HLA-DRB11101	49.3	GDWGNFYLDSFKREQ	NFYLDSFKR
HLA-DRB10101	9.2	DEKTQFTLLESSLDQ	FTLLESSLD																	HLA-DRB10405	48.4	EDSILGLKNFYFSIN	ILGLKNFYF		HLA-DRB10701	15.3	YMTTGSTGVVWRIYK	YMTTGSTGV
HLA-DRB10101	9.2	GTSKPIIRGLTGQRV	IRGLTGQRV																	HLA-DRB10405	49.2	GLNLFLDTTTADAKF	LNLFLDTTT		HLA-DRB10701	16.7	MIEKNQSASIGLDGD	KNQSASIGL
HLA-DRB10101	9.3	KNFYFSINGRFYDSQ	YFSINGRFY																						HLA-DRB10701	17.8	NNLDFSLRFASSKIQ	SLRFASSKI
HLA-DRB10101	9.4	QNFIYAASIAQIDLD	IYAASIAQI																						HLA-DRB10701	18.2	RIYKSFSTIFNYGRG	IYKSFSTIF
HLA-DRB10101	9.5	GYNLIDAGLGFELPH	YNLIDAGLG																						HLA-DRB10701	18.4	SFFIFSAGNLELDFS	FIFSAGNLE
HLA-DRB10101	9.6	NHIQNFIYAASIAQI	FIYAASIAQ																						HLA-DRB10701	18.5	NVKIILQESRKTTIT	LQESRKTTI
HLA-DRB10101	9.7	NSDFLTAPQPITVLS	FLTAPQPIT																						HLA-DRB10701	18.6	STGVVWRIYKSFSTI	WRIYKSFST
HLA-DRB10101	9.8	LPKYEYKQGNAILKG	YEYKQGNAI																						HLA-DRB10701	18.8	DKSFQFYQVTSKEKY	FYQVTSKEK
HLA-DRB10101	10.1	YALNPGLNAILKVSF	YALNPGLNA																						HLA-DRB10701	19.9	VKIILQESRKTTITN	LQESRKTTI
HLA-DRB10101	10.1	HIQNFIYAASIAQID	FIYAASIAQ																						HLA-DRB10701	20.1	SKPIIRGLTGQRVLV	IRGLTGQRV
HLA-DRB10101	10.5	PITVLSGRQLDRQRG	ITVLSGRQL																						HLA-DRB10701	20.2	NLDFSLRFASSKIQT	SLRFASSKI
HLA-DRB10101	10.6	DYALNPGLNAILKVS	YALNPGLNA																						HLA-DRB10701	20.4	VFNVSYVDHLSRYKD	FNVSYVDHL
HLA-DRB10101	11.2	EKGEFVLNHVPPGKY	FVLNHVPPG																						HLA-DRB10701	20.5	SNVKIILQESRKTTI	LQESRKTTI
HLA-DRB10101	11.2	FFIFSAGNLELDFSY	FFIFSAGNL																						HLA-DRB10701	21.2	LDFSLRFASSKIQTE	SLRFASSKI
HLA-DRB10101	11.2	FSTIFNYGRGFRAPT	FNYGRGFRA																						HLA-DRB10701	21.2	KSFQFYQVTSKEKYQ	FYQVTSKEK
HLA-DRB10101	11.3	ETPTKGYNLIDAGLG	YNLIDAGLG																						HLA-DRB10701	21.6	KPIIRGLTGQRVLVM	IRGLTGQRV
HLA-DRB10101	11.4	KYEYKQGNAILKGGE	YKQGNAILK																						HLA-DRB10701	21.8	TSKPIIRGLTGQRVL	IRGLTGQRV
HLA-DRB10101	11.7	TNSDFLTAPQPITVL	FLTAPQPIT																						HLA-DRB10701	22.7	FNYGRGFRAPTPFEL	FRAPTPFEL
HLA-DRB10101	11.8	STIFNYGRGFRAPTP	FNYGRGFRA																						HLA-DRB10701	23	SNNLDFSLRFASSKI	SLRFASSKI
HLA-DRB10101	12	KIILQESRKTTITNE	IILQESRKT																						HLA-DRB10701	23.5	GSTGVVWRIYKSFST	WRIYKSFST
HLA-DRB10101	12.3	GFGYRASSNSRKAGK	YRASSNSRK																						HLA-DRB10701	23.9	LDKSFQFYQVTSKEK	FYQVTSKEK
HLA-DRB10101	12.7	QFTLLESSLDQSAIN	FTLLESSLD																						HLA-DRB10701	24	DFSLRFASSKIQTEI	SLRFASSKI
HLA-DRB10101	12.7	KDEKTQFTLLESSLD	FTLLESSLD																						HLA-DRB10701	24	FFIFSAGNLELDFSY	FIFSAGNLE
HLA-DRB10101	12.8	LFRKLVFSGGIDIVY	LVFSGGIDI																						HLA-DRB10701	24.9	KIILQESRKTTITNE	LQESRKTTI
HLA-DRB10101	12.8	GLKNFYFSINGRFYD	FYFSINGRF																						HLA-DRB10701	25.7	IEKNQSASIGLDGDW	KNQSASIGL
HLA-DRB10101	12.9	PKYEYKQGNAILKGG	YKQGNAILK																						HLA-DRB10701	28.2	AISRGYQSETISITI	QSETISITI
HLA-DRB10101	12.9	SDFLTAPQPITVLSG	FLTAPQPIT																						HLA-DRB10701	28.5	FSLRFASSKIQTEIS	SLRFASSKI
HLA-DRB10101	13.2	LGLKNFYFSINGRFY	FYFSINGRF																						HLA-DRB10701	29	NYGRGFRAPTPFELF	FRAPTPFEL
HLA-DRB10101	13.4	GLPKYEYKQGNAILK	YEYKQGNAI																						HLA-DRB10701	31.5	SFQFYQVTSKEKYQG	FYQVTSKEK
HLA-DRB10101	13.7	GVVWRIYKSFSTIFN	WRIYKSFST																						HLA-DRB10701	32	IYKSFSTIFNYGRGF	IYKSFSTIF
HLA-DRB10101	13.8	EQTKNYYMTTGSTGV	YYMTTGSTG																						HLA-DRB10701	33	ARAGLRWTEDSILGL	LRWTEDSIL
HLA-DRB10101	13.8	QGLNLFLDTTTADAK	NLFLDTTTA																						HLA-DRB10701	34.5	NRARAGLRWTEDSIL	LRWTEDSIL
HLA-DRB10101	13.9	SRYKDYALNPGLNAI	YALNPGLNA																						HLA-DRB10701	34.7	FQFYQVTSKEKYQGL	FYQVTSKEK
HLA-DRB10101	14.1	ITVLSGRQLDRQRGE	ITVLSGRQL																						HLA-DRB10701	36.1	IILQESRKTTITNEK	LQESRKTTI
HLA-DRB10101	14.6	GEFVLNHVPPGKYTL	FVLNHVPPG																						HLA-DRB10701	36.1	PIIRGLTGQRVLVMT	IRGLTGQRV
HLA-DRB10101	14.8	QNHIQNFIYAASIAQ	FIYAASIAQ																						HLA-DRB10701	36.2	FNVSYVDHLSRYKDY	FNVSYVDHL
HLA-DRB10101	15	NFIYAASIAQIDLDS	FIYAASIAQ																						HLA-DRB10701	36.6	KSFSTIFNYGRGFRA	FNYGRGFRA
HLA-DRB10101	15	YNLIDAGLGFELPHF	YNLIDAGLG																						HLA-DRB10701	37.3	YGRGFRAPTPFELFS	FRAPTPFEL
HLA-DRB10101	15.1	TAPQPITVLSGRQLD	ITVLSGRQL																						HLA-DRB10701	37.7	ELFRKLVFSGGIDIV	LVFSGGIDI
HLA-DRB10101	15.2	LNLFLDTTTADAKFH	FLDTTTADA																						HLA-DRB10701	37.8	SLRFASSKIQTEISI	SLRFASSKI
HLA-DRB10101	15.5	GSLLYGSDALGGVVN	LYGSDALGG																						HLA-DRB10701	38.4	KDKNGNSISNVKIIL	GNSISNVKI
HLA-DRB10101	15.5	LTAPQPITVLSGRQL	ITVLSGRQL																						HLA-DRB10701	38.8	SFSTIFNYGRGFRAP	FNYGRGFRA
HLA-DRB10101	15.5	NFYFSINGRFYDSQY	YFSINGRFY																						HLA-DRB10701	40.2	FSTIFNYGRGFRAPT	FNYGRGFRA
HLA-DRB10101	17.2	FGYRASSNSRKAGKI	YRASSNSRK																						HLA-DRB10701	41.9	VKDKNGNSISNVKII	GNSISNVKI
HLA-DRB10101	17.2	PGSLLYGSDALGGVV	LYGSDALGG																						HLA-DRB10701	42.9	AELFRKLVFSGGIDI	LVFSGGIDI
HLA-DRB10101	17.3	GLNLFLDTTTADAKF	NLFLDTTTA																						HLA-DRB10701	43.2	FYQVTSKEKYQGLNL	FYQVTSKEK
HLA-DRB10101	17.7	TIFNYGRGFRAPTPF	FNYGRGFRA																						HLA-DRB10701	45	RAGLRWTEDSILGLK	LRWTEDSIL
HLA-DRB10101	18.1	VVWRIYKSFSTIFNY	WRIYKSFST																						HLA-DRB10701	45.9	LTAPQPITVLSGRQL	ITVLSGRQL
HLA-DRB10101	18.3	FAIYGNLNGFGYRAS	YGNLNGFGY																						HLA-DRB10701	45.9	GTSKPIIRGLTGQRV	IRGLTGQRV
HLA-DRB10101	18.5	RKLVFSGGIDIVYSR	LVFSGGIDI																						HLA-DRB10701	46.4	RARAGLRWTEDSILG	LRWTEDSIL
HLA-DRB10101	18.7	TGVVWRIYKSFSTIF	WRIYKSFST																						HLA-DRB10701	46.8	QVTSKEKYQGLNLFL	KYQGLNLFL
HLA-DRB10101	18.9	ISNVKIILQESRKTT	IILQESRKT																						HLA-DRB10701	47.2	SEQTKNYYMTTGSTG	YYMTTGSTG
HLA-DRB10101	18.9	KSFSTIFNYGRGFRA	FNYGRGFRA																						HLA-DRB10701	47.3	LFRKLVFSGGIDIVY	LVFSGGIDI
HLA-DRB10101	20.1	NEKGEFVLNHVPPGK	FVLNHVPPG																						HLA-DRB10701	47.5	TIFNYGRGFRAPTPF	FNYGRGFRA
HLA-DRB10101	20.1	EDSILGLKNFYFSIN	ILGLKNFYF																						HLA-DRB10701	47.6	EKNQSASIGLDGDWG	KNQSASIGL
HLA-DRB10101	20.5	SFSTIFNYGRGFRAP	FNYGRGFRA																						HLA-DRB10701	47.8	GTSKPTVDLSIQNVF	VDLSIQNVF
HLA-DRB10101	20.7	EFVLNHVPPGKYTLV	FVLNHVPPG																						HLA-DRB10701	48.6	LRFASSKIQTEISIF	KIQTEISIF
HLA-DRB10101	20.8	DFSLRFASSKIQTEI	LRFASSKIQ																						HLA-DRB10701	49.3	STIFNYGRGFRAPTP	FNYGRGFRA
HLA-DRB10101	20.9	DFLTAPQPITVLSGR	FLTAPQPIT																						HLA-DRB10701	49.5	QFYQVTSKEKYQGLN	FYQVTSKEK
HLA-DRB10101	21.2	NGFGYRASSNSRKAG	YRASSNSRK																						HLA-DRB10701	49.8	GRGFRAPTPFELFSY	FRAPTPFEL
HLA-DRB10101	22	SFQFYQVTSKEKYQG	FYQVTSKEK
HLA-DRB10101	22.1	YEYKQGNAILKGGEF	YKQGNAILK
HLA-DRB10101	22.1	FYFSINGRFYDSQYR	YFSINGRFY
HLA-DRB10101	22.6	LDFSLRFASSKIQTE	LRFASSKIQ
HLA-DRB10101	22.8	FTLLESSLDQSAINV	FTLLESSLD
HLA-DRB10101	23.3	VWRIYKSFSTIFNYG	WRIYKSFST
HLA-DRB10101	23.7	FSLRFASSKIQTEIS	LRFASSKIQ
HLA-DRB10101	24.5	TEDSILGLKNFYFSI	ILGLKNFYF
HLA-DRB10101	25.3	FIYAASIAQIDLDSG	FIYAASIAQ
HLA-DRB10101	25.3	YMTTGSTGVVWRIYK	YMTTGSTGV
HLA-DRB10101	25.3	STNSDFLTAPQPITV	FLTAPQPIT
HLA-DRB10101	25.8	VVNVIRDKAPLSEEG	VIRDKAPLS
HLA-DRB10101	26	FLTAPQPITVLSGRQ	FLTAPQPIT
HLA-DRB10101	26.2	IILQESRKTTITNEK	IILQESRKT
HLA-DRB10101	26.5	IPSYGIINIAGYFLE	YGIINIAGY
HLA-DRB10101	26.5	ELFRKLVFSGGIDIV	LVFSGGIDI
HLA-DRB10101	26.9	YQGLNLFLDTTTADA	NLFLDTTTA
HLA-DRB10101	27.4	PGKYTLVAISRGYQS	YTLVAISRG
HLA-DRB10101	28.6	NLDFSLRFASSKIQT	LRFASSKIQ
HLA-DRB10101	28.9	LNGFGYRASSNSRKA	YRASSNSRK
HLA-DRB10101	28.9	SLLYGSDALGGVVNV	LYGSDALGG
HLA-DRB10101	29.1	NFAIYGNLNGFGYRA	YGNLNGFGY
HLA-DRB10101	30.2	SGLPKYEYKQGNAIL	YEYKQGNAI
HLA-DRB10101	30.2	IFNYGRGFRAPTPFE	FNYGRGFRA
HLA-DRB10101	30.3	ELDSFNIQKIEIIRG	FNIQKIEII
HLA-DRB10101	31.3	DSILGLKNFYFSING	ILGLKNFYF
HLA-DRB10101	31.9	FVLNHVPPGKYTLVA	FVLNHVPPG
HLA-DRB10101	32	GRQLDRQRGETAMSA	LDRQRGETA
HLA-DRB10101	32.1	ILGLKNFYFSINGRF	FYFSINGRF
HLA-DRB10101	32.3	WRIYKSFSTIFNYGR	YKSFSTIFN
HLA-DRB10101	32.8	LIPSYGIINIAGYFL	YGIINIAGY
HLA-DRB10101	33.8	PPGKYTLVAISRGYQ	YTLVAISRG
HLA-DRB10101	34.2	SEQTKNYYMTTGSTG	YYMTTGSTG
HLA-DRB10101	34.5	KSFQFYQVTSKEKYQ	FYQVTSKEK
HLA-DRB10101	35.4	LSRYKDYALNPGLNA	YALNPGLNA
HLA-DRB10101	35.8	FNIQKIEIIRGPGSL	IEIIRGPGS
HLA-DRB10101	36.4	EKSHFHSFFIFSAGN	FHSFFIFSA
HLA-DRB10101	37.1	IAGYFLEELKLGSLT	YFLEELKLG
HLA-DRB10101	37.7	LDSFNIQKIEIIRGP	FNIQKIEII
HLA-DRB10101	37.9	WTEDSILGLKNFYFS	ILGLKNFYF
HLA-DRB10101	37.9	LGSLTFSAGIRGDKR	LTFSAGIRG
HLA-DRB10101	38	GKYTLVAISRGYQSE	YTLVAISRG
HLA-DRB10101	38.8	SILGLKNFYFSINGR	ILGLKNFYF
HLA-DRB10101	39.4	ESKNKLLPIQDILLD	NKLLPIQDI
HLA-DRB10101	39.4	IESKNKLLPIQDILL	NKLLPIQDI
HLA-DRB10101	39.6	FQFYQVTSKEKYQGL	FYQVTSKEK
HLA-DRB10101	40.1	TNEKGEFVLNHVPPG	FVLNHVPPG
HLA-DRB10101	40.7	AIYGNLNGFGYRASS	YGNLNGFGY
HLA-DRB10101	41.3	SQKLLHEKSHFHSFF	LLHEKSHFH
HLA-DRB10101	41.5	NIAGYFLEELKLGSL	YFLEELKLG
HLA-DRB10101	41.7	LDSFKREQTQDLLDN	FKREQTQDL
HLA-DRB10101	41.9	SISNVKIILQESRKT	IILQESRKT
HLA-DRB10101	42.3	GVVNVIRDKAPLSEE	VIRDKAPLS
HLA-DRB10101	42.4	GPGSLLYGSDALGGV	LYGSDALGG
HLA-DRB10101	42.4	STGVVWRIYKSFSTI	WRIYKSFST
HLA-DRB10101	43	YKSFSTIFNYGRGFR	FSTIFNYGR
HLA-DRB10101	43.1	IYGNLNGFGYRASSN	NLNGFGYRA
HLA-DRB10101	43.7	GRGFRAPTPFELFSY	FRAPTPFEL
HLA-DRB10101	43.9	VELDSFNIQKIEIIR	FNIQKIEII
HLA-DRB10101	44.4	AELFRKLVFSGGIDI	FRKLVFSGG
HLA-DRB10101	45.5	GYRASSNSRKAGKIT	YRASSNSRK
HLA-DRB10101	46.6	QRVLVMTDGIRQEEQ	LVMTDGIRQ
HLA-DRB10101	47	NLFLDTTTADAKFHH	FLDTTTADA
HLA-DRB10101	47.1	VPPGKYTLVAISRGY	YTLVAISRG
HLA-DRB10101	47.4	QNVFNVSYVDHLSRY	FNVSYVDHL
HLA-DRB10101	48.4	HEKSHFHSFFIFSAG	FHSFFIFSA
HLA-DRB10101	48.8	SYGIINIAGYFLEEL	IINIAGYFL
HLA-DRB10101	49.4	KLVFSGGIDIVYSRN	LVFSGGIDI
HLA-DRB10101	49.6	SLRFASSKIQTEISI	LRFASSKIQ
HLA-DRB10101	49.7	PSYGIINIAGYFLEE	IINIAGYFL
HLA-DRB10101	50	RQLDRQRGETAMSAI	LDRQRGETA
[truncated: 16 more columns]

## Sheet: LIC11086
Allele	affinity(nM)	peptide	core		Allele	affinity(nM)	peptide	core		Allele	affinity(nM)	peptide	core		Allele	affinity(nM)	peptide	core		Allele	affinity(nM)	peptide	core		Allele	affinity(nM)	peptide	core		Allele	affinity(nM)	peptide	core		Allele	affinity(nM)	peptide	core		Allele	affinity(nM)	peptide	core		Allele	affinity(nM)	peptide	core
HLA-DRB10101	4.4	FQKNYFIVFSANVGF	YFIVFSANV		HLA-DRB10301	23.3	EKLNFNLSYRYPLYR	FNLSYRYPL		HLA-DRB10401	7.2	TSTFFGEINLKNGMF	FFGEINLKN		HLA-DRB10404	17.2	GIVYWLRNPSSSPPE	VYWLRNPSS		HLA-DRB10405	15	NDGIVYWLRNPSSSP	VYWLRNPSS		HLA-DRB10701	3.4	DYRLYDYAITAAVSI	YAITAAVSI		HLA-DRB10802	13.3	NDGIVYWLRNPSSSP	VYWLRNPSS		HLA-DRB10901	9.7	LYDYAITAAVSIEIS	YAITAAVSI		HLA-DRB11101	8.1	GLTFGYLLGKFSFVG	FGYLLGKFS		HLA-DRB11302	5	KNYFIVFSANVGFPS	IVFSANVGF
HLA-DRB10101	4.6	LYDYAITAAVSIEIS	YAITAAVSI		HLA-DRB10301	25.6	SEKLNFNLSYRYPLY	FNLSYRYPL		HLA-DRB10401	7.6	STFFGEINLKNGMFA	FFGEINLKN		HLA-DRB10404	17.5	DGIVYWLRNPSSSPP	VYWLRNPSS		HLA-DRB10405	15.5	DGIVYWLRNPSSSPP	VYWLRNPSS		HLA-DRB10701	3.9	RLYDYAITAAVSIEI	YAITAAVSI		HLA-DRB10802	14.4	DGIVYWLRNPSSSPP	VYWLRNPSS		HLA-DRB10901	9.8	RLYDYAITAAVSIEI	YAITAAVSI		HLA-DRB11101	8.9	LTFGYLLGKFSFVGK	FGYLLGKFS		HLA-DRB11302	5.1	NYFIVFSANVGFPSG	IVFSANVGF
HLA-DRB10101	4.6	GLTFGYLLGKFSFVG	FGYLLGKFS		HLA-DRB10301	34.3	KLNFNLSYRYPLYRG	FNLSYRYPL		HLA-DRB10401	8.2	HTSTFFGEINLKNGM	FFGEINLKN		HLA-DRB10404	19.4	NDGIVYWLRNPSSSP	VYWLRNPSS		HLA-DRB10405	16.1	GIVYWLRNPSSSPPE	VYWLRNPSS		HLA-DRB10701	4	YRLYDYAITAAVSIE	YAITAAVSI		HLA-DRB10802	15	DNDGIVYWLRNPSSS	VYWLRNPSS		HLA-DRB10901	9.9	YDYAITAAVSIEISE	ITAAVSIEI		HLA-DRB11101	10.3	PGLTFGYLLGKFSFV	FGYLLGKFS		HLA-DRB11302	5.5	QKNYFIVFSANVGFP	IVFSANVGF
HLA-DRB10101	4.6	QKNYFIVFSANVGFP	YFIVFSANV		HLA-DRB10301	43.7	ISEKLNFNLSYRYPL	FNLSYRYPL		HLA-DRB10401	11	IHTSTFFGEINLKNG	FFGEINLKN		HLA-DRB10404	27.6	IVYWLRNPSSSPPEE	VYWLRNPSS		HLA-DRB10405	17.1	DNDGIVYWLRNPSSS	VYWLRNPSS		HLA-DRB10701	4.9	LYDYAITAAVSIEIS	YAITAAVSI		HLA-DRB10802	15.7	GIVYWLRNPSSSPPE	VYWLRNPSS		HLA-DRB10901	10.4	DYAITAAVSIEISEL	ITAAVSIEI		HLA-DRB11101	11.5	LGKFSFVGKLSGIFP	FSFVGKLSG		HLA-DRB11302	6.3	FQKNYFIVFSANVGF	IVFSANVGF
HLA-DRB10101	4.9	PGLTFGYLLGKFSFV	FGYLLGKFS							HLA-DRB10401	11.6	TFFGEINLKNGMFAL	FFGEINLKN		HLA-DRB10404	37.3	DNDGIVYWLRNPSSS	VYWLRNPSS		HLA-DRB10405	20.3	KPANYVVLTQDFFKQ	YVVLTQDFF		HLA-DRB10701	6.2	YDYAITAAVSIEISE	YAITAAVSI		HLA-DRB10802	20.9	QDNDGIVYWLRNPSS	VYWLRNPSS		HLA-DRB10901	12.6	YRLYDYAITAAVSIE	YDYAITAAV		HLA-DRB11101	12.5	LLGKFSFVGKLSGIF	FSFVGKLSG		HLA-DRB11302	6.6	YFIVFSANVGFPSGP	IVFSANVGF
HLA-DRB10101	5.1	RLYDYAITAAVSIEI	YAITAAVSI							HLA-DRB10401	15.3	NIHTSTFFGEINLKN	FFGEINLKN		HLA-DRB10404	47.6	QDNDGIVYWLRNPSS	VYWLRNPSS		HLA-DRB10405	21.9	PANYVVLTQDFFKQT	YVVLTQDFF		HLA-DRB10701	8.6	DYAITAAVSIEISEL	YAITAAVSI		HLA-DRB10802	41	LQDNDGIVYWLRNPS	VYWLRNPSX		HLA-DRB10901	15.5	DYRLYDYAITAAVSI	YDYAITAAV		HLA-DRB11101	13.1	GKFSFVGKLSGIFPL	FSFVGKLSG		HLA-DRB11302	10	FIVFSANVGFPSGPD	IVFSANVGF
HLA-DRB10101	5.1	KNYFIVFSANVGFPS	YFIVFSANV							HLA-DRB10401	21.4	TQDFFKQTNENSNIH	FFKQTNENS		HLA-DRB10404	49.1	SGYVTYLWKPGLSFF	VTYLWKPGL		HLA-DRB10405	22.1	EKPANYVVLTQDFFK	YVVLTQDFF		HLA-DRB10701	9.1	ARIGKTYIGIKYLPL	YIGIKYLPL							HLA-DRB10901	19.9	GGNYYSGIPGLTFGY	YYSGIPGLT		HLA-DRB11101	13.8	TFGYLLGKFSFVGKL	FGYLLGKFS		HLA-DRB11302	16	IVFSANVGFPSGPDT	IVFSANVGF
HLA-DRB10101	5.1	YRLYDYAITAAVSIE	YDYAITAAV							HLA-DRB10401	23.2	LTQDFFKQTNENSNI	FFKQTNENS							HLA-DRB10405	26.3	QDNDGIVYWLRNPSS	VYWLRNPSS		HLA-DRB10701	9.8	ISEKLNFNLSYRYPL	FNLSYRYPL							HLA-DRB10901	20.3	FREISLGFSANISEK	ISLGFSANI		HLA-DRB11101	14.9	NDGIVYWLRNPSSSP	IVYWLRNPS		HLA-DRB11302	16.9	NGMFALNLSVPYTYY	FALNLSVPY
HLA-DRB10101	5.2	GGNYYSGIPGLTFGY	YYSGIPGLT							HLA-DRB10401	26.7	QDFFKQTNENSNIHT	FFKQTNENS							HLA-DRB10405	27.7	REKPANYVVLTQDFF	YVVLTQDFF		HLA-DRB10701	10.3	SEKLNFNLSYRYPLY	FNLSYRYPL							HLA-DRB10901	21.6	IFREISLGFSANISE	ISLGFSANI		HLA-DRB11101	15.3	IPGLTFGYLLGKFSF	FGYLLGKFS		HLA-DRB11302	18.9	KNGMFALNLSVPYTY	FALNLSVPY
HLA-DRB10101	5.4	LTFGYLLGKFSFVGK	FGYLLGKFS							HLA-DRB10401	34.5	VLTQDFFKQTNENSN	FFKQTNENS							HLA-DRB10405	30.9	ANYVVLTQDFFKQTN	YVVLTQDFF		HLA-DRB10701	10.6	RIGKTYIGIKYLPLV	YIGIKYLPL							HLA-DRB10901	21.6	YAITAAVSIEISELE	ITAAVSIEI		HLA-DRB11101	15.5	DGIVYWLRNPSSSPP	IVYWLRNPS		HLA-DRB11302	19.4	REISLGFSANISEKL	ISLGFSANI
HLA-DRB10101	5.5	DYRLYDYAITAAVSI	YDYAITAAV							HLA-DRB10401	39.5	DFFKQTNENSNIHTS	FFKQTNENS							HLA-DRB10405	44.5	FQKNYFIVFSANVGF	FIVFSANVG		HLA-DRB10701	11.3	YAITAAVSIEISELE	YAITAAVSI							HLA-DRB10901	22.8	REISLGFSANISEKL	ISLGFSANI		HLA-DRB11101	16.1	GIVYWLRNPSSSPPE	IVYWLRNPS		HLA-DRB11302	19.8	EISLGFSANISEKLN	ISLGFSANI
HLA-DRB10101	5.5	DFQKNYFIVFSANVG	YFIVFSANV							HLA-DRB10401	41	PSIFREISLGFSANI	IFREISLGF							HLA-DRB10405	48.7	KNYFIVFSANVGFPS	FIVFSANVG		HLA-DRB10701	12.3	EKLNFNLSYRYPLYR	FNLSYRYPL							HLA-DRB10901	24.9	TGGNYYSGIPGLTFG	YYSGIPGLT		HLA-DRB11101	18.3	KLNFNLSYRYPLYRG	FNLSYRYPL		HLA-DRB11302	21.7	ISLGFSANISEKLNF	FSANISEKL
HLA-DRB10101	5.6	GNYYSGIPGLTFGYL	YYSGIPGLT							HLA-DRB10401	47.7	VPSIFREISLGFSAN	IFREISLGF							HLA-DRB10405	49.2	QKNYFIVFSANVGFP	YFIVFSANV		HLA-DRB10701	16.9	FQKNYFIVFSANVGF	YFIVFSANV							HLA-DRB10901	27	GNYYSGIPGLTFGYL	YYSGIPGLT		HLA-DRB11101	19.1	PEETYLLKKTSLFSG	ETYLLKKTS		HLA-DRB11302	24.1	GMFALNLSVPYTYYE	FALNLSVPY
HLA-DRB10101	5.7	IPGLTFGYLLGKFSF	FGYLLGKFS							HLA-DRB10401	49.8	SIFREISLGFSANIS	IFREISLGF												HLA-DRB10701	17.3	IGKTYIGIKYLPLVD	YIGIKYLPL							HLA-DRB10901	29.6	SIFREISLGFSANIS	ISLGFSANI		HLA-DRB11101	19.4	DNDGIVYWLRNPSSS	IVYWLRNPS		HLA-DRB11302	24.5	LKNGMFALNLSVPYT	FALNLSVPY
HLA-DRB10101	5.8	NGMFALNLSVPYTYY	FALNLSVPY																						HLA-DRB10701	17.3	VDFQKNYFIVFSANV	YFIVFSANV							HLA-DRB10901	30.7	EDYRLYDYAITAAVS	YDYAITAAV		HLA-DRB11101	19.7	KFSFVGKLSGIFPLS	FSFVGKLSG		HLA-DRB11302	26.2	ISELENSKPAKVEEV	LENSKPAKV
HLA-DRB10101	6.1	YDYAITAAVSIEISE	YAITAAVSI																						HLA-DRB10701	17.9	KLNFNLSYRYPLYRG	FNLSYRYPL							HLA-DRB10901	30.9	FTGGNYYSGIPGLTF	YYSGIPGLT		HLA-DRB11101	19.9	YLLGKFSFVGKLSGI	FSFVGKLSG		HLA-DRB11302	27.3	FREISLGFSANISEK	ISLGFSANI
HLA-DRB10101	6.8	VDFQKNYFIVFSANV	YFIVFSANV																						HLA-DRB10701	20.3	GKTYIGIKYLPLVDF	YIGIKYLPL							HLA-DRB10901	33.8	PSIFREISLGFSANI	ISLGFSANI		HLA-DRB11101	20.7	PPEETYLLKKTSLFS	ETYLLKKTS		HLA-DRB11302	29.5	EISELENSKPAKVEE	LENSKPAKV
HLA-DRB10101	6.8	NYFIVFSANVGFPSG	YFIVFSANV																						HLA-DRB10701	21.7	DFQKNYFIVFSANVG	YFIVFSANV							HLA-DRB10901	35.6	EISLGFSANISEKLN	ISLGFSANI		HLA-DRB11101	20.8	EETYLLKKTSLFSGY	ETYLLKKTS		HLA-DRB11302	32.2	SELENSKPAKVEEVK	LENSKPAKV
HLA-DRB10101	7	NYYSGIPGLTFGYLL	YYSGIPGLT																						HLA-DRB10701	22.7	LSGIFPLSKSQPSNL	LSKSQPSNL							HLA-DRB10901	38.4	NGMFALNLSVPYTYY	FALNLSVPY		HLA-DRB11101	22.1	EKLNFNLSYRYPLYR	FNLSYRYPL		HLA-DRB11302	33.5	IEISELENSKPAKVE	LENSKPAKV
HLA-DRB10101	7.1	TGGNYYSGIPGLTFG	YYSGIPGLT																						HLA-DRB10701	23.3	QKNYFIVFSANVGFP	YFIVFSANV							HLA-DRB10901	40.3	ISLGFSANISEKLNF	FSANISEKL		HLA-DRB11101	23.1	FGYLLGKFSFVGKLS	FGYLLGKFS		HLA-DRB11302	34	NLKNGMFALNLSVPY	FALNLSVPY
HLA-DRB10101	7.2	GMFALNLSVPYTYYE	FALNLSVPY																						HLA-DRB10701	23.7	SGIFPLSKSQPSNLQ	LSKSQPSNL							HLA-DRB10901	40.7	GMFALNLSVPYTYYE	FALNLSVPY		HLA-DRB11101	23.1	LNFNLSYRYPLYRGE	FNLSYRYPL		HLA-DRB11302	36.2	IFREISLGFSANISE	ISLGFSANI
HLA-DRB10101	7.6	GIPGLTFGYLLGKFS	FGYLLGKFS																						HLA-DRB10701	25	GEDYRLYDYAITAAV	YDYAITAAV							HLA-DRB10901	41.2	KNGMFALNLSVPYTY	FALNLSVPY		HLA-DRB11101	24.2	ETYLLKKTSLFSGYV	ETYLLKKTS		HLA-DRB11302	38.7	SIEISELENSKPAKV	LENSKPAKV
HLA-DRB10101	7.7	TFGYLLGKFSFVGKL	FGYLLGKFS																						HLA-DRB10701	25.5	EDYRLYDYAITAAVS	YDYAITAAV							HLA-DRB10901	43.8	KNYFIVFSANVGFPS	YFIVFSANV		HLA-DRB11101	25.7	SGYVTYLWKPGLSFF	VTYLWKPGL		HLA-DRB11302	40.7	EINLKNGMFALNLSV	INLKNGMFA
HLA-DRB10101	7.8	EDYRLYDYAITAAVS	YDYAITAAV																						HLA-DRB10701	26.3	KTYIGIKYLPLVDFQ	YIGIKYLPL							HLA-DRB10901	46.5	QKNYFIVFSANVGFP	YFIVFSANV		HLA-DRB11101	26.1	GYVTYLWKPGLSFFT	VTYLWKPGL		HLA-DRB11302	43.1	FGEINLKNGMFALNL	INLKNGMFA
HLA-DRB10101	7.8	KNGMFALNLSVPYTY	FALNLSVPY																						HLA-DRB10701	26.6	KNYFIVFSANVGFPS	YFIVFSANV							HLA-DRB10901	48.5	NYYSGIPGLTFGYLL	YYSGIPGLT		HLA-DRB11101	29.6	GIPGLTFGYLLGKFS	FGYLLGKFS		HLA-DRB11302	45.6	GEINLKNGMFALNLS	INLKNGMFA
HLA-DRB10101	8.7	YFIVFSANVGFPSGP	YFIVFSANV																						HLA-DRB10701	27.6	SPPEETYLLKKTSLF	YLLKKTSLF							HLA-DRB10901	49.7	GYVTYLWKPGLSFFT	WKPGLSFFT		HLA-DRB11101	31.6	QDNDGIVYWLRNPSS	IVYWLRNPS		HLA-DRB11302	49.7	INLKNGMFALNLSVP	INLKNGMFA
HLA-DRB10101	8.8	FTGGNYYSGIPGLTF	YYSGIPGLT																						HLA-DRB10701	27.9	LNFNLSYRYPLYRGE	FNLSYRYPL												HLA-DRB11101	32.6	SEKLNFNLSYRYPLY	FNLSYRYPL
HLA-DRB10101	9.2	YYSGIPGLTFGYLLG	YYSGIPGLT																						HLA-DRB10701	29.3	GIFPLSKSQPSNLQD	LSKSQPSNL												HLA-DRB11101	32.7	SPPEETYLLKKTSLF	ETYLLKKTS
HLA-DRB10101	9.4	DYAITAAVSIEISEL	YAITAAVSI																						HLA-DRB10701	31	REISLGFSANISEKL	FSANISEKL												HLA-DRB11101	33.1	FSGYVTYLWKPGLSF	VTYLWKPGL
HLA-DRB10101	10	MFALNLSVPYTYYEQ	FALNLSVPY																						HLA-DRB10701	32.7	ISLGFSANISEKLNF	FSANISEKL												HLA-DRB11101	34	NFNLSYRYPLYRGED	FNLSYRYPL
HLA-DRB10101	10.6	YAITAAVSIEISELE	YAITAAVSI																						HLA-DRB10701	36.4	EISLGFSANISEKLN	FSANISEKL												HLA-DRB11101	34.1	GYLLGKFSFVGKLSG	FSFVGKLSG
HLA-DRB10101	10.9	GEDYRLYDYAITAAV	YDYAITAAV																						HLA-DRB10701	37.6	PPEETYLLKKTSLFS	YLLKKTSLF												HLA-DRB11101	36.1	IVYWLRNPSSSPPEE	IVYWLRNPS
HLA-DRB10101	11.8	FGYLLGKFSFVGKLS	FGYLLGKFS																						HLA-DRB10701	37.8	NLKNGMFALNLSVPY	FALNLSVPY												HLA-DRB11101	41.7	FNLSYRYPLYRGEDY	FNLSYRYPL
HLA-DRB10101	12.3	SLGFSANISEKLNFN	FSANISEKL																						HLA-DRB10701	38.3	IFPLSKSQPSNLQDN	LSKSQPSNL												HLA-DRB11101	44	NGMFALNLSVPYTYY	FALNLSVPY
HLA-DRB10101	12.3	LLKKTSLFSGYVTYL	KTSLFSGYV																						HLA-DRB10701	42	NYFIVFSANVGFPSG	YFIVFSANV												HLA-DRB11101	44.3	SFFTGFLYRTPYEGV	TGFLYRTPY
HLA-DRB10101	12.4	LKNGMFALNLSVPYT	FALNLSVPY																						HLA-DRB10701	43.1	FTGGNYYSGIPGLTF	YSGIPGLTF												HLA-DRB11101	47.7	LSFFTGFLYRTPYEG	FTGFLYRTP
HLA-DRB10101	16	YVTYLWKPGLSFFTG	YLWKPGLSF																						HLA-DRB10701	43.6	TYIGIKYLPLVDFQK	YIGIKYLPL
HLA-DRB10101	16	GYVTYLWKPGLSFFT	YLWKPGLSF																						HLA-DRB10701	43.6	SLGFSANISEKLNFN	FSANISEKL
HLA-DRB10101	16.2	EETYLLKKTSLFSGY	YLLKKTSLF																						HLA-DRB10701	45.6	LKNGMFALNLSVPYT	FALNLSVPY
HLA-DRB10101	16.2	ISLGFSANISEKLNF	FSANISEKL																						HLA-DRB10701	47.2	PSIFREISLGFSANI	ISLGFSANI
HLA-DRB10101	18.5	FALNLSVPYTYYEQK	FALNLSVPY																						HLA-DRB10701	48.6	KNGMFALNLSVPYTY	FALNLSVPY
HLA-DRB10101	19.1	FIVFSANVGFPSGPD	FIVFSANVG
HLA-DRB10101	19.7	NLKNGMFALNLSVPY	FALNLSVPY
HLA-DRB10101	19.9	KFTGGNYYSGIPGLT	YYSGIPGLT
HLA-DRB10101	20.4	LGFSANISEKLNFNL	FSANISEKL
HLA-DRB10101	20.4	PEETYLLKKTSLFSG	YLLKKTSLF
HLA-DRB10101	21.8	SGYVTYLWKPGLSFF	YLWKPGLSF
HLA-DRB10101	23.6	ETYLLKKTSLFSGYV	YLLKKTSLF
HLA-DRB10101	23.7	FGEINLKNGMFALNL	INLKNGMFA
HLA-DRB10101	24.3	TYLWKPGLSFFTGFL	WKPGLSFFT
HLA-DRB10101	24.7	YLLKKTSLFSGYVTY	KTSLFSGYV
HLA-DRB10101	25.3	VTYLWKPGLSFFTGF	YLWKPGLSF
HLA-DRB10101	26.8	PPEETYLLKKTSLFS	YLLKKTSLF
HLA-DRB10101	28.5	LKKTSLFSGYVTYLW	KTSLFSGYV
HLA-DRB10101	31.4	TYLLKKTSLFSGYVT	YLLKKTSLF
HLA-DRB10101	31.9	LPLVDFQKNYFIVFS	VDFQKNYFI
HLA-DRB10101	33	YSGIPGLTFGYLLGK	YSGIPGLTF
HLA-DRB10101	33.5	EINLKNGMFALNLSV	KNGMFALNL
HLA-DRB10101	34.3	FREISLGFSANISEK	ISLGFSANI
HLA-DRB10101	35.6	EISLGFSANISEKLN	FSANISEKL
HLA-DRB10101	38.8	GEINLKNGMFALNLS	KNGMFALNL
HLA-DRB10101	39.9	KFSFVGKLSGIFPLS	FVGKLSGIF
HLA-DRB10101	40.4	SPPEETYLLKKTSLF	YLLKKTSLF
HLA-DRB10101	40.8	PSIFREISLGFSANI	FREISLGFS
HLA-DRB10101	42.1	YLPLVDFQKNYFIVF	VDFQKNYFI
HLA-DRB10101	43.1	FSGYVTYLWKPGLSF	YLWKPGLSF
HLA-DRB10101	43.1	YLWKPGLSFFTGFLY	WKPGLSFFT
HLA-DRB10101	43.3	REISLGFSANISEKL	SLGFSANIS
HLA-DRB10101	44.1	YIGIKYLPLVDFQKN	IKYLPLVDF
HLA-DRB10101	45.4	DNDGIVYWLRNPSSS	VYWLRNPSS
HLA-DRB10101	45.6	SEKLNFNLSYRYPLY	LNFNLSYRY
HLA-DRB10101	45.9	TSTFFGEINLKNGMF	FFGEINLKN
HLA-DRB10101	46.2	VPSIFREISLGFSAN	IFREISLGF
HLA-DRB10101	46.5	INLKNGMFALNLSVP	KNGMFALNL
HLA-DRB10101	46.8	FSFVGKLSGIFPLSK	VGKLSGIFP
HLA-DRB10101	47.1	GIVYWLRNPSSSPPE	VYWLRNPSS
HLA-DRB10101	48.8	NDGIVYWLRNPSSSP	VYWLRNPSS
HLA-DRB10101	49	FTGFLYRTPYEGVDL	FLYRTPYEG
HLA-DRB10101	49.6	SIFREISLGFSANIS	FREISLGFS
[truncated: 16 more columns]

## Sheet: LIC11211
Allele	affinity(nM)	peptide	core		Allele	affinity(nM)	peptide	core		Allele	affinity(nM)	peptide	core		Allele	affinity(nM)	peptide	core		Allele	affinity(nM)	peptide	core		Allele	affinity(nM)	peptide	core		Allele	affinity(nM)	peptide	core		Allele	affinity(nM)	peptide	core		Allele	affinity(nM)	peptide	core		Allele	affinity(nM)	peptide	core
HLA-DRB10101	5.3	GDLFSLQLSPMFVHR	FSLQLSPMF		HLA-DRB10301	17.5	VNNILLSKPVEYMSV	ILLSKPVEY		HLA-DRB10401	12.2	HVFQLFVTNSRSIAH	FQLFVTNSR		HLA-DRB10404	21.1	SKPVEYMSVPMSFGV	VEYMSVPMS		HLA-DRB10405	13	NIHRYFSLESQDSKT	RYFSLESQD		HLA-DRB10701	9.5	GGHVFQLFVTNSRSI	LFVTNSRSI		HLA-DRB10802					HLA-DRB10901	34.4	FGDLFSLQLSPMFVH	FSLQLSPMF		HLA-DRB11101	8.1	LASFLISKRFGDLFS	FLISKRFGD		HLA-DRB11302	17.6	DVIVNNILLSKPVEY	ILLSKPVEY
HLA-DRB10101	5.9	DLFSLQLSPMFVHRN	FSLQLSPMF		HLA-DRB10301	22.5	IVNNILLSKPVEYMS	ILLSKPVEY		HLA-DRB10401	13.1	GHVFQLFVTNSRSIA	FQLFVTNSR		HLA-DRB10404	21.4	LSKPVEYMSVPMSFG	VEYMSVPMS		HLA-DRB10405	14.7	FNIHRYFSLESQDSK	YFSLESQDS		HLA-DRB10701	10.7	GHVFQLFVTNSRSIA	LFVTNSRSI							HLA-DRB10901	38.4	RFGDLFSLQLSPMFV	FSLQLSPMF		HLA-DRB11101	8.6	ALASFLISKRFGDLF	SFLISKRFG		HLA-DRB11302	17.8	VIVNNILLSKPVEYM	ILLSKPVEY
HLA-DRB10101	6.1	FGDLFSLQLSPMFVH	FSLQLSPMF		HLA-DRB10301	25.5	NNILLSKPVEYMSVP	ILLSKPVEY		HLA-DRB10401	16.5	GGHVFQLFVTNSRSI	FQLFVTNSR		HLA-DRB10404	21.7	KPVEYMSVPMSFGVD	VEYMSVPMS		HLA-DRB10405	14.9	IHRYFSLESQDSKTN	YFSLESQDS		HLA-DRB10701	11.3	KEWTLGFNIHRYFSL	FNIHRYFSL							HLA-DRB10901	42.5	GDLFSLQLSPMFVHR	FSLQLSPMF		HLA-DRB11101	8.9	ASFLISKRFGDLFSL	FLISKRFGD		HLA-DRB11302	20.1	VNNILLSKPVEYMSV	ILLSKPVEY
HLA-DRB10101	6.6	LFSLQLSPMFVHRNF	FSLQLSPMF		HLA-DRB10301	30.2	ANELIANGRTLDVIV	LIANGRTLD		HLA-DRB10401	19	IHRYFSLESQDSKTN	YFSLESQDS		HLA-DRB10404	23.9	HVFQLFVTNSRSIAH	FQLFVTNSR		HLA-DRB10405	18.1	GHVFQLFVTNSRSIA	FQLFVTNSR		HLA-DRB10701	11.8	LFVTNSRSIAHTQLL	RSIAHTQLL												HLA-DRB11101	9.7	GLDFRFNHRFGNAKS	FRFNHRFGN		HLA-DRB11302	22.5	IVNNILLSKPVEYMS	ILLSKPVEY
HLA-DRB10101	6.8	VIVNNILLSKPVEYM	NNILLSKPV		HLA-DRB10301	34.6	FQLFVTNSRSIAHTQ	FVTNSRSIA		HLA-DRB10401	19.2	VFQLFVTNSRSIAHT	FQLFVTNSR		HLA-DRB10404	25.1	GHVFQLFVTNSRSIA	FQLFVTNSR		HLA-DRB10405	19.2	GGHVFQLFVTNSRSI	FQLFVTNSR		HLA-DRB10701	12.4	FLISKRFGDLFSLQL	FGDLFSLQL												HLA-DRB11101	10.1	NGLDFRFNHRFGNAK	FRFNHRFGN		HLA-DRB11302	25.6	NNILLSKPVEYMSVP	ILLSKPVEY
HLA-DRB10101	7.5	RFGDLFSLQLSPMFV	FSLQLSPMF		HLA-DRB10301	35.9	VIVNNILLSKPVEYM	ILLSKPVEY		HLA-DRB10401	19.6	NIHRYFSLESQDSKT	YFSLESQDS		HLA-DRB10404	26	SSLIHMPSTEDVGKN	LIHMPSTED		HLA-DRB10405	19.3	HVFQLFVTNSRSIAH	FQLFVTNSR		HLA-DRB10701	13.1	HVFQLFVTNSRSIAH	LFVTNSRSI												HLA-DRB11101	11.3	LDFRFNHRFGNAKST	FRFNHRFGN		HLA-DRB11302	25.9	TLDVIVNNILLSKPV	VIVNNILLS
HLA-DRB10101	9.6	IVNNILLSKPVEYMS	NNILLSKPV		HLA-DRB10301	39	EANELIANGRTLDVI	LIANGRTLD		HLA-DRB10401	21.7	TGGHVFQLFVTNSRS	FQLFVTNSR		HLA-DRB10404	26.4	TFLGSSLIHMPSTED	LIHMPSTED		HLA-DRB10405	20	GFNIHRYFSLESQDS	YFSLESQDS		HLA-DRB10701	15.8	IHVFKRLDFTFGTIL	LDFTFGTIL												HLA-DRB11101	12.5	FQLFVTNSRSIAHTQ	FVTNSRSIA		HLA-DRB11302	28.3	GRTLDVIVNNILLSK	VIVNNILLS
HLA-DRB10101	11.5	DVIVNNILLSKPVEY	NNILLSKPV		HLA-DRB10301	39.9	VFQLFVTNSRSIAHT	FVTNSRSIA		HLA-DRB10401	23.6	GKIRLLTQDSNFPVT	LLTQDSNFP		HLA-DRB10404	27.8	FLGSSLIHMPSTEDV	LIHMPSTED		HLA-DRB10405	24.4	TGGHVFQLFVTNSRS	FQLFVTNSR		HLA-DRB10701	17	VFQLFVTNSRSIAHT	LFVTNSRSI												HLA-DRB11101	13	SALASFLISKRFGDL	SFLISKRFG		HLA-DRB11302	30.7	RTLDVIVNNILLSKP	VIVNNILLS
HLA-DRB10101	11.6	FSLQLSPMFVHRNFV	FSLQLSPMF		HLA-DRB10301	45.8	NELIANGRTLDVIVN	LIANGRTLD		HLA-DRB10401	23.7	RGKIRLLTQDSNFPV	IRLLTQDSN		HLA-DRB10404	28.1	LLSKPVEYMSVPMSF	VEYMSVPMS		HLA-DRB10405	25.7	VFQLFVTNSRSIAHT	FQLFVTNSR		HLA-DRB10701	17.2	LISKRFGDLFSLQLS	FGDLFSLQL												HLA-DRB11101	13.8	KNGLDFRFNHRFGNA	FRFNHRFGN		HLA-DRB11302	32.4	NGRTLDVIVNNILLS	VIVNNILLS
HLA-DRB10101	11.8	EQRKSTFLGSSLIHM	STFLGSSLI		HLA-DRB10301	48.8	QLFVTNSRSIAHTQL	FVTNSRSIA		HLA-DRB10401	23.9	KIRLLTQDSNFPVTI	LTQDSNFPV		HLA-DRB10404	28.3	GSSLIHMPSTEDVGK	LIHMPSTED		HLA-DRB10405	28	LGFNIHRYFSLESQD	RYFSLESQD		HLA-DRB10701	18.8	EQRKSTFLGSSLIHM	FLGSSLIHM												HLA-DRB11101	13.9	VFQLFVTNSRSIAHT	FVTNSRSIA		HLA-DRB11302	34.9	LDVIVNNILLSKPVE	VIVNNILLS
HLA-DRB10101	12.2	SKPVEYMSVPMSFGV	VEYMSVPMS							HLA-DRB10401	24.9	FNIHRYFSLESQDSK	YFSLESQDS		HLA-DRB10404	29.1	GGHVFQLFVTNSRSI	FQLFVTNSR		HLA-DRB10405	28.9	RFGDLFSLQLSPMFV	FSLQLSPMF		HLA-DRB10701	20	HVFKRLDFTFGTILT	LDFTFGTIL												HLA-DRB11101	14.3	QLFVTNSRSIAHTQL	FVTNSRSIA		HLA-DRB11302	46.5	IRLLTQDSNFPVTIS	LTQDSNFPV
HLA-DRB10101	12.4	TISFFGVFGQETEEQ	FFGVFGQET							HLA-DRB10401	25.8	DLFSLQLSPMFVHRN	FSLQLSPMF		HLA-DRB10404	29.9	LGSSLIHMPSTEDVG	LIHMPSTED		HLA-DRB10405	30	FGDLFSLQLSPMFVH	FSLQLSPMF		HLA-DRB10701	22.3	FVTNSRSIAHTQLLR	RSIAHTQLL												HLA-DRB11101	16.4	SFRIHVFKRLDFTFG	IHVFKRLDF
HLA-DRB10101	12.6	IHRYFSLESQDSKTN	YFSLESQDS							HLA-DRB10401	26.4	GDLFSLQLSPMFVHR	FSLQLSPMF		HLA-DRB10404	31.8	SLIHMPSTEDVGKNG	LIHMPSTED		HLA-DRB10405	32.1	KRFGDLFSLQLSPMF	FSLQLSPMF		HLA-DRB10701	22.7	FQLFVTNSRSIAHTQ	LFVTNSRSI												HLA-DRB11101	18.2	VSFRIHVFKRLDFTF	IHVFKRLDF
HLA-DRB10101	13.5	KRFGDLFSLQLSPMF	LFSLQLSPM							HLA-DRB10401	27.7	FQLFVTNSRSIAHTQ	LFVTNSRSI		HLA-DRB10404	31.8	TGGHVFQLFVTNSRS	FQLFVTNSR		HLA-DRB10405	34.5	GDLFSLQLSPMFVHR	FSLQLSPMF		HLA-DRB10701	23.5	EWTLGFNIHRYFSLE	FNIHRYFSL												HLA-DRB11101	18.3	SFLISKRFGDLFSLQ	FLISKRFGD
HLA-DRB10101	13.8	QRKSTFLGSSLIHMP	STFLGSSLI							HLA-DRB10401	28.1	ARGKIRLLTQDSNFP	IRLLTQDSN		HLA-DRB10404	32.3	PVEYMSVPMSFGVDF	VEYMSVPMS		HLA-DRB10405	35.3	ETGGHVFQLFVTNSR	FQLFVTNSR		HLA-DRB10701	26.1	VFKRLDFTFGTILTP	LDFTFGTIL												HLA-DRB11101	19.5	HVFQLFVTNSRSIAH	FVTNSRSIA
HLA-DRB10101	14.4	VNNILLSKPVEYMSV	NNILLSKPV							HLA-DRB10401	28.2	RFGDLFSLQLSPMFV	FSLQLSPMF		HLA-DRB10404	35.5	GKIRLLTQDSNFPVT	IRLLTQDSN		HLA-DRB10405	39.6	DLFSLQLSPMFVHRN	FSLQLSPMF		HLA-DRB10701	27	ISKRFGDLFSLQLSP	FGDLFSLQL												HLA-DRB11101	19.6	FRIHVFKRLDFTFGT	IHVFKRLDF
HLA-DRB10101	15.9	SKRFGDLFSLQLSPM	FGDLFSLQL							HLA-DRB10401	30.6	KRFGDLFSLQLSPMF	FSLQLSPMF		HLA-DRB10404	38.1	KIRLLTQDSNFPVTI	IRLLTQDSN		HLA-DRB10405	43.2	FQLFVTNSRSIAHTQ	FQLFVTNSR		HLA-DRB10701	27.2	QLFVTNSRSIAHTQL	LFVTNSRSI												HLA-DRB11101	20.5	DFRFNHRFGNAKSTS	FRFNHRFGN
HLA-DRB10101	16	TDRITIGIARTSFQK	ITIGIARTS							HLA-DRB10401	33.2	GFNIHRYFSLESQDS	YFSLESQDS		HLA-DRB10404	38.2	ILLSKPVEYMSVPMS	VEYMSVPMS		HLA-DRB10405	45.9	TISFFGVFGQETEEQ	FFGVFGQET		HLA-DRB10701	27.6	QRKSTFLGSSLIHMP	FLGSSLIHM												HLA-DRB11101	21.2	QSALASFLISKRFGD	SFLISKRFG
HLA-DRB10101	18.1	QEQRKSTFLGSSLIH	STFLGSSLI							HLA-DRB10401	33.5	FGDLFSLQLSPMFVH	FSLQLSPMF		HLA-DRB10404	38.3	RGKIRLLTQDSNFPV	IRLLTQDSN		HLA-DRB10405	47.9	VTISFFGVFGQETEE	FFGVFGQET		HLA-DRB10701	28	DYNYDKKEWTLGFNI	KEWTLGFNI												HLA-DRB11101	22.4	GKNGLDFRFNHRFGN	FRFNHRFGN
HLA-DRB10101	18.2	VTISFFGVFGQETEE	FFGVFGQET							HLA-DRB10401	36.1	SYDFFGLDNGANTQL	FFGLDNGAN		HLA-DRB10404	39.2	VFKRLDFTFGTILTP	FKRLDFTFG							HLA-DRB10701	28.5	KRFGDLFSLQLSPMF	FGDLFSLQL												HLA-DRB11101	22.9	LDVSFRIHVFKRLDF	IHVFKRLDF
HLA-DRB10101	18.5	LSKPVEYMSVPMSFG	VEYMSVPMS							HLA-DRB10401	37.3	LFSLQLSPMFVHRNF	FSLQLSPMF		HLA-DRB10404	41.9	ETGGHVFQLFVTNSR	FQLFVTNSR							HLA-DRB10701	31.2	NHRFGNAKSTSYDFF	FGNAKSTSY												HLA-DRB11101	23.7	DVSFRIHVFKRLDFT	FRIHVFKRL
HLA-DRB10101	18.5	NIHRYFSLESQDSKT	YFSLESQDS							HLA-DRB10401	37.7	TSYDFFGLDNGANTQ	FFGLDNGAN		HLA-DRB10404	46.7	VFQLFVTNSRSIAHT	QLFVTNSRS							HLA-DRB10701	31.9	FNHRFGNAKSTSYDF	FGNAKSTSY												HLA-DRB11101	23.7	LFVTNSRSIAHTQLL	FVTNSRSIA
HLA-DRB10101	19.5	KPVEYMSVPMSFGVD	VEYMSVPMS							HLA-DRB10401	40.4	EARGKIRLLTQDSNF	IRLLTQDSN		HLA-DRB10404	47.1	FRIHVFKRLDFTFGT	FKRLDFTFG							HLA-DRB10701	32.3	WTLGFNIHRYFSLES	FNIHRYFSL												HLA-DRB11101	28.9	WTLGFNIHRYFSLES	GFNIHRYFS
HLA-DRB10101	19.6	RKSTFLGSSLIHMPS	STFLGSSLI							HLA-DRB10401	41.8	IRLLTQDSNFPVTIS	LTQDSNFPV		HLA-DRB10404	47.4	ARGKIRLLTQDSNFP	IRLLTQDSN							HLA-DRB10701	33.5	SKRFGDLFSLQLSPM	FGDLFSLQL												HLA-DRB11101	29.1	GHVFQLFVTNSRSIA	FVTNSRSIA
HLA-DRB10101	19.7	ISFFGVFGQETEEQS	FFGVFGQET							HLA-DRB10401	44.3	YDFFGLDNGANTQLS	FFGLDNGAN												HLA-DRB10701	34.8	YNYDKKEWTLGFNIH	KEWTLGFNI												HLA-DRB11101	30.2	RIHVFKRLDFTFGTI	FKRLDFTFG
HLA-DRB10101	21.3	GGHVFQLFVTNSRSI	VFQLFVTNS							HLA-DRB10401	45.8	SKRFGDLFSLQLSPM	FGDLFSLQL												HLA-DRB10701	34.9	QEQRKSTFLGSSLIH	STFLGSSLI												HLA-DRB11101	33.3	GLDVSFRIHVFKRLD	LDVSFRIHV
HLA-DRB10101	22.3	HVFQLFVTNSRSIAH	QLFVTNSRS							HLA-DRB10401	49.1	STSYDFFGLDNGANT	FFGLDNGAN												HLA-DRB10701	36.6	FRFNHRFGNAKSTSY	FGNAKSTSY												HLA-DRB11101	33.6	TLGFNIHRYFSLESQ	GFNIHRYFS
HLA-DRB10101	23.4	GHVFQLFVTNSRSIA	VFQLFVTNS																						HLA-DRB10701	36.8	RFGDLFSLQLSPMFV	FSLQLSPMF												HLA-DRB11101	34	RQSALASFLISKRFG	SFLISKRFG
HLA-DRB10101	23.8	VFQLFVTNSRSIAHT	LFVTNSRSI																						HLA-DRB10701	38.3	RKSTFLGSSLIHMPS	FLGSSLIHM												HLA-DRB11101	37.8	EWTLGFNIHRYFSLE	GFNIHRYFS
HLA-DRB10101	23.8	PVTISFFGVFGQETE	FFGVFGQET																						HLA-DRB10701	38.6	FKRLDFTFGTILTPK	LDFTFGTIL												HLA-DRB11101	37.9	TGLDVSFRIHVFKRL	LDVSFRIHV
HLA-DRB10101	26	LDVIVNNILLSKPVE	NNILLSKPV																						HLA-DRB10701	39	VTNSRSIAHTQLLRG	RSIAHTQLL												HLA-DRB11101	42.8	SLDYGLTDRITIGIA	YGLTDRITI
HLA-DRB10101	28	RITIGIARTSFQKTY	ITIGIARTS																						HLA-DRB10701	39.6	DKKEWTLGFNIHRYF	KEWTLGFNI												HLA-DRB11101	45.3	VIVNNILLSKPVEYM	NILLSKPVE
HLA-DRB10101	28.6	LLSKPVEYMSVPMSF	VEYMSVPMS																						HLA-DRB10701	41	RFNHRFGNAKSTSYD	FGNAKSTSY												HLA-DRB11101	45.6	IVNNILLSKPVEYMS	NILLSKPVE
HLA-DRB10101	28.6	DRITIGIARTSFQKT	ITIGIARTS																						HLA-DRB10701	44.2	NYDKKEWTLGFNIHR	KEWTLGFNI												HLA-DRB11101	46.8	IHVFKRLDFTFGTIL	FKRLDFTFG
HLA-DRB10101	28.7	PVEYMSVPMSFGVDF	YMSVPMSFG																						HLA-DRB10701	44.7	HRFGNAKSTSYDFFG	FGNAKSTSY												HLA-DRB11101	50	LSLDYGLTDRITIGI	YGLTDRITI
HLA-DRB10101	29.2	NNILLSKPVEYMSVP	NNILLSKPV																						HLA-DRB10701	45.9	LSDSDRQSALASFLI	RQSALASFL
HLA-DRB10101	29.3	SLQLSPMFVHRNFVK	SLQLSPMFV																						HLA-DRB10701	46	KRLDFTFGTILTPKR	LDFTFGTIL
HLA-DRB10101	29.5	LISKRFGDLFSLQLS	FGDLFSLQL																						HLA-DRB10701	47.2	ANGRTLDVIVNNILL	LDVIVNNIL
HLA-DRB10101	29.8	KSTFLGSSLIHMPST	STFLGSSLI																						HLA-DRB10701	47.8	IANGRTLDVIVNNIL	LDVIVNNIL
HLA-DRB10101	30.4	LTDRITIGIARTSFQ	ITIGIARTS																						HLA-DRB10701	49	FGDLFSLQLSPMFVH	FSLQLSPMF
HLA-DRB10101	32.5	FPVTISFFGVFGQET	FFGVFGQET
HLA-DRB10101	32.8	SYDFFGLDNGANTQL	FFGLDNGAN
HLA-DRB10101	33.5	TLDVIVNNILLSKPV	NNILLSKPV
HLA-DRB10101	34.2	FNIHRYFSLESQDSK	YFSLESQDS
HLA-DRB10101	35.5	FQLFVTNSRSIAHTQ	FVTNSRSIA
HLA-DRB10101	36.4	ISKRFGDLFSLQLSP	FGDLFSLQL
HLA-DRB10101	37	GSSLIHMPSTEDVGK	LIHMPSTED
HLA-DRB10101	37.2	FPSFDSQLEKKLNTY	FDSQLEKKL
HLA-DRB10101	37.5	TGGHVFQLFVTNSRS	VFQLFVTNS
HLA-DRB10101	40	FLISKRFGDLFSLQL	FGDLFSLQL
HLA-DRB10101	41.9	GRTLDVIVNNILLSK	DVIVNNILL
HLA-DRB10101	43.3	SFFGVFGQETEEQSK	FFGVFGQET
HLA-DRB10101	44.2	IRLLTQDSNFPVTIS	LTQDSNFPV
HLA-DRB10101	44.6	VEYMSVPMSFGVDFE	YMSVPMSFG
HLA-DRB10101	46.4	KIRLLTQDSNFPVTI	LTQDSNFPV
HLA-DRB10101	47.3	YDFFGLDNGANTQLS	FFGLDNGAN
HLA-DRB10101	48.5	GLEYSTSEANELIAN	YSTSEANEL
[truncated: 16 more columns]

## Sheet: LIC11268
Allele	affinity(nM)	peptide	core		Allele	affinity(nM)	peptide	core		Allele	affinity(nM)	peptide	core		Allele	affinity(nM)	peptide	core		Allele	affinity(nM)	peptide	core		Allele	affinity(nM)	peptide	core		Allele	affinity(nM)	peptide	core		Allele	affinity(nM)	peptide	core		Allele	affinity(nM)	peptide	core		Allele	affinity(nM)	peptide	core
HLA-DRB10101	3.6	QLGYLGLSNSAGIEL	YLGLSNSAG		HLA-DRB10301	14.1	NDRYTLDNRAYSFFL	YTLDNRAYS		HLA-DRB10401	9.6	QLGYLGLSNSAGIEL	YLGLSNSAG		HLA-DRB10404	7.2	KSIHLMYNSPNYGRF	IHLMYNSPN		HLA-DRB10405	10.3	LREGFVQLKNFADGF	FVQLKNFAD		HLA-DRB10701	5	ATFWSNTRTKSIHLM	WSNTRTKSI		HLA-DRB10802					HLA-DRB10901					HLA-DRB11101	9.6	DLYYFNVDRKWEQGP	YFNVDRKWE		HLA-DRB11302	18.9	LGYLGLSNSAGIELS	LGLSNSAGI
HLA-DRB10101	3.8	LGYLGLSNSAGIELS	YLGLSNSAG		HLA-DRB10301	16.4	TERVEYDSKFFIAQT	VEYDSKFFI		HLA-DRB10401	10.1	GQLGYLGLSNSAGIE	YLGLSNSAG		HLA-DRB10404	7.4	SIHLMYNSPNYGRFI	IHLMYNSPN		HLA-DRB10405	11.1	REGFVQLKNFADGFE	FVQLKNFAD		HLA-DRB10701	5	FQIRPRFDYSHNADF	FDYSHNADF												HLA-DRB11101	9.7	VDLYYFNVDRKWEQG	YFNVDRKWE		HLA-DRB11302	21.4	QLGYLGLSNSAGIEL	LGLSNSAGI
HLA-DRB10101	3.9	GQLGYLGLSNSAGIE	YLGLSNSAG		HLA-DRB10301	16.4	YTERVEYDSKFFIAQ	VEYDSKFFI		HLA-DRB10401	12.2	DGQLGYLGLSNSAGI	YLGLSNSAG		HLA-DRB10404	7.7	TKSIHLMYNSPNYGR	IHLMYNSPN		HLA-DRB10405	11.2	SQVFFVVDPNPYVAA	FVVDPNPYV		HLA-DRB10701	5	NATFWSNTRTKSIHL	WSNTRTKSI												HLA-DRB11101	10.2	LYYFNVDRKWEQGPN	YFNVDRKWE		HLA-DRB11302	22.4	GYLGLSNSAGIELSS	LGLSNSAGI
HLA-DRB10101	4.2	DGQLGYLGLSNSAGI	YLGLSNSAG		HLA-DRB10301	19.7	DRYTLDNRAYSFFLF	YTLDNRAYS		HLA-DRB10401	12.3	LGYLGLSNSAGIELS	YLGLSNSAG		HLA-DRB10404	9	IHLMYNSPNYGRFIF	IHLMYNSPN		HLA-DRB10405	11.4	NSQVFFVVDPNPYVA	FVVDPNPYV		HLA-DRB10701	5.1	QIRPRFDYSHNADFD	FDYSHNADF												HLA-DRB11101	12.8	NVDLYYFNVDRKWEQ	YFNVDRKWE		HLA-DRB11302	26.8	SIHLMYNSPNYGRFI	LMYNSPNYG
HLA-DRB10101	4.4	GYLGLSNSAGIELSS	YLGLSNSAG		HLA-DRB10301	19.7	INDRYTLDNRAYSFF	YTLDNRAYS		HLA-DRB10401	15.4	TKSIHLMYNSPNYGR	IHLMYNSPN		HLA-DRB10404	9.4	RTKSIHLMYNSPNYG	IHLMYNSPN		HLA-DRB10405	11.4	DLREGFVQLKNFADG	FVQLKNFAD		HLA-DRB10701	5.3	IRPRFDYSHNADFDK	FDYSHNADF												HLA-DRB11101	18.4	TGYTFFDRFRVGIQY	YTFFDRFRV		HLA-DRB11302	33.2	YLGLSNSAGIELSSA	LGLSNSAGI
HLA-DRB10101	4.8	SKFFIAQTGYTFFDR	FIAQTGYTF		HLA-DRB10301	19.8	IYTERVEYDSKFFIA	VEYDSKFFI		HLA-DRB10401	15.5	SQVFFVVDPNPYVAA	FVVDPNPYV		HLA-DRB10404	12.2	TRTKSIHLMYNSPNY	IHLMYNSPN		HLA-DRB10405	12	TDLREGFVQLKNFAD	FVQLKNFAD		HLA-DRB10701	5.5	TFWSNTRTKSIHLMY	WSNTRTKSI												HLA-DRB11101	19.1	QTGYTFFDRFRVGIQ	YTFFDRFRV		HLA-DRB11302	33.9	GQLGYLGLSNSAGIE	LGLSNSAGI
HLA-DRB10101	5.1	YLGLSNSAGIELSSA	YLGLSNSAG		HLA-DRB10301	28.6	RIYTERVEYDSKFFI	VEYDSKFFI		HLA-DRB10401	15.6	QVFFVVDPNPYVAAK	FVVDPNPYV		HLA-DRB10404	14.6	GQLGYLGLSNSAGIE	LGYLGLSNS		HLA-DRB10405	12.5	TKSIHLMYNSPNYGR	IHLMYNSPN		HLA-DRB10701	5.8	RPRFDYSHNADFDKR	FDYSHNADF												HLA-DRB11101	19.5	YYFNVDRKWEQGPNP	YFNVDRKWE		HLA-DRB11302	34.7	KSIHLMYNSPNYGRF	LMYNSPNYG
HLA-DRB10101	5.2	KDGQLGYLGLSNSAG	YLGLSNSAG		HLA-DRB10301	29.6	FIFVVYDIQKASVND	VVYDIQKAS		HLA-DRB10401	15.8	RTKSIHLMYNSPNYG	IHLMYNSPN		HLA-DRB10404	15.4	SQVFFVVDPNPYVAA	FVVDPNPYV		HLA-DRB10405	12.7	KSIHLMYNSPNYGRF	IHLMYNSPN		HLA-DRB10701	7.1	FWSNTRTKSIHLMYN	WSNTRTKSI												HLA-DRB11101	19.5	FNVDLYYFNVDRKWE	YFNVDRKWE		HLA-DRB11302	37.4	GPVLNLDPPSDVRYE	LNLDPPSDV
HLA-DRB10101	5.5	YDSKFFIAQTGYTFF	FIAQTGYTF		HLA-DRB10301	32	RYTLDNRAYSFFLFV	YTLDNRAYS		HLA-DRB10401	16	KDGQLGYLGLSNSAG	YLGLSNSAG		HLA-DRB10404	15.9	DGQLGYLGLSNSAGI	LGYLGLSNS		HLA-DRB10405	13.3	QNSQVFFVVDPNPYV	FFVVDPNPY		HLA-DRB10701	8	PRFDYSHNADFDKRT	FDYSHNADF												HLA-DRB11101	22	GYTFFDRFRVGIQYS	YTFFDRFRV		HLA-DRB11302	39.6	NGPVLNLDPPSDVRY	LNLDPPSDV
HLA-DRB10101	5.5	DSKFFIAQTGYTFFD	FIAQTGYTF		HLA-DRB10301	32.1	ERVEYDSKFFIAQTG	VEYDSKFFI		HLA-DRB10401	17.1	KSIHLMYNSPNYGRF	IHLMYNSPN		HLA-DRB10404	16.5	NSQVFFVVDPNPYVA	FVVDPNPYV		HLA-DRB10405	13.7	QVFFVVDPNPYVAAK	FVVDPNPYV		HLA-DRB10701	8.9	IANATFWSNTRTKSI	WSNTRTKSI												HLA-DRB11101	26.6	AQTGYTFFDRFRVGI	YTFFDRFRV		HLA-DRB11302	42.7	IHLMYNSPNYGRFIF	LMYNSPNYG
HLA-DRB10101	5.7	KFFIAQTGYTFFDRF	FIAQTGYTF		HLA-DRB10301	36.1	RFIFVVYDIQKASVN	VVYDIQKAS		HLA-DRB10401	18.4	NSQVFFVVDPNPYVA	FVVDPNPYV		HLA-DRB10404	16.6	KDGQLGYLGLSNSAG	LGYLGLSNS		HLA-DRB10405	14.1	EGFVQLKNFADGFEI	FVQLKNFAD		HLA-DRB10701	9	ANATFWSNTRTKSIH	WSNTRTKSI												HLA-DRB11101	29.7	REGFVQLKNFADGFE	FVQLKNFAD		HLA-DRB11302	45.1	TKSIHLMYNSPNYGR	LMYNSPNYG
HLA-DRB10101	6	REGFVQLKNFADGFE	FVQLKNFAD		HLA-DRB10301	43.5	NINDRYTLDNRAYSF	YTLDNRAYS		HLA-DRB10401	20	GYLGLSNSAGIELSS	YLGLSNSAG		HLA-DRB10404	18	NTRTKSIHLMYNSPN	IHLMYNSPN		HLA-DRB10405	15	RTKSIHLMYNSPNYG	IHLMYNSPN		HLA-DRB10701	9.7	WSNTRTKSIHLMYNS	WSNTRTKSI												HLA-DRB11101	34.6	LREGFVQLKNFADGF	FVQLKNFAD		HLA-DRB11302	49	SSAPTANNSVSIKNN	PTANNSVSI
HLA-DRB10101	6.5	FVVYDIQKASVNDAW	YDIQKASVN		HLA-DRB10301	43.9	IFVVYDIQKASVNDA	VVYDIQKAS		HLA-DRB10401	20.2	TRTKSIHLMYNSPNY	IHLMYNSPN		HLA-DRB10404	18.7	QNSQVFFVVDPNPYV	FVVDPNPYV		HLA-DRB10405	17.5	SIHLMYNSPNYGRFI	IHLMYNSPN		HLA-DRB10701	10	RFDYSHNADFDKRTQ	FDYSHNADF												HLA-DRB11101	35.7	YTFFDRFRVGIQYSI	YTFFDRFRV		HLA-DRB11302	49.6	PVLNLDPPSDVRYEE	LNLDPPSDV
HLA-DRB10101	6.5	LREGFVQLKNFADGF	FVQLKNFAD		HLA-DRB10301	47.4	SQVFFVVDPNPYVAA	FFVVDPNPY		HLA-DRB10401	23	SIHLMYNSPNYGRFI	IHLMYNSPN		HLA-DRB10404	19.3	QLGYLGLSNSAGIEL	LGYLGLSNS		HLA-DRB10405	17.9	TRTKSIHLMYNSPNY	IHLMYNSPN		HLA-DRB10701	11.9	YDSKFFIAQTGYTFF	IAQTGYTFF												HLA-DRB11101	38.8	EGFVQLKNFADGFEI	FVQLKNFAD
HLA-DRB10101	7.3	EYDSKFFIAQTGYTF	FIAQTGYTF							HLA-DRB10401	24.2	QNSQVFFVVDPNPYV	FVVDPNPYV		HLA-DRB10404	21.6	QVFFVVDPNPYVAAK	FVVDPNPYV		HLA-DRB10405	19.3	GEFMKSMLLSPEHQE	MKSMLLSPE		HLA-DRB10701	12.5	NFADGFEIFIGRQIF	FEIFIGRQI												HLA-DRB11101	42.2	IAQTGYTFFDRFRVG	YTFFDRFRV
HLA-DRB10101	7.4	VATYDASFATRSGGF	YDASFATRS							HLA-DRB10401	27.7	VFFVVDPNPYVAAKV	FVVDPNPYV		HLA-DRB10404	26.1	LGYLGLSNSAGIELS	YLGLSNSAG		HLA-DRB10405	19.5	PGEFMKSMLLSPEHQ	MKSMLLSPE		HLA-DRB10701	13.5	KNFADGFEIFIGRQI	FEIFIGRQI												HLA-DRB11101	42.7	LIYQFYLKDYVSIWT	YQFYLKDYV
HLA-DRB10101	7.4	QVFFVVDPNPYVAAK	FVVDPNPYV							HLA-DRB10401	36.6	NTRTKSIHLMYNSPN	IHLMYNSPN		HLA-DRB10404	30.1	RKDGQLGYLGLSNSA	LGYLGLSNS		HLA-DRB10405	20.2	TQNSQVFFVVDPNPY	FFVVDPNPY		HLA-DRB10701	14	QLGYLGLSNSAGIEL	LGLSNSAGI												HLA-DRB11101	43.6	DFNVDLYYFNVDRKW	YYFNVDRKW
HLA-DRB10101	8.5	GSYLLAGDAVRNARV	LLAGDAVRN							HLA-DRB10401	37.9	NSKYFNSEAFTSIIA	YFNSEAFTS		HLA-DRB10404	32.1	VFFVVDPNPYVAAKV	FVVDPNPYV		HLA-DRB10405	21.1	EFMKSMLLSPEHQEA	MKSMLLSPE		HLA-DRB10701	16.5	FDYSHNADFDKRTQD	FDYSHNADF												HLA-DRB11101	44.4	DLIYQFYLKDYVSIW	YQFYLKDYV
HLA-DRB10101	8.6	SQVFFVVDPNPYVAA	FVVDPNPYV							HLA-DRB10401	38.8	SEAFTSIIAEDSNAG	FTSIIAEDS		HLA-DRB10404	41.3	DTYLSGLYNTVKFED	LSGLYNTVK		HLA-DRB10405	23.7	NDTYLSGLYNTVKFE	LSGLYNTVK		HLA-DRB10701	17.2	DGQLGYLGLSNSAGI	LGLSNSAGI												HLA-DRB11101	44.9	NDRYTLDNRAYSFFL	YTLDNRAYS
HLA-DRB10101	8.6	FFIAQTGYTFFDRFR	FIAQTGYTF							HLA-DRB10401	39.5	EAFTSIIAEDSNAGA	FTSIIAEDS		HLA-DRB10404	44.7	EGFVQLKNFADGFEI	FVQLKNFAD		HLA-DRB10405	24.2	DTYLSGLYNTVKFED	LSGLYNTVK		HLA-DRB10701	17.4	FADGFEIFIGRQIFG	FEIFIGRQI
HLA-DRB10101	8.7	SAGIELSSAPTANNS	IELSSAPTA							HLA-DRB10401	46.9	AFTSIIAEDSNAGAG	FTSIIAEDS		HLA-DRB10404	47.6	SRKDGQLGYLGLSNS	LGYLGLSNS		HLA-DRB10405	24.5	FMKSMLLSPEHQEAI	MKSMLLSPE		HLA-DRB10701	17.8	KRLFYEFDLIYQFYL	FDLIYQFYL
HLA-DRB10101	9.2	EGFVQLKNFADGFEI	FVQLKNFAD							HLA-DRB10401	47.1	SKYFNSEAFTSIIAE	FNSEAFTSI		HLA-DRB10404	48.1	TVGFRLTNRTDNNRL	FRLTNRTDN		HLA-DRB10405	24.9	VFFVVDPNPYVAAKV	FVVDPNPYV		HLA-DRB10701	19.2	DSKFFIAQTGYTFFD	IAQTGYTFF
HLA-DRB10101	9.4	IFVVYDIQKASVNDA	YDIQKASVN							HLA-DRB10401	47.4	KYFNSEAFTSIIAED	FNSEAFTSI		HLA-DRB10404	49	NTVGFRLTNRTDNNR	FRLTNRTDN		HLA-DRB10405	26.9	LPGEFMKSMLLSPEH	MKSMLLSPE		HLA-DRB10701	19.2	LGYLGLSNSAGIELS	LGLSNSAGI
HLA-DRB10101	9.7	TGGSYLLAGDAVRNA	SYLLAGDAV							HLA-DRB10401	49.4	NSEAFTSIIAEDSNA	FTSIIAEDS							HLA-DRB10405	28	TYLSGLYNTVKFEDF	LSGLYNTVK		HLA-DRB10701	19.2	ADGFEIFIGRQIFGF	FEIFIGRQI
HLA-DRB10101	9.9	DLREGFVQLKNFADG	FVQLKNFAD																	HLA-DRB10405	28.3	VNDTYLSGLYNTVKF	YLSGLYNTV		HLA-DRB10701	21.2	GQLGYLGLSNSAGIE	LGLSNSAGI
HLA-DRB10101	9.9	GGSYLLAGDAVRNAR	LLAGDAVRN																	HLA-DRB10405	30.5	QLGYLGLSNSAGIEL	YLGLSNSAG		HLA-DRB10701	22.2	RLFYEFDLIYQFYLK	FDLIYQFYL
HLA-DRB10101	9.9	NSKYFNSEAFTSIIA	YFNSEAFTS																	HLA-DRB10405	32.6	NTRTKSIHLMYNSPN	IHLMYNSPN		HLA-DRB10701	23	DGFEIFIGRQIFGFG	FEIFIGRQI
HLA-DRB10101	10	VFFVVDPNPYVAAKV	FVVDPNPYV																	HLA-DRB10405	34.3	GQLGYLGLSNSAGIE	YLGLSNSAG		HLA-DRB10701	28.1	GFEIFIGRQIFGFGD	FEIFIGRQI
HLA-DRB10101	10.7	LKDYVSIWTGGSYLL	YVSIWTGGS																	HLA-DRB10405	35.8	YGRFIFVVYDIQKAS	FIFVVYDIQ		HLA-DRB10701	30.1	SKFFIAQTGYTFFDR	IAQTGYTFF
HLA-DRB10101	10.7	ADGFEIFIGRQIFGF	FEIFIGRQI																	HLA-DRB10405	36.7	GRFIFVVYDIQKASV	FIFVVYDIQ		HLA-DRB10701	30.3	GYLGLSNSAGIELSS	LGLSNSAGI
HLA-DRB10101	10.8	ATYDASFATRSGGFP	YDASFATRS																	HLA-DRB10405	37.1	NYGRFIFVVYDIQKA	FIFVVYDIQ		HLA-DRB10701	32	LFYEFDLIYQFYLKD	FDLIYQFYL
HLA-DRB10101	10.9	KVATYDASFATRSGG	YDASFATRS																	HLA-DRB10405	38.1	GFVQLKNFADGFEIF	FVQLKNFAD		HLA-DRB10701	34.4	YTFFDRFRVGIQYSI	FRVGIQYSI
HLA-DRB10101	11	VVYDIQKASVNDAWY	YDIQKASVN																	HLA-DRB10405	39	KLPGEFMKSMLLSPE	MKSMLLSPE		HLA-DRB10701	34.6	FEIFIGRQIFGFGDN	FEIFIGRQI
HLA-DRB10101	11.1	TKSIHLMYNSPNYGR	IHLMYNSPN																	HLA-DRB10405	39.8	PNYGRFIFVVYDIQK	FIFVVYDIQ		HLA-DRB10701	38.4	EYDSKFFIAQTGYTF	FFIAQTGYT
HLA-DRB10101	12.2	RFIFVVYDIQKASVN	YDIQKASVN																	HLA-DRB10405	40.6	LGYLGLSNSAGIELS	YLGLSNSAG		HLA-DRB10701	39.7	QNSQVFFVVDPNPYV	FFVVDPNPY
HLA-DRB10101	12.5	GFVQLKNFADGFEIF	FVQLKNFAD																	HLA-DRB10405	43.3	TVNDTYLSGLYNTVK	YLSGLYNTV		HLA-DRB10701	39.9	FYEFDLIYQFYLKDY	FDLIYQFYL
HLA-DRB10101	12.5	SYLLAGDAVRNARVN	LLAGDAVRN																	HLA-DRB10405	45.9	DSKFFIAQTGYTFFD	FIAQTGYTF		HLA-DRB10701	41.6	TFFDRFRVGIQYSIG	FRVGIQYSI
HLA-DRB10101	12.6	SIHLMYNSPNYGRFI	LMYNSPNYG																	HLA-DRB10405	46.9	NSEAFTSIIAEDSNA	FTSIIAEDS		HLA-DRB10701	43.6	NSQVFFVVDPNPYVA	FFVVDPNPY
HLA-DRB10101	12.8	AGIELSSAPTANNSV	IELSSAPTA																	HLA-DRB10405	47.2	DGQLGYLGLSNSAGI	YLGLSNSAG		HLA-DRB10701	43.8	YLGLSNSAGIELSSA	LGLSNSAGI
HLA-DRB10101	12.9	SEAFTSIIAEDSNAG	FTSIIAEDS																	HLA-DRB10405	47.3	SKFFIAQTGYTFFDR	FIAQTGYTF		HLA-DRB10701	43.9	FFDRFRVGIQYSIGS	FRVGIQYSI
HLA-DRB10101	13	SKYFNSEAFTSIIAE	YFNSEAFTS																	HLA-DRB10405	48.1	IHLMYNSPNYGRFIF	MYNSPNYGR		HLA-DRB10701	44	YNSKYFNSEAFTSII	FNSEAFTSI
HLA-DRB10101	13.5	TDLREGFVQLKNFAD	FVQLKNFAD																	HLA-DRB10405	48.4	LIYQFYLKDYVSIWT	QFYLKDYVS		HLA-DRB10701	44.4	KFFIAQTGYTFFDRF	IAQTGYTFF
HLA-DRB10101	13.5	NSAGIELSSAPTANN	IELSSAPTA
HLA-DRB10101	13.8	KSIHLMYNSPNYGRF	IHLMYNSPN
HLA-DRB10101	14.5	NKVATYDASFATRSG	YDASFATRS
HLA-DRB10101	14.7	FIFVVYDIQKASVND	YDIQKASVN
HLA-DRB10101	14.9	NSQVFFVVDPNPYVA	FVVDPNPYV
HLA-DRB10101	15.3	FDRFRVGIQYSIGSG	FRVGIQYSI
HLA-DRB10101	15.6	WTGGSYLLAGDAVRN	SYLLAGDAV
HLA-DRB10101	16.4	FIAQTGYTFFDRFRV	FIAQTGYTF
HLA-DRB10101	16.5	YNSKYFNSEAFTSII	YFNSEAFTS
HLA-DRB10101	16.7	FFVVDPNPYVAAKVT	FVVDPNPYV
HLA-DRB10101	17.6	DGFEIFIGRQIFGFG	FEIFIGRQI
HLA-DRB10101	17.7	TYDASFATRSGGFPY	YDASFATRS
HLA-DRB10101	17.9	VYDIQKASVNDAWYS	YDIQKASVN
HLA-DRB10101	18	NSEAFTSIIAEDSNA	FTSIIAEDS
HLA-DRB10101	18.1	FADGFEIFIGRQIFG	FEIFIGRQI
HLA-DRB10101	19.8	FVQLKNFADGFEIFI	FVQLKNFAD
HLA-DRB10101	20.4	KDYVSIWTGGSYLLA	YVSIWTGGS
HLA-DRB10101	20.4	IHLMYNSPNYGRFIF	LMYNSPNYG
HLA-DRB10101	20.5	GFEIFIGRQIFGFGD	FEIFIGRQI
HLA-DRB10101	20.8	DNKVATYDASFATRS	YDASFATRS
HLA-DRB10101	21.4	SNSAGIELSSAPTAN	IELSSAPTA
HLA-DRB10101	21.8	FFDRFRVGIQYSIGS	FRVGIQYSI
HLA-DRB10101	22.4	KYFNSEAFTSIIAED	YFNSEAFTS
HLA-DRB10101	22.6	QYGYNGQRVNAGWDT	YNGQRVNAG
HLA-DRB10101	22.9	GIELSSAPTANNSVS	IELSSAPTA
HLA-DRB10101	22.9	EAFTSIIAEDSNAGA	FTSIIAEDS
HLA-DRB10101	23.1	RTKSIHLMYNSPNYG	IHLMYNSPN
HLA-DRB10101	23.3	YLLAGDAVRNARVNP	LLAGDAVRN
HLA-DRB10101	25.4	IWTGGSYLLAGDAVR	SYLLAGDAV
HLA-DRB10101	26.8	NFADGFEIFIGRQIF	FEIFIGRQI
HLA-DRB10101	27.2	YVSIWTGGSYLLAGD	IWTGGSYLL
HLA-DRB10101	27.4	DYVSIWTGGSYLLAG	IWTGGSYLL
HLA-DRB10101	29.6	YLKDYVSIWTGGSYL	YVSIWTGGS
HLA-DRB10101	31	QNSQVFFVVDPNPYV	FVVDPNPYV
HLA-DRB10101	33.9	YDASFATRSGGFPYF	YDASFATRS
HLA-DRB10101	35.8	TRTKSIHLMYNSPNY	IHLMYNSPN
HLA-DRB10101	36.6	FEIFIGRQIFGFGDN	FEIFIGRQI
HLA-DRB10101	36.8	LSNSAGIELSSAPTA	IELSSAPTA
HLA-DRB10101	37.8	FNSEAFTSIIAEDSN	FTSIIAEDS
HLA-DRB10101	38.6	GRFIFVVYDIQKASV	FVVYDIQKA
HLA-DRB10101	39.2	YDIQKASVNDAWYSS	YDIQKASVN
HLA-DRB10101	39.4	KYNSKYFNSEAFTSI	YFNSEAFTS
HLA-DRB10101	39.5	AFTSIIAEDSNAGAG	FTSIIAEDS
HLA-DRB10101	39.7	DRFRVGIQYSIGSGD	FRVGIQYSI
HLA-DRB10101	40	TFFDRFRVGIQYSIG	FRVGIQYSI
HLA-DRB10101	40.4	RQIFGFGDNRYVGGR	FGFGDNRYV
HLA-DRB10101	41.6	FMKSMLLSPEHQEAI	SMLLSPEHQ
HLA-DRB10101	41.6	YFNSEAFTSIIAEDS	YFNSEAFTS
HLA-DRB10101	43.3	RFRVGIQYSIGSGDP	FRVGIQYSI
HLA-DRB10101	43.8	YGYNGQRVNAGWDTL	YNGQRVNAG
HLA-DRB10101	44.4	KGKLPGEFMKSMLLS	GEFMKSMLL
HLA-DRB10101	44.9	RNYATQNSQVFFVVD	YATQNSQVF
HLA-DRB10101	45.7	TVNDTYLSGLYNTVK	DTYLSGLYN
HLA-DRB10101	46.1	AWYSSGGAANTGLTT	YSSGGAANT
HLA-DRB10101	47	IELSSAPTANNSVSI	IELSSAPTA
HLA-DRB10101	47.6	FWSNTRTKSIHLMYN	NTRTKSIHL
HLA-DRB10101	47.8	LLAGDAVRNARVNPW	LLAGDAVRN
HLA-DRB10101	47.9	FVVDPNPYVAAKVTI	FVVDPNPYV
HLA-DRB10101	48.8	WQYGYNGQRVNAGWD	YNGQRVNAG
HLA-DRB10101	49.1	SWQYGYNGQRVNAGW	YNGQRVNAG
HLA-DRB10101	49.7	SIWTGGSYLLAGDAV	SYLLAGDAV
HLA-DRB10101	49.7	KLPGEFMKSMLLSPE	GEFMKSMLL
HLA-DRB10101	49.8	DRNYATQNSQVFFVV	YATQNSQVF
[truncated: 16 more columns]

## Sheet: LIC11458
Allele	affinity(nM)	peptide	core		Allele	affinity(nM)	peptide	core		Allele	affinity(nM)	peptide	core		Allele	affinity(nM)	peptide	core		Allele	affinity(nM)	peptide	core		Allele	affinity(nM)	peptide	core		Allele	affinity(nM)	peptide	core		Allele	affinity(nM)	peptide	core		Allele	affinity(nM)	peptide	core		Allele	affinity(nM)	peptide	core
HLA-DRB10101	4.3	KLAILRAKNRLLGKS	ILRAKNRLL		HLA-DRB10301	4.7	VATINLDRTSLQKDL	INLDRTSLQ		HLA-DRB10401	13.4	DTFYYGNDPTMSVAT	FYYGNDPTM		HLA-DRB10404	4.9	TVLWLPFLYNSNLGN	LPFLYNSNL		HLA-DRB10405	3.3	KRNLLYYILNPADKS	LYYILNPAD		HLA-DRB10701	3	ELGGTWYHVYNSPIL	WYHVYNSPI		HLA-DRB10802	41.1	KKLAILRAKNRLLGK	LAILRAKNR		HLA-DRB10901	18.1	AKPLYNSLTASYKMG	YNSLTASYK		HLA-DRB11101	5.2	RVRLFRFRKRPFQAG	FRFRKRPFQ		HLA-DRB11302	9.8	NNTILRYYGAPIREN	ILRYYGAPI
HLA-DRB10101	4.4	KKLAILRAKNRLLGK	ILRAKNRLL		HLA-DRB10301	5.5	ATINLDRTSLQKDLL	INLDRTSLQ		HLA-DRB10401	14.2	YDTFYYGNDPTMSVA	FYYGNDPTM		HLA-DRB10404	5	VLWLPFLYNSNLGNG	LPFLYNSNL		HLA-DRB10405	3.5	RNLLYYILNPADKSG	LYYILNPAD		HLA-DRB10701	3.3	LGGTWYHVYNSPILD	WYHVYNSPI		HLA-DRB10802	48.4	DKKLAILRAKNRLLG	LAILRAKNR		HLA-DRB10901	20.4	KPLYNSLTASYKMGG	YNSLTASYK		HLA-DRB11101	5.6	TRVRLFRFRKRPFQA	FRFRKRPFQ		HLA-DRB11302	10.2	VFLNNTILRYYGAPI	ILRYYGAPI
HLA-DRB10101	4.4	FDFLDGLRPKRVSLL	LDGLRPKRV		HLA-DRB10301	5.8	GDKFIYDFRLEKGVV	FIYDFRLEK		HLA-DRB10401	14.3	GALYSADPNAPLRNI	YSADPNAPL		HLA-DRB10404	5.7	TTVLWLPFLYNSNLG	LPFLYNSNL		HLA-DRB10405	3.6	MKRNLLYYILNPADK	LYYILNPAD		HLA-DRB10701	4.1	GGTWYHVYNSPILDG	WYHVYNSPI							HLA-DRB10901	20.7	KAKPLYNSLTASYKM	YNSLTASYK		HLA-DRB11101	6	LTRVRLFRFRKRPFQ	RVRLFRFRK		HLA-DRB11302	11	FLNNTILRYYGAPIR	ILRYYGAPI
HLA-DRB10101	4.5	LLYYILNPADKSGYF	YILNPADKS		HLA-DRB10301	5.9	EGDKFIYDFRLEKGV	FIYDFRLEK		HLA-DRB10401	14.4	RGALYSADPNAPLRN	YSADPNAPL		HLA-DRB10404	6.1	LWLPFLYNSNLGNGW	LPFLYNSNL		HLA-DRB10405	3.9	NLLYYILNPADKSGY	LYYILNPAD		HLA-DRB10701	4.3	LELGGTWYHVYNSPI	WYHVYNSPI							HLA-DRB10901	26.7	PLYNSLTASYKMGGF	YNSLTASYK		HLA-DRB11101	6.2	TLPFVRLIRELELGG	FVRLIRELE		HLA-DRB11302	11.1	LNNTILRYYGAPIRE	ILRYYGAPI
HLA-DRB10101	4.6	TANFRLGYSMDLRSV	FRLGYSMDL		HLA-DRB10301	6	SVATINLDRTSLQKD	INLDRTSLQ		HLA-DRB10401	15.6	TFYYGNDPTMSVATI	FYYGNDPTM		HLA-DRB10404	7.3	WLPFLYNSNLGNGWI	LPFLYNSNL		HLA-DRB10405	4.5	GMKRNLLYYILNPAD	LYYILNPAD		HLA-DRB10701	4.4	GTWYHVYNSPILDGY	WYHVYNSPI							HLA-DRB10901	26.8	TANFRLGYSMDLRSV	FRLGYSMDL		HLA-DRB11101	6.5	GSLFTRRKRLRAALE	FTRRKRLRA		HLA-DRB11302	11.8	NTILRYYGAPIRENL	ILRYYGAPI
HLA-DRB10101	4.8	DKKLAILRAKNRLLG	ILRAKNRLL		HLA-DRB10301	6.6	VEGDKFIYDFRLEKG	FIYDFRLEK		HLA-DRB10401	16	RNLLYYILNPADKSG	LYYILNPAD		HLA-DRB10404	8.1	GTTVLWLPFLYNSNL	LPFLYNSNL		HLA-DRB10405	8.2	RESYEYLRTSSNLRF	YEYLRTSSN		HLA-DRB10701	4.7	TWYHVYNSPILDGYR	WYHVYNSPI							HLA-DRB10901	30.3	LGGTWYHVYNSPILD	WYHVYNSPI		HLA-DRB11101	6.6	ELTRVRLFRFRKRPF	RVRLFRFRK		HLA-DRB11302	14.5	SANVRNNTAVTGVTD	VRNNTAVTG
HLA-DRB10101	5	KPLYNSLTASYKMGG	YNSLTASYK		HLA-DRB10301	6.7	IVEGDKFIYDFRLEK	FIYDFRLEK		HLA-DRB10401	17.6	KRNLLYYILNPADKS	LYYILNPAD		HLA-DRB10404	8.6	IPLLFFNTTYRKTEI	LLFFNTTYR		HLA-DRB10405	8.3	LLYYILNPADKSGYF	LYYILNPAD		HLA-DRB10701	4.8	DDKKLAILRAKNRLL	ILRAKNRLL							HLA-DRB10901	30.5	HTANFRLGYSMDLRS	FRLGYSMDL		HLA-DRB11101	6.6	LPFVRLIRELELGGT	FVRLIRELE		HLA-DRB11302	14.7	GNGSRQNTALNINRF	SRQNTALNI
HLA-DRB10101	5	IYDFRLEKGVVYKTK	FRLEKGVVY		HLA-DRB10301	7.4	DKFIYDFRLEKGVVY	FIYDFRLEK		HLA-DRB10401	17.9	ESYEYLRTSSNLRFG	YEYLRTSSN		HLA-DRB10404	9.4	GIPLLFFNTTYRKTE	LLFFNTTYR		HLA-DRB10405	8.6	ARESYEYLRTSSNLR	YEYLRTSSN		HLA-DRB10701	5.4	RESYEYLRTSSNLRF	YLRTSSNLR							HLA-DRB10901	32.3	PKAKPLYNSLTASYK	YNSLTASYK		HLA-DRB11101	6.8	DGSLFTRRKRLRAAL	FTRRKRLRA		HLA-DRB11302	15.2	TILRYYGAPIRENLK	ILRYYGAPI
HLA-DRB10101	5.1	SYEYLRTSSNLRFGI	YLRTSSNLR		HLA-DRB10301	8.1	MSVATINLDRTSLQK	INLDRTSLQ		HLA-DRB10401	18	TYDTFYYGNDPTMSV	FYYGNDPTM		HLA-DRB10404	10.1	FGIPLLFFNTTYRKT	LLFFNTTYR		HLA-DRB10405	9.5	ESYEYLRTSSNLRFG	YEYLRTSSN		HLA-DRB10701	5.8	WYHVYNSPILDGYRV	WYHVYNSPI							HLA-DRB10901	32.9	ANFRLGYSMDLRSVP	FRLGYSMDL		HLA-DRB11101	7	RDGSLFTRRKRLRAA	FTRRKRLRA		HLA-DRB11302	15.2	QSANVRNNTAVTGVT	VRNNTAVTG
HLA-DRB10101	5.2	NLLYYILNPADKSGY	YILNPADKS		HLA-DRB10301	10.3	TINLDRTSLQKDLLD	INLDRTSLQ		HLA-DRB10401	18.2	RESYEYLRTSSNLRF	YEYLRTSSN		HLA-DRB10404	11	RFGIPLLFFNTTYRK	LLFFNTTYR		HLA-DRB10405	11	SYEYLRTSSNLRFGI	YLRTSSNLR		HLA-DRB10701	6.6	DKKLAILRAKNRLLG	ILRAKNRLL							HLA-DRB10901	33	GGTWYHVYNSPILDG	WYHVYNSPI		HLA-DRB11101	7.4	FTLPFVRLIRELELG	FVRLIRELE		HLA-DRB11302	16.5	NGSRQNTALNINRFM	SRQNTALNI
HLA-DRB10101	5.3	LAILRAKNRLLGKSI	ILRAKNRLL		HLA-DRB10301	13.4	KFIYDFRLEKGVVYK	FIYDFRLEK		HLA-DRB10401	18.3	NLLYYILNPADKSGY	LYYILNPAD		HLA-DRB10404	12.5	LPFLYNSNLGNGWIA	LPFLYNSNL		HLA-DRB10405	11.2	LARESYEYLRTSSNL	YEYLRTSSN		HLA-DRB10701	6.7	SYEYLRTSSNLRFGI	YLRTSSNLR							HLA-DRB10901	35.8	RTQYFTQGESGLRTT	FTQGESGLR		HLA-DRB11101	7.4	DNAFTSLERYLARES	FTSLERYLA		HLA-DRB11302	16.7	YWDVFLNNTILRYYG	FLNNTILRY
HLA-DRB10101	5.3	DDKKLAILRAKNRLL	ILRAKNRLL		HLA-DRB10301	15.4	TMSVATINLDRTSLQ	INLDRTSLQ		HLA-DRB10401	19.1	SYEYLRTSSNLRFGI	YEYLRTSSN		HLA-DRB10404	12.6	LRFGIPLLFFNTTYR	LLFFNTTYR		HLA-DRB10405	16.2	YLARESYEYLRTSSN	YEYLRTSSN		HLA-DRB10701	6.8	ESYEYLRTSSNLRFG	YLRTSSNLR							HLA-DRB10901	36.6	NTILRYYGAPIRENL	LRYYGAPIR		HLA-DRB11101	7.6	VRLFRFRKRPFQAGD	FRFRKRPFQ		HLA-DRB11302	16.9	WDVFLNNTILRYYGA	FLNNTILRY
HLA-DRB10101	5.4	SGYFDFLDGLRPKRV	FDFLDGLRP		HLA-DRB10301	15.8	KLYIYEDKTVMATNV	IYEDKTVMA		HLA-DRB10401	19.6	ALYSADPNAPLRNIG	YSADPNAPL		HLA-DRB10404	12.9	PLLFFNTTYRKTEIY	LLFFNTTYR		HLA-DRB10405	16.3	RSFYSGLFLNNDYVH	YSGLFLNND		HLA-DRB10701	6.9	LQTSYQWSTIPTFPL	WSTIPTFPL							HLA-DRB10901	37.6	TQYFTQGESGLRTTL	FTQGESGLR		HLA-DRB11101	7.9	ERWYFTVARFSGYFD	YFTVARFSG		HLA-DRB11302	17.2	VYWDVFLNNTILRYY	FLNNTILRY
HLA-DRB10101	5.4	ANFRLGYSMDLRSVP	FRLGYSMDL		HLA-DRB10301	16.3	SLGLTRDGSLFTRRK	LTRDGSLFT		HLA-DRB10401	19.8	DRGALYSADPNAPLR	YSADPNAPL		HLA-DRB10404	14.1	RNLLYYILNPADKSG	LYYILNPAD		HLA-DRB10405	17.1	IGMKRNLLYYILNPA	LYYILNPAX		HLA-DRB10701	8.3	MATNVRYQVGGTTVL	YQVGGTTVL							HLA-DRB10901	38.3	NNTILRYYGAPIREN	LRYYGAPIR		HLA-DRB11101	8	NAFTSLERYLARESY	FTSLERYLA		HLA-DRB11302	18.6	KQSANVRNNTAVTGV	VRNNTAVTG
HLA-DRB10101	5.5	AKPLYNSLTASYKMG	YNSLTASYK		HLA-DRB10301	16.7	NKLYIYEDKTVMATN	IYEDKTVMA		HLA-DRB10401	21	KPLYNSLTASYKMGG	YNSLTASYK		HLA-DRB10404	15.3	KRNLLYYILNPADKS	LYYILNPAD		HLA-DRB10405	17.3	YEYLRTSSNLRFGIP	YLRTSSNLR		HLA-DRB10701	8.3	YEYLRTSSNLRFGIP	YLRTSSNLR							HLA-DRB10901	39	ELGGTWYHVYNSPIL	WYHVYNSPI		HLA-DRB11101	8.3	RWYFTVARFSGYFDF	YFTVARFSG		HLA-DRB11302	19.3	SYEYLRTSSNLRFGI	LRTSSNLRF
HLA-DRB10101	5.5	HTANFRLGYSMDLRS	FRLGYSMDL		HLA-DRB10301	19.6	LSLGLTRDGSLFTRR	LTRDGSLFT		HLA-DRB10401	21.8	AKPLYNSLTASYKMG	YNSLTASYK		HLA-DRB10404	17.4	FGSYLAFTPNAFFGA	LAFTPNAFF		HLA-DRB10405	17.6	LYYILNPADKSGYFP	LYYILNPAD		HLA-DRB10701	8.4	TNVRYQVGGTTVLWL	YQVGGTTVL							HLA-DRB10901	39.4	LHTANFRLGYSMDLR	FRLGYSMDL		HLA-DRB11101	8.5	TRDGSLFTRRKRLRA	FTRRKRLRA		HLA-DRB11302	19.7	YEYLRTSSNLRFGIP	LRTSSNLRF
HLA-DRB10101	5.6	YFDFLDGLRPKRVSL	LDGLRPKRV		HLA-DRB10301	20.6	VNKLYIYEDKTVMAT	IYEDKTVMA		HLA-DRB10401	22.1	ARESYEYLRTSSNLR	YEYLRTSSN		HLA-DRB10404	17.8	NLLYYILNPADKSGY	LYYILNPAD		HLA-DRB10405	19.1	KRSFYSGLFLNNDYV	YSGLFLNND		HLA-DRB10701	8.7	ARESYEYLRTSSNLR	YLRTSSNLR							HLA-DRB10901	42.6	GTWYHVYNSPILDGY	WYHVYNSPI		HLA-DRB11101	8.5	TDNAFTSLERYLARE	FTSLERYLA		HLA-DRB11302	20.3	LLQVDKNKSGVLVLR	VDKNKSGVL
HLA-DRB10101	5.7	LYYILNPADKSGYFP	YILNPADKS		HLA-DRB10301	27.1	LGLTRDGSLFTRRKR	LTRDGSLFT		HLA-DRB10401	22.5	EMGYFTICNAEKPHY	YFTICNAEK		HLA-DRB10404	17.9	GGTTVLWLPFLYNSN	VLWLPFLYN		HLA-DRB10405	20.2	AKPLYNSLTASYKMG	YNSLTASYK		HLA-DRB10701	9.1	KKLAILRAKNRLLGK	ILRAKNRLL							HLA-DRB10901	43.7	FGSYLAFTPNAFFGA	YLAFTPNAF		HLA-DRB11101	8.5	KKLAILRAKNRLLGK	KLAILRAKN		HLA-DRB11302	20.6	ANVRNNTAVTGVTDN	VRNNTAVTG
HLA-DRB10101	5.8	DFLDGLRPKRVSLLE	LDGLRPKRV		HLA-DRB10301	27.2	FIYDFRLEKGVVYKT	FIYDFRLEK		HLA-DRB10401	23.5	MKRNLLYYILNPADK	LYYILNPAD		HLA-DRB10404	19.1	GSYLAFTPNAFFGAK	LAFTPNAFF		HLA-DRB10405	20.3	KAKPLYNSLTASYKM	YNSLTASYK		HLA-DRB10701	9.1	ATNVRYQVGGTTVLW	YQVGGTTVL							HLA-DRB10901	43.9	TILRYYGAPIRENLK	LRYYGAPIR		HLA-DRB11101	8.6	DKKLAILRAKNRLLG	KLAILRAKN		HLA-DRB11302	20.9	ILRYYGAPIRENLKI	ILRYYGAPI
HLA-DRB10101	5.9	RESYEYLRTSSNLRF	YEYLRTSSN		HLA-DRB10301	27.5	LYIYEDKTVMATNVR	IYEDKTVMA		HLA-DRB10401	24.2	TLQSLYTARNVRMGF	LYTARNVRM		HLA-DRB10404	19.1	NFGSYLAFTPNAFFG	LAFTPNAFF		HLA-DRB10405	20.9	SFYSGLFLNNDYVHH	YSGLFLNND		HLA-DRB10701	9.3	QTSYQWSTIPTFPLA	WSTIPTFPL							HLA-DRB10901	44.7	LNNTILRYYGAPIRE	ILRYYGAPI		HLA-DRB11101	8.8	SLFTRRKRLRAALEE	FTRRKRLRA		HLA-DRB11302	21.5	NGNGSRQNTALNINR	SRQNTALNI
HLA-DRB10101	5.9	ESYEYLRTSSNLRFG	YLRTSSNLR		HLA-DRB10301	27.9	INLDRTSLQKDLLDG	INLDRTSLQ		HLA-DRB10401	24.8	LQSLYTARNVRMGFI	LYTARNVRM		HLA-DRB10404	21.5	LNFGSYLAFTPNAFF	LAFTPNAFF		HLA-DRB10405	22.9	QSVFFSISITDFTLG	FSISITDFT		HLA-DRB10701	9.6	FYDQSVFFSISITDF	FFSISITDF							HLA-DRB10901	44.7	FRTQYFTQGESGLRT	FTQGESGLR		HLA-DRB11101	8.9	AERWYFTVARFSGYF	YFTVARFSG		HLA-DRB11302	22.1	LQVDKNKSGVLVLRG	VDKNKSGVL
HLA-DRB10101	6	FLDGLRPKRVSLLER	LDGLRPKRV		HLA-DRB10301	30.6	VYWDVFLNNTILRYY	VFLNNTILR		HLA-DRB10401	24.9	MGYFTICNAEKPHYS	YFTICNAEK		HLA-DRB10404	21.7	MKRNLLYYILNPADK	LYYILNPAD		HLA-DRB10405	22.9	SVFFSISITDFTLGQ	FSISITDFT		HLA-DRB10701	9.6	HMEMWNQSPALNYLI	WNQSPALNY							HLA-DRB10901	47.3	NFGSYLAFTPNAFFG	YLAFTPNAF		HLA-DRB11101	9	DDKKLAILRAKNRLL	KLAILRAKN		HLA-DRB11302	22.4	AVYWDVFLNNTILRY	FLNNTILRY
HLA-DRB10101	6.1	FIYDFRLEKGVVYKT	FRLEKGVVY		HLA-DRB10301	31	LLSLGLTRDGSLFTR	LTRDGSLFT		HLA-DRB10401	25.2	NTLQSLYTARNVRMG	LYTARNVRM		HLA-DRB10404	25.1	NVRMGFIRNTLEWKL	MGFIRNTLE		HLA-DRB10405	23.4	RIPYFNSAVYWDVFL	FNSAVYWDV		HLA-DRB10701	10.5	DQSVFFSISITDFTL	FFSISITDF							HLA-DRB10901	49.6	GSYLAFTPNAFFGAK	YLAFTPNAF		HLA-DRB11101	9.2	SELTRVRLFRFRKRP	RVRLFRFRK		HLA-DRB11302	22.4	GSRQNTALNINRFMG	SRQNTALNI
HLA-DRB10101	6.2	YEYLRTSSNLRFGIP	YLRTSSNLR		HLA-DRB10301	33.1	KVNKLYIYEDKTVMA	IYEDKTVMA		HLA-DRB10401	25.3	LEMGYFTICNAEKPH	YFTICNAEK		HLA-DRB10404	26.4	IGRIPYFNSAVYWDV	IPYFNSAVY		HLA-DRB10405	23.9	KPLYNSLTASYKMGG	YNSLTASYK		HLA-DRB10701	10.6	YDQSVFFSISITDFT	FFSISITDF												HLA-DRB11101	9.3	RLFRFRKRPFQAGDS	FRFRKRPFQ		HLA-DRB11302	22.7	ELLQVDKNKSGVLVL	VDKNKSGVL
HLA-DRB10101	6.4	KAKPLYNSLTASYKM	YNSLTASYK		HLA-DRB10301	33.2	FEISIRTIRDLRSFS	SIRTIRDLR		HLA-DRB10401	25.3	LLYYILNPADKSGYF	LYYILNPAD		HLA-DRB10404	26.8	ANTLQSLYTARNVRM	LQSLYTARN		HLA-DRB10405	24.6	FYSGLFLNNDYVHHN	YSGLFLNND		HLA-DRB10701	11.3	FHMEMWNQSPALNYL	WNQSPALNY												HLA-DRB11101	9.6	GFTLPFVRLIRELEL	FVRLIRELE		HLA-DRB11302	23	DVFLNNTILRYYGAP	FLNNTILRY
HLA-DRB10101	6.5	YDFRLEKGVVYKTKG	FRLEKGVVY		HLA-DRB10301	33.5	GGIVYKDGRAIVEGD	VYKDGRAIV		HLA-DRB10401	25.4	KLYIYEDKTVMATNV	IYEDKTVMA		HLA-DRB10404	27.5	PANTLQSLYTARNVR	LQSLYTARN		HLA-DRB10405	25.5	DQSVFFSISITDFTL	FSISITDFT		HLA-DRB10701	11.4	NVRYQVGGTTVLWLP	YQVGGTTVL												HLA-DRB11101	9.6	PFVRLIRELELGGTW	FVRLIRELE		HLA-DRB11302	26.6	SRQNTALNINRFMGT	SRQNTALNI
HLA-DRB10101	6.5	GYFDFLDGLRPKRVS	FDFLDGLRP		HLA-DRB10301	34.3	YWDVFLNNTILRYYG	VFLNNTILR		HLA-DRB10401	26.8	NKLYIYEDKTVMATN	IYEDKTVMA		HLA-DRB10404	27.9	SYQWSTIPTFPLAPM	WSTIPTFPL		HLA-DRB10405	26.1	RKRSFYSGLFLNNDY	YSGLFLNND		HLA-DRB10701	12.7	NLHTANFRLGYSMDL	FRLGYSMDL												HLA-DRB11101	10.1	KLAILRAKNRLLGKS	ILRAKNRLL		HLA-DRB11302	27.6	QVDKNKSGVLVLRGR	VDKNKSGVL
HLA-DRB10101	6.6	LQSLYTARNVRMGFI	LYTARNVRM		HLA-DRB10301	35.6	LSINIGMKRNLLYYI	IGMKRNLLY		HLA-DRB10401	27.2	ANTLQSLYTARNVRM	LYTARNVRM		HLA-DRB10404	28.9	TLNFGSYLAFTPNAF	GSYLAFTPN		HLA-DRB10405	26.5	ANTLQSLYTARNVRM	LQSLYTARN		HLA-DRB10701	12.8	MEMWNQSPALNYLID	WNQSPALNY												HLA-DRB11101	11.1	WYFTVARFSGYFDFL	YFTVARFSG		HLA-DRB11302	28.2	EYLRTSSNLRFGIPL	LRTSSNLRF
HLA-DRB10101	6.7	RNLLYYILNPADKSG	YILNPADKS		HLA-DRB10301	37.7	EGGIVYKDGRAIVEG	VYKDGRAIV		HLA-DRB10401	27.8	NTYDTFYYGNDPTMS	FYYGNDPTM		HLA-DRB10404	29.2	RNVRMGFIRNTLEWK	MGFIRNTLE		HLA-DRB10405	28.5	PKAKPLYNSLTASYK	YNSLTASYK		HLA-DRB10701	13.6	TSYQWSTIPTFPLAP	WSTIPTFPL												HLA-DRB11101	11.1	VTDNAFTSLERYLAR	FTSLERYLA		HLA-DRB11302	28.4	ESYEYLRTSSNLRFG	LRTSSNLRF
HLA-DRB10101	6.9	PLYNSLTASYKMGGF	YNSLTASYK		HLA-DRB10301	38.4	SINIGMKRNLLYYIL	IGMKRNLLY		HLA-DRB10401	28.3	KAKPLYNSLTASYKM	YNSLTASYK		HLA-DRB10404	29.3	TSYQWSTIPTFPLAP	WSTIPTFPL		HLA-DRB10405	29	LNFGSYLAFTPNAFF	YLAFTPNAF		HLA-DRB10701	13.6	KLAILRAKNRLLGKS	ILRAKNRLL												HLA-DRB11101	11.5	PKRVSLLERKRSFYS	VSLLERKRS		HLA-DRB11302	29	KKQSANVRNNTAVTG	VRNNTAVTG
HLA-DRB10101	7	AERWYFTVARFSGYF	WYFTVARFS		HLA-DRB10301	40.1	EISIRTIRDLRSFSD	TIRDLRSFS		HLA-DRB10401	30	FYYGNDPTMSVATIN	YGNDPTMSV		HLA-DRB10404	30.1	LEMGYFTICNAEKPH	MGYFTICNA		HLA-DRB10405	29.6	NFGSYLAFTPNAFFG	LAFTPNAFF		HLA-DRB10701	13.6	EYLRTSSNLRFGIPL	YLRTSSNLR												HLA-DRB11101	12.1	LLFFNTTYRKTEIYK	FNTTYRKTE		HLA-DRB11302	29.8	GELLQVDKNKSGVLV	VDKNKSGVL
HLA-DRB10101	7	LHTANFRLGYSMDLR	FRLGYSMDL		HLA-DRB10301	40.3	ISIRTIRDLRSFSDE	TIRDLRSFS		HLA-DRB10401	30.1	PLYNSLTASYKMGGF	YNSLTASYK		HLA-DRB10404	30.3	QTSYQWSTIPTFPLA	WSTIPTFPL		HLA-DRB10405	29.7	VFFSISITDFTLGQQ	FSISITDFT		HLA-DRB10701	14.6	AFHMEMWNQSPALNY	WNQSPALNY												HLA-DRB11101	12.3	KRVSLLERKRSFYSG	VSLLERKRS		HLA-DRB11302	32.5	VNGNGSRQNTALNIN	SRQNTALNI
HLA-DRB10101	7	NFRLGYSMDLRSVPG	FRLGYSMDL		HLA-DRB10301	41.1	NFEISIRTIRDLRSF	SIRTIRDLR		HLA-DRB10401	31.9	ALEMGYFTICNAEKP	YFTICNAEK		HLA-DRB10404	31.2	GMKRNLLYYILNPAD	LYYILNPAD		HLA-DRB10405	30.4	NTLQSLYTARNVRMG	LQSLYTARN		HLA-DRB10701	14.7	TANFRLGYSMDLRSV	FRLGYSMDL												HLA-DRB11101	12.4	SDDKKLAILRAKNRL	KLAILRAKN		HLA-DRB11302	33.7	RESYEYLRTSSNLRF	LRTSSNLRF
HLA-DRB10101	7.1	WLPFLYNSNLGNGWI	FLYNSNLGN		HLA-DRB10301	42.8	SIRTIRDLRSFSDEY	TIRDLRSFS		HLA-DRB10401	32	QSLYTARNVRMGFIR	LYTARNVRM		HLA-DRB10404	31.5	EPANTLQSLYTARNV	LQSLYTARN		HLA-DRB10405	31.3	GRIPYFNSAVYWDVF	FNSAVYWDV		HLA-DRB10701	15.5	VRYQVGGTTVLWLPF	YQVGGTTVL												HLA-DRB11101	12.6	LFTRRKRLRAALEEP	FTRRKRLRA		HLA-DRB11302	40.7	EGGIVYKDGRAIVEG	IVYKDGRAI
HLA-DRB10101	7.2	AILRAKNRLLGKSID	ILRAKNRLL		HLA-DRB10301	43.8	AEGGIVYKDGRAIVE	VYKDGRAIV		HLA-DRB10401	33.8	VDRGALYSADPNAPL	YSADPNAPL		HLA-DRB10404	32.1	LQTSYQWSTIPTFPL	WSTIPTFPL		HLA-DRB10405	31.9	IPYFNSAVYWDVFLN	FNSAVYWDV		HLA-DRB10701	15.8	HTANFRLGYSMDLRS	FRLGYSMDL												HLA-DRB11101	12.9	SSELTRVRLFRFRKR	RVRLFRFRK		HLA-DRB11302	41.9	EKDVTRNISLQYENY	VTRNISLQY
HLA-DRB10101	7.4	TLQSLYTARNVRMGF	LYTARNVRM		HLA-DRB10301	44.4	KLAILRAKNRLLGKS	ILRAKNRLL		HLA-DRB10401	35.1	FGSYLAFTPNAFFGA	YLAFTPNAF		HLA-DRB10404	32.5	NTLQSLYTARNVRMG	LQSLYTARN		HLA-DRB10405	31.9	FGSYLAFTPNAFFGA	LAFTPNAFF		HLA-DRB10701	15.8	LHTANFRLGYSMDLR	FRLGYSMDL												HLA-DRB11101	13	PLLFFNTTYRKTEIY	FFNTTYRKT		HLA-DRB11302	42.6	AEGGIVYKDGRAIVE	IVYKDGRAI
HLA-DRB10101	7.4	FSGYFDFLDGLRPKR	FDFLDGLRP		HLA-DRB10301	45.8	DLSINIGMKRNLLYY	IGMKRNLLY		HLA-DRB10401	35.2	GYFTICNAEKPHYSF	YFTICNAEK		HLA-DRB10404	33	SGYFPTVDTIPTTTI	FPTVDTIPT		HLA-DRB10405	32.8	PANTLQSLYTARNVR	LQSLYTARN		HLA-DRB10701	15.9	KTNNTEKDVTRNISL	KDVTRNISL												HLA-DRB11101	13.5	DAERWYFTVARFSGY	YFTVARFSG		HLA-DRB11302	44.6	VDKNKSGVLVLRGRV	VDKNKSGVL
HLA-DRB10101	7.4	FGSYLAFTPNAFFGA	YLAFTPNAF		HLA-DRB10301	47.3	SGVLVLRGRVRLKLR	LVLRGRVRL		HLA-DRB10401	35.6	NFGSYLAFTPNAFFG	YLAFTPNAF		HLA-DRB10404	33.3	ALEMGYFTICNAEKP	MGYFTICNA		HLA-DRB10405	36.5	TVARFSGYFDFLDGL	FSGYFDFLD		HLA-DRB10701	16.1	IGRIPYFNSAVYWDV	FNSAVYWDV												HLA-DRB11101	13.7	LAILRAKNRLLGKSI	LRAKNRLLG		HLA-DRB11302	45.3	YLRTSSNLRFGIPLL	LRTSSNLRF
HLA-DRB10101	8	KFIYDFRLEKGVVYK	FRLEKGVVY							HLA-DRB10401	35.7	ALNYLIDIAYANHKR	YLIDIAYAN		HLA-DRB10404	34.3	VGGTTVLWLPFLYNS	VLWLPFLYN		HLA-DRB10405	36.9	NTILRYYGAPIRENL	ILRYYGAPI		HLA-DRB10701	16.6	EMWNQSPALNYLIDI	WNQSPALNY												HLA-DRB11101	13.8	LDGYRVFVKANVDFT	YRVFVKANV		HLA-DRB11302	47.3	NVRNNTAVTGVTDNA	VRNNTAVTG
HLA-DRB10101	8.2	KRNLLYYILNPADKS	YILNPADKS							HLA-DRB10401	36	VNKLYIYEDKTVMAT	IYEDKTVMA		HLA-DRB10404	34.3	EMGYFTICNAEKPHY	MGYFTICNA		HLA-DRB10405	37.5	VARFSGYFDFLDGLR	FSGYFDFLD		HLA-DRB10701	16.7	RIPYFNSAVYWDVFL	FNSAVYWDV												HLA-DRB11101	14.1	GGFTLPFVRLIRELE	FVRLIRELE		HLA-DRB11302	47.6	GGIVYKDGRAIVEGD	IVYKDGRAI
HLA-DRB10101	8.4	VYWDVFLNNTILRYY	DVFLNNTIL							HLA-DRB10401	37.8	YEYLRTSSNLRFGIP	YLRTSSNLR		HLA-DRB10404	34.7	KSGYFPTVDTIPTTT	FPTVDTIPT		HLA-DRB10405	38.1	LGGTWYHVYNSPILD	WYHVYNSPI		HLA-DRB10701	17	GRIPYFNSAVYWDVF	FNSAVYWDV												HLA-DRB11101	14.2	RPKRVSLLERKRSFY	VSLLERKRS		HLA-DRB11302	48.2	GVNGNGSRQNTALNI	SRQNTALNI
HLA-DRB10101	8.8	ANTLQSLYTARNVRM	LYTARNVRM							HLA-DRB10401	40.2	LNFGSYLAFTPNAFF	YLAFTPNAF		HLA-DRB10404	35.5	YEPANTLQSLYTARN	LQSLYTARN		HLA-DRB10405	38.2	VDFTRYLGIEAELDS	YLGIEAELD		HLA-DRB10701	17	YLRTSSNLRFGIPLL	YLRTSSNLR												HLA-DRB11101	14.5	LFFNTTYRKTEIYKP	FNTTYRKTE		HLA-DRB11302	49.2	EGELLQVDKNKSGVL	VDKNKSGVL
HLA-DRB10101	8.8	DAERWYFTVARFSGY	WYFTVARFS							HLA-DRB10401	40.4	LYIYEDKTVMATNVR	IYEDKTVMA		HLA-DRB10404	35.8	EIGRIPYFNSAVYWD	IPYFNSAVY		HLA-DRB10405	38.4	ERKRSFYSGLFLNND	YSGLFLNND		HLA-DRB10701	17.3	QSVFFSISITDFTLG	FFSISITDF												HLA-DRB11101	15.1	VLRGRVRLKLRSGSL	GRVRLKLRS
HLA-DRB10101	8.8	NTLQSLYTARNVRMG	LYTARNVRM							HLA-DRB10401	41.2	PALNYLIDIAYANHK	YLIDIAYAN		HLA-DRB10404	36.1	SYEYLRTSSNLRFGI	YEYLRTSSN		HLA-DRB10405	39.2	TILRYYGAPIRENLK	LRYYGAPIR		HLA-DRB10701	17.4	LAILRAKNRLLGKSI	ILRAKNRLL												HLA-DRB11101	15.1	LRGRVRLKLRSGSLE	VRLKLRSGS
HLA-DRB10101	8.9	YYILNPADKSGYFPT	YILNPADKS							HLA-DRB10401	41.3	SVFFSISITDFTLGQ	FFSISITDF		HLA-DRB10404	36.2	NHKRYQTTTAYEDRF	HKRYQTTTA		HLA-DRB10405	40	NVDFTRYLGIEAELD	YLGIEAELD		HLA-DRB10701	17.7	LNFGSYLAFTPNAFF	LAFTPNAFF												HLA-DRB11101	16.2	AFTSLERYLARESYE	FTSLERYLA
HLA-DRB10101	8.9	LYNSLTASYKMGGFT	YNSLTASYK							HLA-DRB10401	42.2	IPLLFFNTTYRKTEI	LLFFNTTYR		HLA-DRB10404	36.2	ARNVRMGFIRNTLEW	MGFIRNTLE		HLA-DRB10405	40.5	TLNFGSYLAFTPNAF	YLAFTPNAF		HLA-DRB10701	17.9	LFLQTSYQWSTIPTF	YQWSTIPTF												HLA-DRB11101	16.3	RGRVRLKLRSGSLEA	VRLKLRSGS
HLA-DRB10101	9	FTRYLGIEAELDSRV	YLGIEAELD							HLA-DRB10401	42.8	YIYEDKTVMATNVRY	IYEDKTVMA		HLA-DRB10404	36.5	ESYEYLRTSSNLRFG	YEYLRTSSN		HLA-DRB10405	41.2	ARFSGYFDFLDGLRP	FSGYFDFLD		HLA-DRB10701	19	SYQWSTIPTFPLAPM	WSTIPTFPL												HLA-DRB11101	16.4	KSGVLVLRGRVRLKL	GVLVLRGRV
HLA-DRB10101	9.1	ERWYFTVARFSGYFD	WYFTVARFS							HLA-DRB10401	42.8	YALEMGYFTICNAEK	YFTICNAEK		HLA-DRB10404	36.6	YQWSTIPTFPLAPMG	WSTIPTFPL		HLA-DRB10405	41.2	DFTRYLGIEAELDSR	YLGIEAELD		HLA-DRB10701	19.1	TNNTEKDVTRNISLQ	KDVTRNISL												HLA-DRB11101	16.8	GVLVLRGRVRLKLRS	VLVLRGRVR
HLA-DRB10101	9.1	NFGSYLAFTPNAFFG	YLAFTPNAF							HLA-DRB10401	43.2	GIPLLFFNTTYRKTE	LLFFNTTYR		HLA-DRB10404	37.6	DKSGYFPTVDTIPTT	FPTVDTIPT		HLA-DRB10405	42	YSGLFLNNDYVHHNP	YSGLFLNND		HLA-DRB10701	19.8	ANFRLGYSMDLRSVP	FRLGYSMDL												HLA-DRB11101	17.1	DGYRVFVKANVDFTR	YRVFVKANV
HLA-DRB10101	9.2	ARESYEYLRTSSNLR	YEYLRTSSN							HLA-DRB10401	44.2	PKAKPLYNSLTASYK	YNSLTASYK		HLA-DRB10404	38	PFLYNSNLGNGWIAQ	FLYNSNLGN		HLA-DRB10405	42.5	NHKRYQTTTAYEDRF	RYQTTTAYE		HLA-DRB10701	20.8	MWNQSPALNYLIDIA	WNQSPALNY												HLA-DRB11101	17.2	IPLLFFNTTYRKTEI	FFNTTYRKT
HLA-DRB10101	9.3	KSGVLVLRGRVRLKL	VLVLRGRVR							HLA-DRB10401	45.1	QSVFFSISITDFTLG	FFSISITDF		HLA-DRB10404	38.4	FYSGLFLNNDYVHHN	GLFLNNDYV		HLA-DRB10405	43.1	FTVARFSGYFDFLDG	FSGYFDFLD		HLA-DRB10701	21.9	MGTIKYNLHTANFRL	YNLHTANFR												HLA-DRB11101	17.3	RVSLLERKRSFYSGL	VSLLERKRS
HLA-DRB10101	9.4	AVYWDVFLNNTILRY	DVFLNNTIL							HLA-DRB10401	45.2	NHKRYQTTTAYEDRF	YQTTTAYED		HLA-DRB10404	38.5	VRMGFIRNTLEWKLD	MGFIRNTLE		HLA-DRB10405	43.2	GGTWYHVYNSPILDG	WYHVYNSPI		HLA-DRB10701	22	VVYKTKGTFSPAHFI	GTFSPAHFI												HLA-DRB11101	17.5	LTRDGSLFTRRKRLR	SLFTRRKRL
HLA-DRB10101	9.5	EYLRTSSNLRFGIPL	YLRTSSNLR							HLA-DRB10401	46.4	DQSVFFSISITDFTL	FFSISITDF		HLA-DRB10404	38.9	YEYLRTSSNLRFGIP	YEYLRTSSN		HLA-DRB10405	43.3	EPANTLQSLYTARNV	LQSLYTARN		HLA-DRB10701	22	NNTEKDVTRNISLQY	KDVTRNISL												HLA-DRB11101	17.5	ILDGYRVFVKANVDF	YRVFVKANV
HLA-DRB10101	9.5	QSLYTARNVRMGFIR	LYTARNVRM							HLA-DRB10401	46.9	LYSADPNAPLRNIGP	YSADPNAPL		HLA-DRB10404	39	MGYFTICNAEKPHYS	MGYFTICNA		HLA-DRB10405	43.4	YDQSVFFSISITDFT	FSISITDFT		HLA-DRB10701	23	ANTLQSLYTARNVRM	LYTARNVRM												HLA-DRB11101	17.5	SSDDKKLAILRAKNR	KLAILRAKN
HLA-DRB10101	9.5	FRLGYSMDLRSVPGG	FRLGYSMDL							HLA-DRB10401	47.1	YWDVFLNNTILRYYG	FLNNTILRY		HLA-DRB10404	39.2	YALEMGYFTICNAEK	MGYFTICNA		HLA-DRB10405	43.7	PLYNSLTASYKMGGF	YNSLTASYK		HLA-DRB10701	23.2	FLQTSYQWSTIPTFP	YQWSTIPTF												HLA-DRB11101	17.7	LFRFRKRPFQAGDST	FRFRKRPFQ
HLA-DRB10101	9.6	LDGLRPKRVSLLERK	LDGLRPKRV							HLA-DRB10401	47.3	VFFSISITDFTLGQQ	FSISITDFT		HLA-DRB10404	39.3	TQGLFLQTSYQWSTI	GLFLQTSYQ		HLA-DRB10405	43.9	PYFNSAVYWDVFLNN	FNSAVYWDV		HLA-DRB10701	24	ELTRVRLFRFRKRPF	LFRFRKRPF												HLA-DRB11101	18.2	AILRAKNRLLGKSID	LRAKNRLLG
HLA-DRB10101	9.7	PKAKPLYNSLTASYK	YNSLTASYK							HLA-DRB10401	47.5	ANHKRYQTTTAYEDR	YQTTTAYED		HLA-DRB10404	40.1	QGLFLQTSYQWSTIP	GLFLQTSYQ		HLA-DRB10405	44	GTWYHVYNSPILDGY	WYHVYNSPI		HLA-DRB10701	24	RYQVGGTTVLWLPFL	YQVGGTTVL												HLA-DRB11101	18.4	NKSGVLVLRGRVRLK	GVLVLRGRV
HLA-DRB10101	10.1	ILRAKNRLLGKSIDT	ILRAKNRLL							HLA-DRB10401	47.8	GSYLAFTPNAFFGAK	LAFTPNAFF		HLA-DRB10404	40.4	RESYEYLRTSSNLRF	YEYLRTSSN		HLA-DRB10405	44.1	IGRIPYFNSAVYWDV	FNSAVYWDV		HLA-DRB10701	25.6	NFRLGYSMDLRSVPG	FRLGYSMDL												HLA-DRB11101	18.4	SGVLVLRGRVRLKLR	VLVLRGRVR
HLA-DRB10101	10.1	DFRLEKGVVYKTKGT	FRLEKGVVY							HLA-DRB10401	49	SLYTARNVRMGFIRN	LYTARNVRM		HLA-DRB10404	41.3	ANHKRYQTTTAYEDR	HKRYQTTTA		HLA-DRB10405	44.7	YFTVARFSGYFDFLD	FSGYFDFLD		HLA-DRB10701	26.5	LQSLYTARNVRMGFI	LYTARNVRM												HLA-DRB11101	18.9	LVLRGRVRLKLRSGS	GRVRLKLRS
HLA-DRB10101	10.2	TNVRYQVGGTTVLWL	YQVGGTTVL							HLA-DRB10401	49.3	LARESYEYLRTSSNL	YEYLRTSSN		HLA-DRB10404	41.6	HKRYQTTTAYEDRFH	HKRYQTTTA		HLA-DRB10405	46.1	HKRYQTTTAYEDRFH	RYQTTTAYE		HLA-DRB10701	26.6	IPYFNSAVYWDVFLN	FNSAVYWDV												HLA-DRB11101	19.8	FTRRKRLRAALEEPL	FTRRKRLRA
HLA-DRB10101	10.5	LWLPFLYNSNLGNGW	FLYNSNLGN							HLA-DRB10401	49.9	TQGLFLQTSYQWSTI	LFLQTSYQW		HLA-DRB10404	41.7	GYFPTVDTIPTTTIR	FPTVDTIPT		HLA-DRB10405	46.8	NNTILRYYGAPIREN	ILRYYGAPI		HLA-DRB10701	27.8	AILRAKNRLLGKSID	ILRAKNRLL												HLA-DRB11101	20.5	LRPKRVSLLERKRSF	VSLLERKRS
HLA-DRB10101	10.5	LPFLYNSNLGNGWIA	FLYNSNLGN												HLA-DRB10404	43.3	SFYSGLFLNNDYVHH	GLFLNNDYV		HLA-DRB10405	47.2	GSYLAFTPNAFFGAK	LAFTPNAFF		HLA-DRB10701	28	YQWSTIPTFPLAPMG	WSTIPTFPL												HLA-DRB11101	21.5	GVTDNAFTSLERYLA	FTSLERYLA
HLA-DRB10101	10.6	GSYLAFTPNAFFGAK	YLAFTPNAF												HLA-DRB10404	43.3	YFPTVDTIPTTTIRN	FPTVDTIPT		HLA-DRB10405	47.7	TLQSLYTARNVRMGF	LYTARNVRM		HLA-DRB10701	28	VMATNVRYQVGGTTV	RYQVGGTTV												HLA-DRB11101	22	GRVRLKLRSGSLEAE	VRLKLRSGS
HLA-DRB10101	10.8	GTWYHVYNSPILDGY	YHVYNSPIL												HLA-DRB10404	43.4	NTQGLFLQTSYQWST	GLFLQTSYQ		HLA-DRB10405	47.8	ANHKRYQTTTAYEDR	RYQTTTAYE		HLA-DRB10701	28.4	WNQSPALNYLIDIAY	WNQSPALNY												HLA-DRB11101	22.4	GYRVFVKANVDFTRY	YRVFVKANV
HLA-DRB10101	11	DFTRYLGIEAELDSR	YLGIEAELD												HLA-DRB10404	44.4	NTILRYYGAPIRENL	LRYYGAPIR		HLA-DRB10405	48	LDGYRVFVKANVDFT	RVFVKANVD		HLA-DRB10701	28.9	QQDSSELTRVRLFRF	LTRVRLFRF												HLA-DRB11101	22.9	VLVLRGRVRLKLRSG	GRVRLKLRS
HLA-DRB10101	11.2	FRLEKGVVYKTKGTF	FRLEKGVVY												HLA-DRB10404	44.6	LLYYILNPADKSGYF	YYILNPADK		HLA-DRB10405	48.8	GYRVFVKANVDFTRY	RVFVKANVD		HLA-DRB10701	29.4	VFVKANVDFTRYLGI	VDFTRYLGI												HLA-DRB11101	23.9	TDAERWYFTVARFSG	YFTVARFSG
HLA-DRB10101	11.5	LNFGSYLAFTPNAFF	YLAFTPNAF												HLA-DRB10404	44.7	QVGGTTVLWLPFLYN	VLWLPFLYN							HLA-DRB10701	29.9	SVFFSISITDFTLGQ	FFSISITDF												HLA-DRB11101	24.4	FFNTTYRKTEIYKPE	FNTTYRKTE
HLA-DRB10101	11.5	NLHTANFRLGYSMDL	FRLGYSMDL												HLA-DRB10404	44.8	SEIGRIPYFNSAVYW	IPYFNSAVY							HLA-DRB10701	30.1	NVRMGFIRNTLEWKL	IRNTLEWKL												HLA-DRB11101	26.4	GYFDFLDGLRPKRVS	FDFLDGLRP
HLA-DRB10101	11.7	NKSGVLVLRGRVRLK	VLVLRGRVR												HLA-DRB10404	45.1	ADKSGYFPTVDTIPT	FPTVDTIPT							HLA-DRB10701	30.7	KAKPLYNSLTASYKM	NSLTASYKM												HLA-DRB11101	26.4	DSSELTRVRLFRFRK	RVRLFRFRK
HLA-DRB10101	11.8	RWYFTVARFSGYFDF	WYFTVARFS												HLA-DRB10404	45.7	YSGLFLNNDYVHHNP	GLFLNNDYV							HLA-DRB10701	30.9	NFGSYLAFTPNAFFG	LAFTPNAFF												HLA-DRB11101	27	YFDFLDGLRPKRVSL	FLDGLRPKR
HLA-DRB10101	12.2	YWDVFLNNTILRYYG	DVFLNNTIL												HLA-DRB10404	45.9	ARESYEYLRTSSNLR	YEYLRTSSN							HLA-DRB10701	31.9	VFLNNTILRYYGAPI	ILRYYGAPI												HLA-DRB11101	28	GIPLLFFNTTYRKTE	FFNTTYRKT
HLA-DRB10101	12.6	DKFIYDFRLEKGVVY	FRLEKGVVY												HLA-DRB10404	47.5	LLFFNTTYRKTEIYK	LLFFNTTYR							HLA-DRB10701	32.6	VYKTKGTFSPAHFIG	GTFSPAHFI												HLA-DRB11101	28	LIDIAYANHKRYQTT	IAYANHKRY
HLA-DRB10101	12.6	RFSGYFDFLDGLRPK	FDFLDGLRP												HLA-DRB10404	47.6	IGMKRNLLYYILNPA	LYYILNPAX							HLA-DRB10701	33.3	NTLQSLYTARNVRMG	LYTARNVRM												HLA-DRB11101	28	KNKSGVLVLRGRVRL	GVLVLRGRV
HLA-DRB10101	12.7	TFYYGNDPTMSVATI	YYGNDPTMS												HLA-DRB10404	49.1	NNTILRYYGAPIREN	LRYYGAPIR							HLA-DRB10701	33.5	GTIKYNLHTANFRLG	YNLHTANFR												HLA-DRB11101	28.8	SGYFDFLDGLRPKRV	FDFLDGLRP
HLA-DRB10101	12.9	GALYSADPNAPLRNI	YSADPNAPL												HLA-DRB10404	49.2	TARNVRMGFIRNTLE	MGFIRNTLE							HLA-DRB10701	34.4	LTRVRLFRFRKRPFQ	LFRFRKRPF												HLA-DRB11101	29.3	YFTVARFSGYFDFLD	YFTVARFSG
HLA-DRB10101	12.9	GGTWYHVYNSPILDG	WYHVYNSPI												HLA-DRB10404	49.9	YANHKRYQTTTAYED	HKRYQTTTA							HLA-DRB10701	35	FNSAVYWDVFLNNTI	WDVFLNNTI												HLA-DRB11101	29.4	KPHYSFKVNKLYIYE	SFKVNKLYI
HLA-DRB10101	13.6	NVRYQVGGTTVLWLP	YQVGGTTVL																						HLA-DRB10701	35.8	NTEKDVTRNISLQYE	KDVTRNISL												HLA-DRB11101	31.1	FDFLDGLRPKRVSLL	FLDGLRPKR
HLA-DRB10101	13.7	TDAERWYFTVARFSG	WYFTVARFS																						HLA-DRB10701	36.4	TLQSLYTARNVRMGF	LYTARNVRM												HLA-DRB11101	31.2	FTSLERYLARESYEY	FTSLERYLA
HLA-DRB10101	13.8	YLRTSSNLRFGIPLL	YLRTSSNLR																						HLA-DRB10701	37	FRLGYSMDLRSVPGG	FRLGYSMDL												HLA-DRB11101	31.6	GLTRDGSLFTRRKRL	GSLFTRRKR
HLA-DRB10101	14	ATNVRYQVGGTTVLW	VRYQVGGTT																						HLA-DRB10701	37.8	ALNINRFMGTIKYNL	FMGTIKYNL												HLA-DRB11101	31.7	PHYSFKVNKLYIYED	SFKVNKLYI
HLA-DRB10101	14	MKRNLLYYILNPADK	LYYILNPAD																						HLA-DRB10701	38.2	LNINRFMGTIKYNLH	FMGTIKYNL												HLA-DRB11101	31.8	PILDGYRVFVKANVD	YRVFVKANV
HLA-DRB10101	14.4	SYQWSTIPTFPLAPM	WSTIPTFPL																						HLA-DRB10701	38.5	AEKPHYSFKVNKLYI	HYSFKVNKL												HLA-DRB11101	31.8	SSSDDKKLAILRAKN	KLAILRAKN
HLA-DRB10101	14.9	SGVLVLRGRVRLKLR	VLVLRGRVR																						HLA-DRB10701	38.7	VRMGFIRNTLEWKLD	IRNTLEWKL												HLA-DRB11101	32.9	VSLLERKRSFYSGLF	VSLLERKRS
HLA-DRB10101	14.9	TRYLGIEAELDSRVS	YLGIEAELD																						HLA-DRB10701	39.3	QSLYTARNVRMGFIR	LYTARNVRM												HLA-DRB11101	33.8	IDIAYANHKRYQTTT	IAYANHKRY
HLA-DRB10101	15	TWYHVYNSPILDGYR	YHVYNSPIL																						HLA-DRB10701	39.6	TIKYNLHTANFRLGY	YNLHTANFR												HLA-DRB11101	35.1	YLIDIAYANHKRYQT	IAYANHKRY
HLA-DRB10101	15.4	SLYTARNVRMGFIRN	LYTARNVRM																						HLA-DRB10701	40	LRTSSNLRFGIPLLF	LRTSSNLRF												HLA-DRB11101	36	NLLYYILNPADKSGY	LYYILNPAD
HLA-DRB10101	15.5	SAVYWDVFLNNTILR	DVFLNNTIL																						HLA-DRB10701	40.1	FVKANVDFTRYLGIE	VDFTRYLGI												HLA-DRB11101	36.6	EKPHYSFKVNKLYIY	YSFKVNKLY
HLA-DRB10101	15.5	KNKSGVLVLRGRVRL	VLVLRGRVR																						HLA-DRB10701	41.1	ILRAKNRLLGKSIDT	ILRAKNRLL												HLA-DRB11101	36.7	ILRAKNRLLGKSIDT	LRAKNRLLG
HLA-DRB10101	15.6	DTFYYGNDPTMSVAT	YYGNDPTMS																						HLA-DRB10701	41.3	PYFNSAVYWDVFLNN	FNSAVYWDV												HLA-DRB11101	37	FVRLIRELELGGTWY	FVRLIRELE
HLA-DRB10101	15.6	NNTILRYYGAPIREN	ILRYYGAPI																						HLA-DRB10701	43.2	FMGTIKYNLHTANFR	YNLHTANFR												HLA-DRB11101	37.2	WKGRILLNSKTNNTE	ILLNSKTNN
HLA-DRB10101	15.7	YRVFVKANVDFTRYL	FVKANVDFT																						HLA-DRB10701	43.7	EKPHYSFKVNKLYIY	HYSFKVNKL												HLA-DRB11101	37.3	GLRPKRVSLLERKRS	VSLLERKRS
HLA-DRB10101	15.8	EYGNRYEPANTLQSL	NRYEPANTL																						HLA-DRB10701	43.9	FLNNTILRYYGAPIR	ILRYYGAPI												HLA-DRB11101	37.7	HYSFKVNKLYIYEDK	SFKVNKLYI
HLA-DRB10101	15.8	SYLAFTPNAFFGAKK	YLAFTPNAF																						HLA-DRB10701	45.2	FGSYLAFTPNAFFGA	LAFTPNAFF												HLA-DRB11101	38.5	FSGYFDFLDGLRPKR	FDFLDGLRP
HLA-DRB10101	16	ALNYLIDIAYANHKR	YLIDIAYAN																						HLA-DRB10701	45.5	RMGFIRNTLEWKLDY	IRNTLEWKL												HLA-DRB11101	39.2	WWKGRILLNSKTNNT	GRILLNSKT
HLA-DRB10101	16.1	VDFTRYLGIEAELDS	YLGIEAELD																						HLA-DRB10701	47.7	VFFSISITDFTLGQQ	FFSISITDF												HLA-DRB11101	39.9	LENFEISIRTIRDLR	FEISIRTIR
HLA-DRB10101	16.5	FTICNAEKPHYSFKV	CNAEKPHYS																						HLA-DRB10701	48.6	MVQLPQTKKALPISI	TKKALPISI												HLA-DRB11101	40.9	LLYYILNPADKSGYF	YYILNPADK
HLA-DRB10101	16.6	YILNPADKSGYFPTV	YILNPADKS																						HLA-DRB10701	48.9	QDSSELTRVRLFRFR	LTRVRLFRF												HLA-DRB11101	41.4	NYLIDIAYANHKRYQ	IAYANHKRY
HLA-DRB10101	17.2	YNSLTASYKMGGFTL	YNSLTASYK																						HLA-DRB10701	49.3	VKANVDFTRYLGIEA	VDFTRYLGI												HLA-DRB11101	41.6	DIAYANHKRYQTTTA	IAYANHKRY
HLA-DRB10101	17.7	ALYSADPNAPLRNIG	YSADPNAPL																						HLA-DRB10701	49.5	AKPLYNSLTASYKMG	NSLTASYKM												HLA-DRB11101	41.7	VFLNNTILRYYGAPI	NNTILRYYG
HLA-DRB10101	18.2	LGGTWYHVYNSPILD	WYHVYNSPI																						HLA-DRB10701	49.7	NINRFMGTIKYNLHT	FMGTIKYNL												HLA-DRB11101	42.4	LSINIGMKRNLLYYI	INIGMKRNL
HLA-DRB10101	18.3	ELGGTWYHVYNSPIL	WYHVYNSPI																																					HLA-DRB11101	43.1	RNLLYYILNPADKSG	LYYILNPAD
HLA-DRB10101	18.5	NTILRYYGAPIRENL	ILRYYGAPI																																					HLA-DRB11101	43.8	KGRILLNSKTNNTEK	ILLNSKTNN
HLA-DRB10101	18.7	ILRYYGAPIRENLKI	YYGAPIREN																																					HLA-DRB11101	45.4	FGIPLLFFNTTYRKT	FFNTTYRKT
HLA-DRB10101	19.4	RTQYFTQGESGLRTT	YFTQGESGL																																					HLA-DRB11101	46	FLNNTILRYYGAPIR	NNTILRYYG
HLA-DRB10101	19.5	PTDAERWYFTVARFS	WYFTVARFS																																					HLA-DRB11101	46.8	DLSINIGMKRNLLYY	INIGMKRNL
HLA-DRB10101	19.5	QTSYQWSTIPTFPLA	WSTIPTFPL																																					HLA-DRB11101	47	ENFEISIRTIRDLRS	FEISIRTIR
HLA-DRB10101	19.5	WDVFLNNTILRYYGA	DVFLNNTIL																																					HLA-DRB11101	47.3	SPILDGYRVFVKANV	YRVFVKANV
HLA-DRB10101	19.6	YGNRYEPANTLQSLY	NRYEPANTL																																					HLA-DRB11101	47.4	NFEISIRTIRDLRSF	FEISIRTIR
HLA-DRB10101	20	VLWLPFLYNSNLGNG	FLYNSNLGN																																					HLA-DRB11101	49.5	DFLDGLRPKRVSLLE	FLDGLRPKR
HLA-DRB10101	20.2	TILRYYGAPIRENLK	ILRYYGAPI
HLA-DRB10101	20.4	TLNFGSYLAFTPNAF	YLAFTPNAF
HLA-DRB10101	20.6	FYYGNDPTMSVATIN	YYGNDPTMS
HLA-DRB10101	20.7	PALNYLIDIAYANHK	YLIDIAYAN
HLA-DRB10101	20.7	VRYQVGGTTVLWLPF	YQVGGTTVL
HLA-DRB10101	21.1	FHNFGVGTTAVTNQV	FGVGTTAVT
HLA-DRB10101	21.4	SMDLRSVPGGRTDGL	LRSVPGGRT
HLA-DRB10101	21.8	WYFTVARFSGYFDFL	WYFTVARFS
HLA-DRB10101	22	YQWSTIPTFPLAPMG	WSTIPTFPL
HLA-DRB10101	22	SDDKKLAILRAKNRL	LAILRAKNR
HLA-DRB10101	22.1	GVLVLRGRVRLKLRS	VLVLRGRVR
HLA-DRB10101	22.2	LRAKNRLLGKSIDTL	KNRLLGKSI
HLA-DRB10101	22.3	GRVRLKLRSGSLEAE	RLKLRSGSL
HLA-DRB10101	22.4	NVDFTRYLGIEAELD	YLGIEAELD
HLA-DRB10101	22.9	PFLYNSNLGNGWIAQ	FLYNSNLGN
HLA-DRB10101	23.1	LNNTILRYYGAPIRE	ILRYYGAPI
HLA-DRB10101	23.1	DKRYALEMGYFTICN	YALEMGYFT
HLA-DRB10101	23.2	LGYSMDLRSVPGGRT	SMDLRSVPG
HLA-DRB10101	23.5	TSYQWSTIPTFPLAP	WSTIPTFPL
HLA-DRB10101	23.6	RKRLRAALEEPLPTV	LRAALEEPL
HLA-DRB10101	23.6	WYHVYNSPILDGYRV	YHVYNSPIL
HLA-DRB10101	24.1	LNYLIDIAYANHKRY	YLIDIAYAN
HLA-DRB10101	24.3	DKNKSGVLVLRGRVR	VLVLRGRVR
HLA-DRB10101	24.4	WWKGRILLNSKTNNT	GRILLNSKT
HLA-DRB10101	24.5	RYLGIEAELDSRVSQ	YLGIEAELD
HLA-DRB10101	24.6	ARFSGYFDFLDGLRP	FDFLDGLRP
HLA-DRB10101	25.3	YDTFYYGNDPTMSVA	YYGNDPTMS
HLA-DRB10101	25.9	HMEMWNQSPALNYLI	MWNQSPALN
HLA-DRB10101	26.5	LYTARNVRMGFIRNT	LYTARNVRM
HLA-DRB10101	26.5	YLAFTPNAFFGAKKQ	YLAFTPNAF
HLA-DRB10101	26.7	GLRTTLNFGSYLAFT	TTLNFGSYL
HLA-DRB10101	27.1	DDKRYALEMGYFTIC	YALEMGYFT
HLA-DRB10101	27.5	KRYALEMGYFTICNA	YALEMGYFT
HLA-DRB10101	27.8	RGRVRLKLRSGSLEA	RLKLRSGSL
HLA-DRB10101	27.9	LLQVDKNKSGVLVLR	VDKNKSGVL
HLA-DRB10101	27.9	FTRRKRLRAALEEPL	RKRLRAALE
HLA-DRB10101	27.9	LDDKRYALEMGYFTI	YALEMGYFT
HLA-DRB10101	28	LARESYEYLRTSSNL	YEYLRTSSN
HLA-DRB10101	28.1	RGALYSADPNAPLRN	YSADPNAPL
HLA-DRB10101	28.6	PANTLQSLYTARNVR	LQSLYTARN
HLA-DRB10101	28.7	FLNNTILRYYGAPIR	ILRYYGAPI
HLA-DRB10101	28.8	LYSADPNAPLRNIGP	YSADPNAPL
HLA-DRB10101	31	SPALNYLIDIAYANH	YLIDIAYAN
HLA-DRB10101	31.2	TQYFTQGESGLRTTL	YFTQGESGL
HLA-DRB10101	31.3	NSAVYWDVFLNNTIL	DVFLNNTIL
HLA-DRB10101	31.5	FHMEMWNQSPALNYL	EMWNQSPAL
HLA-DRB10101	31.8	TVLWLPFLYNSNLGN	FLYNSNLGN
HLA-DRB10101	32.1	MATNVRYQVGGTTVL	VRYQVGGTT
HLA-DRB10101	32.2	RVRLKLRSGSLEAET	RLKLRSGSL
HLA-DRB10101	33.1	VLVLRGRVRLKLRSG	VLVLRGRVR
HLA-DRB10101	33.1	LQTSYQWSTIPTFPL	WSTIPTFPL
HLA-DRB10101	33.7	RVFVKANVDFTRYLG	FVKANVDFT
HLA-DRB10101	33.8	TIKYNLHTANFRLGY	YNLHTANFR
HLA-DRB10101	34.3	IKYNLHTANFRLGYS	NLHTANFRL
HLA-DRB10101	34.4	QSVFFSISITDFTLG	FFSISITDF
HLA-DRB10101	34.6	SLESYALENFEISIR	SYALENFEI
HLA-DRB10101	35.6	GYRVFVKANVDFTRY	FVKANVDFT
HLA-DRB10101	36	MDLRSVPGGRTDGLV	LRSVPGGRT
HLA-DRB10101	36.5	HELELSLESYALENF	ELSLESYAL
HLA-DRB10101	36.8	GNRYEPANTLQSLYT	NRYEPANTL
HLA-DRB10101	37	FLYNSNLGNGWIAQA	FLYNSNLGN
HLA-DRB10101	37.5	LNINRFMGTIKYNLH	NRFMGTIKY
HLA-DRB10101	37.7	NYLIDIAYANHKRYQ	YLIDIAYAN
HLA-DRB10101	37.8	FRTQYFTQGESGLRT	YFTQGESGL
HLA-DRB10101	37.9	RADFYEKTGQAFHME	FYEKTGQAF
HLA-DRB10101	39.5	PAHFIGEKLKKLDDK	FIGEKLKKL
HLA-DRB10101	39.5	DVFLNNTILRYYGAP	DVFLNNTIL
HLA-DRB10101	39.6	KLYIYEDKTVMATNV	IYEDKTVMA
HLA-DRB10101	39.6	MEMWNQSPALNYLID	WNQSPALNY
HLA-DRB10101	39.6	LRYYGAPIRENLKIP	YYGAPIREN
HLA-DRB10101	39.6	SGLRTTLNFGSYLAF	TTLNFGSYL
HLA-DRB10101	39.8	QYFTQGESGLRTTLN	TQGESGLRT
HLA-DRB10101	40.8	GMKRNLLYYILNPAD	LYYILNPAD
HLA-DRB10101	41.3	FEISIRTIRDLRSFS	IRTIRDLRS
HLA-DRB10101	41.4	EISIRTIRDLRSFSD	IRTIRDLRS
HLA-DRB10101	41.6	RFHNFGVGTTAVTNQ	FGVGTTAVT
HLA-DRB10101	41.9	YFTICNAEKPHYSFK	CNAEKPHYS
HLA-DRB10101	42	PWWKGRILLNSKTNN	GRILLNSKT
HLA-DRB10101	42.4	GYSMDLRSVPGGRTD	SMDLRSVPG
HLA-DRB10101	43	KLDDKRYALEMGYFT	YALEMGYFT
HLA-DRB10101	44.7	DQSVFFSISITDFTL	FFSISITDF
HLA-DRB10101	44.9	YSMDLRSVPGGRTDG	LRSVPGGRT
HLA-DRB10101	45	NPKAKPLYNSLTASY	AKPLYNSLT
HLA-DRB10101	45	QWSTIPTFPLAPMGY	WSTIPTFPL
HLA-DRB10101	45.1	YEYGNRYEPANTLQS	NRYEPANTL
HLA-DRB10101	45.2	WKGRILLNSKTNNTE	GRILLNSKT
HLA-DRB10101	45.4	EDRFHNFGVGTTAVT	FHNFGVGTT
HLA-DRB10101	45.7	LRTTLNFGSYLAFTP	TTLNFGSYL
HLA-DRB10101	46	SLFTRRKRLRAALEE	RKRLRAALE
HLA-DRB10101	48.4	IRTIRDLRSFSDEYK	IRDLRSFSD
HLA-DRB10101	48.4	DRGALYSADPNAPLR	YSADPNAPL
HLA-DRB10101	48.5	QSPALNYLIDIAYAN	YLIDIAYAN
HLA-DRB10101	49.1	RRKRLRAALEEPLPT	LRAALEEPL
HLA-DRB10101	49.1	LERYLARESYEYLRT	YLARESYEY
HLA-DRB10101	49.9	RLGYSMDLRSVPGGR	SMDLRSVPG
HLA-DRB10101	50	TICNAEKPHYSFKVN	CNAEKPHYS
[truncated: 16 more columns]

[truncated: 9 more sheets: LIC11506, LIC11623, LIC12254, LIC12374 , LIC12575, LIC13477, LIC20019 , LIC20087, LIC20151]
