# Supplementary material for: Discovery of Novel Leptospirosis Vaccine Candidates Using Reverse and Structural Vaccinology
Source: Front Immunol. 2017 Apr 27;8:463. doi: 10.3389/fimmu.2017.00463 (PMC5406399; doi:10.3389/fimmu.2017.00463)
Supplement: Supplementary file 7 [file Table_7.XLSX]

## Sheet: Table_S7_legends
Supplementary Table S7. List of strong binder epitopes identified in the selected OM Lipoproteins for the 14 HLAs.

## Sheet: LIC10024
Allele	affinity(nM)	peptide	core		Allele	affinity(nM)	peptide	core		Allele	affinity(nM)	peptide	core		Allele	affinity(nM)	peptide	core		Allele	affinity(nM)	peptide	core		Allele	affinity(nM)	peptide	core		Allele	affinity(nM)	peptide	core		Allele	affinity(nM)	peptide	core		Allele	affinity(nM)	peptide	core		Allele	affinity(nM)	peptide	core
HLA-DRB10101	3.5	SLFFRMQYSSLTLIF	FRMQYSSLT		HLA-DRB10301	8.7	LNKYLIDQKEAFYRF	YLIDQKEAF		HLA-DRB10401	7.7	YILFFSIQTVRKKKQ	FFSIQTVRK		HLA-DRB10404	7.1	NQTITFLNSYLSEME	ITFLNSYLS		HLA-DRB10405	10.4	SSLFFRMQYSSLTLI	FRMQYSSLT		HLA-DRB10701	2	NEHFGFYHSKGYKIL	FYHSKGYKI		HLA-DRB10802	32.8	ESAIKMVNAIRSGKL	IKMVNAIRS		HLA-DRB10901	16.7	SLFFRMQYSSLTLIF	FRMQYSSLT		HLA-DRB11101	4.7	HIYFYFIRRKDLYYL	YFYFIRRKD		HLA-DRB11302	11	EIGIGINTGSVILGT	IGINTGSVI
HLA-DRB10101	3.6	SSLFFRMQYSSLTLI	FRMQYSSLT		HLA-DRB10301	9.9	EFSIHSDSIFLTFLK	IHSDSIFLT		HLA-DRB10401	8.2	ILFFSIQTVRKKKQD	FFSIQTVRK		HLA-DRB10404	7.4	LNQTITFLNSYLSEM	ITFLNSYLS		HLA-DRB10405	10.8	SLFFRMQYSSLTLIF	FRMQYSSLT		HLA-DRB10701	2.1	HFGFYHSKGYKILSL	FYHSKGYKI		HLA-DRB10802	33.8	SAIKMVNAIRSGKLV	IKMVNAIRS		HLA-DRB10901	18.7	SSLFFRMQYSSLTLI	FRMQYSSLT		HLA-DRB11101	4.7	YHIYFYFIRRKDLYY	YFYFIRRKD		HLA-DRB11302	13.7	LEIGIGINTGSVILG	IGINTGSVI
HLA-DRB10101	3.6	LFFRMQYSSLTLIFP	FRMQYSSLT		HLA-DRB10301	10.5	VEFSIHSDSIFLTFL	IHSDSIFLT		HLA-DRB10401	8.5	VYILFFSIQTVRKKK	FFSIQTVRK		HLA-DRB10404	7.7	QTITFLNSYLSEMEE	ITFLNSYLS		HLA-DRB10405	12.7	DSSLFFRMQYSSLTL	FRMQYSSLT		HLA-DRB10701	2.1	EHFGFYHSKGYKILS	FYHSKGYKI		HLA-DRB10802	35.3	VESAIKMVNAIRSGK	IKMVNAIRS		HLA-DRB10901	24.1	LFFRMQYSSLTLIFP	FRMQYSSLT		HLA-DRB11101	5	IYFYFIRRKDLYYLY	YFYFIRRKD		HLA-DRB11302	13.7	IGIGINTGSVILGTV	IGINTGSVI
HLA-DRB10101	3.7	HFGFYHSKGYKILSL	FYHSKGYKI		HLA-DRB10301	10.9	NKYLIDQKEAFYRFV	YLIDQKEAF		HLA-DRB10401	8.5	SLFFRMQYSSLTLIF	FRMQYSSLT		HLA-DRB10404	8.5	PLNQTITFLNSYLSE	ITFLNSYLS		HLA-DRB10405	13.3	LFFRMQYSSLTLIFP	FRMQYSSLT		HLA-DRB10701	2.1	PNEHFGFYHSKGYKI	FYHSKGYKI		HLA-DRB10802	37.8	GDLIPSVRRSLKSVI	IPSVRRSLK		HLA-DRB10901	25	DSSLFFRMQYSSLTL	FRMQYSSLT		HLA-DRB11101	5.5	IYHIYFYFIRRKDLY	YFYFIRRKD		HLA-DRB11302	18.9	IYEVIESDPESIKEF	VIESDPESI
HLA-DRB10101	3.8	DSSLFFRMQYSSLTL	FRMQYSSLT		HLA-DRB10301	12.5	LLNKYLIDQKEAFYR	YLIDQKEAF		HLA-DRB10401	9.2	SSLFFRMQYSSLTLI	FRMQYSSLT		HLA-DRB10404	8.7	NFLIPSFWNLEIGIG	IPSFWNLEI		HLA-DRB10405	14.3	PSFYYFLKDYFSPKE	YYFLKDYFS		HLA-DRB10701	2.2	FGFYHSKGYKILSLE	FYHSKGYKI		HLA-DRB10802	47	AIKMVNAIRSGKLVK	IKMVNAIRS		HLA-DRB10901	26.1	FFRMQYSSLTLIFPS	FRMQYSSLT		HLA-DRB11101	5.8	YFYFIRRKDLYYLYF	YFYFIRRKD		HLA-DRB11302	19	NLEIGIGINTGSVIL	IGINTGSVI
HLA-DRB10101	3.8	SSVYFFSSSNLIFQK	YFFSSSNLI		HLA-DRB10301	15.7	KVEFSIHSDSIFLTF	IHSDSIFLT		HLA-DRB10401	9.2	LFFRMQYSSLTLIFP	FRMQYSSLT		HLA-DRB10404	8.8	VKNFLIPSFWNLEIG	IPSFWNLEI		HLA-DRB10405	14.8	SFYYFLKDYFSPKEK	YYFLKDYFS		HLA-DRB10701	2.4	GFYHSKGYKILSLEQ	FYHSKGYKI		HLA-DRB10802	47.6	DLIPSVRRSLKSVIL	IPSVRRSLK		HLA-DRB10901	28.5	EHFGFYHSKGYKILS	FYHSKGYKI		HLA-DRB11101	7	SIFLTFLKQPTAIYF	FLTFLKQPT		HLA-DRB11302	19.3	SAIKMVNAIRSGKLV	VNAIRSGKL
HLA-DRB10101	3.9	FGFYHSKGYKILSLE	FYHSKGYKI		HLA-DRB10301	16.2	FSIHSDSIFLTFLKQ	IHSDSIFLT		HLA-DRB10401	10.4	DSSLFFRMQYSSLTL	FRMQYSSLT		HLA-DRB10404	9.1	KNFLIPSFWNLEIGI	IPSFWNLEI		HLA-DRB10405	14.8	FPSFYYFLKDYFSPK	YYFLKDYFS		HLA-DRB10701	2.4	SFFSSVYFFSSSNLI	YFFSSSNLI		HLA-DRB10802	48.2	NWKLITRFPVNFNFL	ITRFPVNFN		HLA-DRB10901	30.9	ESDFTHYIPNEHFGF	FTHYIPNEH		HLA-DRB11101	7.2	GIYHIYFYFIRRKDL	YFYFIRRKD		HLA-DRB11302	20.6	ESAIKMVNAIRSGKL	VNAIRSGKL
HLA-DRB10101	4.1	FFRMQYSSLTLIFPS	FRMQYSSLT		HLA-DRB10301	17.8	KYLIDQKEAFYRFVP	YLIDQKEAF		HLA-DRB10401	10.5	LFFSIQTVRKKKQDA	FFSIQTVRK		HLA-DRB10404	9.4	FLIPSFWNLEIGIGI	IPSFWNLEI		HLA-DRB10405	15.1	IFPSFYYFLKDYFSP	YYFLKDYFS		HLA-DRB10701	2.5	FFSSVYFFSSSNLIF	YFFSSSNLI		HLA-DRB10802	48.4	AVESAIKMVNAIRSG	IKMVNAIRS		HLA-DRB10901	31.5	NEHFGFYHSKGYKIL	FYHSKGYKI		HLA-DRB11101	7.5	NFNFLFSIPKQSGFH	LFSIPKQSG		HLA-DRB11302	20.7	GIGINTGSVILGTVG	IGINTGSVI
HLA-DRB10101	4.1	YLFFIISIASTLVLR	FIISIASTL		HLA-DRB10301	21.4	QLLNKYLIDQKEAFY	YLIDQKEAF		HLA-DRB10401	10.5	SVYILFFSIQTVRKK	FFSIQTVRK		HLA-DRB10404	9.5	LVKNFLIPSFWNLEI	IPSFWNLEI		HLA-DRB10405	15.6	LIFPSFYYFLKDYFS	YYFLKDYFS		HLA-DRB10701	2.5	FYHSKGYKILSLEQI	FYHSKGYKI							HLA-DRB10901	32.2	HFGFYHSKGYKILSL	FYHSKGYKI		HLA-DRB11101	7.7	VNFNFLFSIPKQSGF	FNFLFSIPK		HLA-DRB11302	21.1	AIKMVNAIRSGKLVK	VNAIRSGKL
HLA-DRB10101	4.2	SVYFFSSSNLIFQKF	YFFSSSNLI		HLA-DRB10301	21.9	YVQLYKDAQLLNKYL	LYKDAQLLN		HLA-DRB10401	14.3	FFRMQYSSLTLIFPS	FRMQYSSLT		HLA-DRB10404	9.8	VPLNQTITFLNSYLS	ITFLNSYLS		HLA-DRB10405	15.6	SSVYFFSSSNLIFQK	FFSSSNLIF		HLA-DRB10701	2.9	FSSVYFFSSSNLIFQ	YFFSSSNLI							HLA-DRB10901	35.7	LDSSLFFRMQYSSLT	FRMQYSSLT		HLA-DRB11101	7.8	DSIFLTFLKQPTAIY	FLTFLKQPT		HLA-DRB11302	22.2	YEVIESDPESIKEFK	VIESDPESI
HLA-DRB10101	4.2	FSSVYFFSSSNLIFQ	YFFSSSNLI		HLA-DRB10301	25.9	SKILISHHTYLRLHR	LISHHTYLR		HLA-DRB10401	15.5	LDSSLFFRMQYSSLT	FRMQYSSLT		HLA-DRB10404	11.7	TITFLNSYLSEMEEL	ITFLNSYLS		HLA-DRB10405	16.6	LDSSLFFRMQYSSLT	FRMQYSSLT		HLA-DRB10701	3.4	SSVYFFSSSNLIFQK	YFFSSSNLI							HLA-DRB10901	36	GESDFTHYIPNEHFG	FTHYIPNEH		HLA-DRB11101	7.8	IFLTFLKQPTAIYFP	FLTFLKQPT		HLA-DRB11302	22.8	DIYEVIESDPESIKE	VIESDPESI
HLA-DRB10101	4.3	LDSSLFFRMQYSSLT	FRMQYSSLT		HLA-DRB10301	26.5	RYVQLYKDAQLLNKY	LYKDAQLLN		HLA-DRB10401	15.8	SSVYFFSSSNLIFQK	FFSSSNLIF		HLA-DRB10404	12.4	SAIKMVNAIRSGKLV	IKMVNAIRS		HLA-DRB10405	16.7	FSSVYFFSSSNLIFQ	YFFSSSNLI		HLA-DRB10701	3.9	SVYFFSSSNLIFQKF	YFFSSSNLI							HLA-DRB10901	37.8	KEAFYRFVPVDFIRI	FYRFVPVDF		HLA-DRB11101	8.6	FNFLFSIPKQSGFHD	LFSIPKQSG		HLA-DRB11302	26.6	VDIYEVIESDPESIK	VIESDPESI
HLA-DRB10101	4.3	VYLFFIISIASTLVL	FIISIASTL		HLA-DRB10301	27.1	KSKILISHHTYLRLH	LISHHTYLR		HLA-DRB10401	15.8	FSVYILFFSIQTVRK	FFSIQTVRK		HLA-DRB10404	13.5	ESAIKMVNAIRSGKL	IKMVNAIRS		HLA-DRB10405	16.8	TITFLNSYLSEMEEL	LNSYLSEME		HLA-DRB10701	4	LVYLFFIISIASTLV	IISIASTLV							HLA-DRB10901	39.6	SDFTHYIPNEHFGFY	FTHYIPNEH		HLA-DRB11101	8.7	PVNFNFLFSIPKQSG	FNFLFSIPK		HLA-DRB11302	29.7	EVIESDPESIKEFKL	VIESDPESI
HLA-DRB10101	4.4	EHFGFYHSKGYKILS	FYHSKGYKI		HLA-DRB10301	31.5	VKVEFSIHSDSIFLT	IHSDSIFLT		HLA-DRB10401	16.3	SVYFFSSSNLIFQKF	FFSSSNLIF		HLA-DRB10404	14.8	VESAIKMVNAIRSGK	IKMVNAIRS		HLA-DRB10405	17.8	SVYFFSSSNLIFQKF	FFSSSNLIF		HLA-DRB10701	4.1	VYLFFIISIASTLVL	IISIASTLV							HLA-DRB10901	39.8	EAFYRFVPVDFIRII	FYRFVPVDF		HLA-DRB11101	9.3	ISMIYLKRCKLYSSK	YLKRCKLYS		HLA-DRB11302	32.7	WNLEIGIGINTGSVI	IGINTGSVI
HLA-DRB10101	4.5	LFFIISIASTLVLRY	FIISIASTL		HLA-DRB10301	31.8	DTTVIGDAVDLSSGL	VIGDAVDLS		HLA-DRB10401	18.8	SIFLTFLKQPTAIYF	FLKQPTAIY		HLA-DRB10404	15	LIFQKFVNPNPELDS	FQKFVNPNP		HLA-DRB10405	18	ITFLNSYLSEMEELV	LNSYLSEME		HLA-DRB10701	4.6	YKSKILISHHTYLRL	ILISHHTYL							HLA-DRB10901	41	TQAEWTASLGNHLKD	WTASLGNHL		HLA-DRB11101	9.8	SMIYLKRCKLYSSKP	YLKRCKLYS		HLA-DRB11302	33	IKMVNAIRSGKLVKN	VNAIRSGKL
HLA-DRB10101	4.6	FFSSVYFFSSSNLIF	YFFSSSNLI		HLA-DRB10301	33.3	IYFYFIRRKDLYYLY	YFIRRKDLY		HLA-DRB10401	19.2	IFLTFLKQPTAIYFP	FLKQPTAIY		HLA-DRB10404	15.4	NLIFQKFVNPNPELD	FQKFVNPNP		HLA-DRB10405	18.7	QTITFLNSYLSEMEE	LNSYLSEME		HLA-DRB10701	4.6	VYFFSSSNLIFQKFV	YFFSSSNLI							HLA-DRB10901	41.4	LFFIISIASTLVLRY	FIISIASTL		HLA-DRB11101	9.8	FISMIYLKRCKLYSS	MIYLKRCKL		HLA-DRB11302	34.5	IGINTGSVILGTVGS	IGINTGSVI
HLA-DRB10101	4.6	GFYHSKGYKILSLEQ	FYHSKGYKI		HLA-DRB10301	35.7	YFYFIRRKDLYYLYF	RRKDLYYLY		HLA-DRB10401	19.7	FSSVYFFSSSNLIFQ	FFSSSNLIF		HLA-DRB10404	16.1	ITFLNSYLSEMEELV	ITFLNSYLS		HLA-DRB10405	18.7	FFRMQYSSLTLIFPS	FRMQYSSLT		HLA-DRB10701	5.3	YLFFIISIASTLVLR	IISIASTLV							HLA-DRB10901	41.9	YLFFIISIASTLVLR	FIISIASTL		HLA-DRB11101	10.5	DFKNWKLITRFPVNF	WKLITRFPV		HLA-DRB11302	35.7	HTYLRLHRMSEIGIR	LRLHRMSEI
HLA-DRB10101	4.6	SIFLTFLKQPTAIYF	LTFLKQPTA		HLA-DRB10301	36.7	FIRIIDRESPISISV	IDRESPISI		HLA-DRB10401	21	DSIFLTFLKQPTAIY	FLKQPTAIY		HLA-DRB10404	16.7	AVESAIKMVNAIRSG	IKMVNAIRS		HLA-DRB10405	19.2	FFSSVYFFSSSNLIF	VYFFSSSNL		HLA-DRB10701	5.4	LFFIISIASTLVLRY	IISIASTLV							HLA-DRB10901	41.9	FGFYHSKGYKILSLE	FYHSKGYKI		HLA-DRB11101	10.7	SHHTYLRLHRMSEIG	YLRLHRMSE		HLA-DRB11302	35.9	AVDIYEVIESDPESI	VIESDPESI
HLA-DRB10101	4.7	LVYLFFIISIASTLV	FIISIASTL		HLA-DRB10301	36.9	YKSKILISHHTYLRL	LISHHTYLR		HLA-DRB10401	21.9	FLTFLKQPTAIYFPD	FLKQPTAIY		HLA-DRB10404	17.1	SNLIFQKFVNPNPEL	FQKFVNPNP		HLA-DRB10405	21.9	TILIYMIGESDFTHY	LIYMIGESD		HLA-DRB10701	5.6	KSKILISHHTYLRLH	ILISHHTYL							HLA-DRB10901	42.2	PNEHFGFYHSKGYKI	FYHSKGYKI		HLA-DRB11101	10.8	FKNWKLITRFPVNFN	WKLITRFPV		HLA-DRB11302	41.1	HHTYLRLHRMSEIGI	LRLHRMSEI
HLA-DRB10101	4.8	VYFFSSSNLIFQKFV	YFFSSSNLI		HLA-DRB10301	38.6	VQLYKDAQLLNKYLI	LYKDAQLLN		HLA-DRB10401	24	FFSSVYFFSSSNLIF	FFSSSNLIF		HLA-DRB10404	18.1	SLFFRMQYSSLTLIF	FRMQYSSLT		HLA-DRB10405	22.1	YLFFIISIASTLVLR	IISIASTLV		HLA-DRB10701	6.1	SSLFFRMQYSSLTLI	MQYSSLTLI							HLA-DRB10901	42.9	QAEWTASLGNHLKDR	WTASLGNHL		HLA-DRB11101	11.1	HHTYLRLHRMSEIGI	YLRLHRMSE		HLA-DRB11302	42.1	SSVYFFSSSNLIFQK	YFFSSSNLI
HLA-DRB10101	4.9	FRMQYSSLTLIFPSF	FRMQYSSLT		HLA-DRB10301	38.9	LRYVQLYKDAQLLNK	LYKDAQLLN		HLA-DRB10401	26.8	SFYYFLKDYFSPKEK	YYFLKDYFS		HLA-DRB10404	19	SSNLIFQKFVNPNPE	FQKFVNPNP		HLA-DRB10405	22.9	VYLFFIISIASTLVL	IISIASTLV		HLA-DRB10701	6.3	LYKSKILISHHTYLR	ILISHHTYL							HLA-DRB10901	43	LRSLTALYKSKILIS	LTALYKSKI		HLA-DRB11101	11.3	ISHHTYLRLHRMSEI	YLRLHRMSE		HLA-DRB11302	44.8	TYLRLHRMSEIGIRM	LRLHRMSEI
HLA-DRB10101	5.2	FYHSKGYKILSLEQI	FYHSKGYKI		HLA-DRB10301	41.4	HIYFYFIRRKDLYYL	FYFIRRKDL		HLA-DRB10401	29.8	VYFFSSSNLIFQKFV	FFSSSNLIF		HLA-DRB10404	19.2	AIKMVNAIRSGKLVK	IKMVNAIRS		HLA-DRB10405	23.4	ILIYMIGESDFTHYI	LIYMIGESD		HLA-DRB10701	6.3	FFIISIASTLVLRYV	IISIASTLV							HLA-DRB10901	43.1	FFIISIASTLVLRYV	FIISIASTL		HLA-DRB11101	11.3	SDSIFLTFLKQPTAI	FLTFLKQPT		HLA-DRB11302	46.1	VIESDPESIKEFKLK	VIESDPESI
HLA-DRB10101	5.2	NEHFGFYHSKGYKIL	FYHSKGYKI		HLA-DRB10301	41.5	KILISHHTYLRLHRM	LISHHTYLR		HLA-DRB10401	30.5	LTFLKQPTAIYFPDL	FLKQPTAIY		HLA-DRB10404	19.6	SSLFFRMQYSSLTLI	FRMQYSSLT		HLA-DRB10405	23.8	NQTITFLNSYLSEME	LNSYLSEME		HLA-DRB10701	6.5	SLFFRMQYSSLTLIF	MQYSSLTLI							HLA-DRB10901	45.1	IGESDFTHYIPNEHF	FTHYIPNEH		HLA-DRB11101	11.6	FGIYHIYFYFIRRKD	YFYFIRRKD		HLA-DRB11302	47.5	KSKILISHHTYLRLH	ILISHHTYL
HLA-DRB10101	5.2	KLVYLFFIISIASTL	FIISIASTL		HLA-DRB10301	41.7	TTVIGDAVDLSSGLR	VIGDAVDLS		HLA-DRB10401	31.5	PSFYYFLKDYFSPKE	YYFLKDYFS		HLA-DRB10404	19.7	SIFLTFLKQPTAIYF	LTFLKQPTA		HLA-DRB10405	25.2	TFLNSYLSEMEELVY	LNSYLSEME		HLA-DRB10701	7.5	SKILISHHTYLRLHR	ILISHHTYL							HLA-DRB10901	47.3	AIKMVNAIRSGKLVK	VNAIRSGKL		HLA-DRB11101	11.6	FPVNFNFLFSIPKQS	FNFLFSIPK		HLA-DRB11302	48.8	FSSVYFFSSSNLIFQ	YFFSSSNLI
HLA-DRB10101	5.3	GLFFAFLTVPFSWVH	FAFLTVPFS		HLA-DRB10301	42.4	DFIRIIDRESPISIS	IDRESPISI		HLA-DRB10401	32.1	NLIFQKFVNPNPELD	FQKFVNPNP		HLA-DRB10404	20	LFFRMQYSSLTLIFP	FRMQYSSLT		HLA-DRB10405	25.3	NTILIYMIGESDFTH	LIYMIGESD		HLA-DRB10701	7.5	ALYKSKILISHHTYL	ILISHHTYL							HLA-DRB10901	48.7	VYLFFIISIASTLVL	FIISIASTL		HLA-DRB11101	11.8	DFISMIYLKRCKLYS	MIYLKRCKL
HLA-DRB10101	5.4	IFLTFLKQPTAIYFP	LTFLKQPTA		HLA-DRB10301	43.2	YLIDQKEAFYRFVPV	YLIDQKEAF		HLA-DRB10401	32.3	ELDSSLFFRMQYSSL	FFRMQYSSL		HLA-DRB10404	20.9	LIPSFWNLEIGIGIN	IPSFWNLEI		HLA-DRB10405	25.9	TLIFPSFYYFLKDYF	FYYFLKDYF		HLA-DRB10701	7.9	DQKEAFYRFVPVDFI	YRFVPVDFI												HLA-DRB11101	12.6	KDFKNWKLITRFPVN	WKLITRFPV
HLA-DRB10101	5.4	ESAIKMVNAIRSGKL	IKMVNAIRS		HLA-DRB10301	47	FYFIRRKDLYYLYFG	RRKDLYYLY		HLA-DRB10401	34	SNLIFQKFVNPNPEL	FQKFVNPNP		HLA-DRB10404	21	NAVESAIKMVNAIRS	IKMVNAIRS		HLA-DRB10405	26.2	LFFIISIASTLVLRY	IISIASTLV		HLA-DRB10701	8	FSFFSSVYFFSSSNL	VYFFSSSNL												HLA-DRB11101	12.6	FLTFLKQPTAIYFPD	LTFLKQPTA
HLA-DRB10101	5.5	FFIISIASTLVLRYV	FIISIASTL		HLA-DRB10301	47.5	IDTTVIGDAVDLSSG	VIGDAVDLS		HLA-DRB10401	34.4	NQTITFLNSYLSEME	ITFLNSYLS		HLA-DRB10404	21.7	FFRMQYSSLTLIFPS	FRMQYSSLT		HLA-DRB10405	26.4	SFFSSVYFFSSSNLI	VYFFSSSNL		HLA-DRB10701	8.4	YFFSSSNLIFQKFVN	YFFSSSNLI												HLA-DRB11101	13	LISHHTYLRLHRMSE	YLRLHRMSE
HLA-DRB10101	5.6	IGLFFAFLTVPFSWV	FAFLTVPFS		HLA-DRB10301	48.2	SIHSDSIFLTFLKQP	IHSDSIFLT		HLA-DRB10401	34.6	SFFSSVYFFSSSNLI	FFSSSNLIX		HLA-DRB10404	21.7	DSSLFFRMQYSSLTL	FRMQYSSLT		HLA-DRB10405	28.9	QKEAFYRFVPVDFIR	FYRFVPVDF		HLA-DRB10701	8.4	FIISIASTLVLRYVQ	IISIASTLV												HLA-DRB11101	13.5	FFSIQTVRKKKQDAR	IQTVRKKKQ
HLA-DRB10101	5.8	SFFSSVYFFSSSNLI	YFFSSSNLI		HLA-DRB10301	48.2	DLIPSVRRSLKSVIL	VRRSLKSVI		HLA-DRB10401	35.3	LNQTITFLNSYLSEM	ITFLNSYLS		HLA-DRB10404	21.9	IFLTFLKQPTAIYFP	LTFLKQPTA		HLA-DRB10405	30	KEAFYRFVPVDFIRI	YRFVPVDFI		HLA-DRB10701	8.7	LFFRMQYSSLTLIFP	MQYSSLTLI												HLA-DRB11101	13.5	LFFSIQTVRKKKQDA	FSIQTVRKK
HLA-DRB10101	5.8	YFFSSSNLIFQKFVN	YFFSSSNLI		HLA-DRB10301	49.9	AQLLNKYLIDQKEAF	YLIDQKEAF		HLA-DRB10401	35.4	LIFQKFVNPNPELDS	FQKFVNPNP		HLA-DRB10404	22.7	DSIFLTFLKQPTAIY	LTFLKQPTA		HLA-DRB10405	30.3	ELDSSLFFRMQYSSL	FFRMQYSSL		HLA-DRB10701	9.2	KILISHHTYLRLHRM	ILISHHTYL												HLA-DRB11101	14	KNWKLITRFPVNFNF	WKLITRFPV
HLA-DRB10101	5.9	DSIFLTFLKQPTAIY	LTFLKQPTA							HLA-DRB10401	36.4	FYYFLKDYFSPKEKG	YYFLKDYFS		HLA-DRB10404	22.8	SSSNLIFQKFVNPNP	FQKFVNPNP		HLA-DRB10405	30.5	FYYFLKDYFSPKEKG	YYFLKDYFS		HLA-DRB10701	9.6	QKEAFYRFVPVDFIR	YRFVPVDFI												HLA-DRB11101	14.3	MIYLKRCKLYSSKPP	YLKRCKLYS
HLA-DRB10101	5.9	NQTITFLNSYLSEME	ITFLNSYLS							HLA-DRB10401	42.1	SDSIFLTFLKQPTAI	LTFLKQPTA		HLA-DRB10404	23.8	FSSVYFFSSSNLIFQ	VYFFSSSNL		HLA-DRB10405	31.2	VYFFSSSNLIFQKFV	FFSSSNLIF		HLA-DRB10701	9.6	KEAFYRFVPVDFIRI	YRFVPVDFI												HLA-DRB11101	14.7	ILFFSIQTVRKKKQD	FSIQTVRKK
HLA-DRB10101	6	SKGYKILSLEQIYES	YKILSLEQI							HLA-DRB10401	43.1	FPSFYYFLKDYFSPK	YYFLKDYFS		HLA-DRB10404	25.6	LFFAFLTVPFSWVHI	FAFLTVPFS		HLA-DRB10405	31.3	VPLNQTITFLNSYLS	LNQTITFLN		HLA-DRB10701	10.6	YLYFGLFSFFSSVYF	FSFFSSVYF												HLA-DRB11101	15	SKDFKNWKLITRFPV	WKLITRFPV
HLA-DRB10101	6.1	IKMVNAIRSGKLVKN	VNAIRSGKL							HLA-DRB10401	43.3	QTITFLNSYLSEMEE	ITFLNSYLS		HLA-DRB10404	25.9	FFAFLTVPFSWVHIA	FAFLTVPFS		HLA-DRB10405	32.5	LVYLFFIISIASTLV	IISIASTLV		HLA-DRB10701	11	EAFYRFVPVDFIRII	YRFVPVDFI												HLA-DRB11101	16.1	NFLFSIPKQSGFHDV	FLFSIPKQS
HLA-DRB10101	6.1	SAIKMVNAIRSGKLV	IKMVNAIRS							HLA-DRB10401	43.5	SSNLIFQKFVNPNPE	FQKFVNPNP		HLA-DRB10404	26.1	TVLTSCIRNFASLSK	IRNFASLSK		HLA-DRB10405	33.2	TVPLNQTITFLNSYL	LNQTITFLN		HLA-DRB10701	12.1	LITQAEWTASLGNHL	WTASLGNHL												HLA-DRB11101	16.1	KDFISMIYLKRCKLY	FISMIYLKR
HLA-DRB10101	6.3	LIGLFFAFLTVPFSW	FAFLTVPFS							HLA-DRB10401	47.1	PLNQTITFLNSYLSE	ITFLNSYLS		HLA-DRB10404	26.1	FFSSVYFFSSSNLIF	VYFFSSSNL		HLA-DRB10405	33.8	LNQTITFLNSYLSEM	TITFLNSYL		HLA-DRB10701	12.1	IISIASTLVLRYVQL	IISIASTLV												HLA-DRB11101	16.9	GLRSLTALYKSKILI	LTALYKSKI
HLA-DRB10101	6.4	LNQTITFLNSYLSEM	ITFLNSYLS												HLA-DRB10404	26.9	FLIGLFFAFLTVPFS	FAFLTVPFS		HLA-DRB10405	34.3	DQKEAFYRFVPVDFI	FYRFVPVDF		HLA-DRB10701	12.5	LYFGLFSFFSSVYFF	FSFFSSVYF												HLA-DRB11101	17.1	YILFFSIQTVRKKKQ	FSIQTVRKK
HLA-DRB10101	6.5	LFFAFLTVPFSWVHI	FAFLTVPFS												HLA-DRB10404	27	SDSIFLTFLKQPTAI	LTFLKQPTA		HLA-DRB10405	34.3	SIFLTFLKQPTAIYF	LTFLKQPTA		HLA-DRB10701	12.7	ITQAEWTASLGNHLK	WTASLGNHL												HLA-DRB11101	17.4	LRSLTALYKSKILIS	LTALYKSKI
HLA-DRB10101	6.6	YLRLHRMSEIGIRMI	LHRMSEIGI												HLA-DRB10404	28.5	MTVLTSCIRNFASLS	TVLTSCIRN		HLA-DRB10405	35.3	EAFYRFVPVDFIRII	YRFVPVDFI		HLA-DRB10701	12.8	TVKVEFSIHSDSIFL	FSIHSDSIF												HLA-DRB11101	18.4	HFGFYHSKGYKILSL	FYHSKGYKI
HLA-DRB10101	6.6	FLTFLKQPTAIYFPD	LTFLKQPTA												HLA-DRB10404	28.8	LDSSLFFRMQYSSLT	FRMQYSSLT		HLA-DRB10405	36.2	DSIFLTFLKQPTAIY	LTFLKQPTA		HLA-DRB10701	13.1	FFRMQYSSLTLIFPS	MQYSSLTLI												HLA-DRB11101	18.6	HSDSIFLTFLKQPTA	FLTFLKQPT
HLA-DRB10101	6.6	AIKMVNAIRSGKLVK	VNAIRSGKL												HLA-DRB10404	29.1	IGLFFAFLTVPFSWV	FAFLTVPFS		HLA-DRB10405	36.9	FFIISIASTLVLRYV	IISIASTLV		HLA-DRB10701	13.2	DLIPSVRRSLKSVIL	RRSLKSVIL												HLA-DRB11101	18.6	SGLRSLTALYKSKIL	LRSLTALYK
HLA-DRB10101	7.1	PVNFNFLFSIPKQSG	FNFLFSIPK												HLA-DRB10404	29.1	IFQKFVNPNPELDSS	FQKFVNPNP		HLA-DRB10405	37.2	LIYMIGESDFTHYIP	LIYMIGESD		HLA-DRB10701	13.6	ILISHHTYLRLHRMS	ILISHHTYL												HLA-DRB11101	18.8	FPSFYYFLKDYFSPK	FYYFLKDYF
HLA-DRB10101	7.3	PSFYYFLKDYFSPKE	YYFLKDYFS												HLA-DRB10404	29.5	TLVLRYVQLYKDAQL	LRYVQLYKD		HLA-DRB10405	37.9	KNTILIYMIGESDFT	LIYMIGESD		HLA-DRB10701	13.8	AFYRFVPVDFIRIID	YRFVPVDFI												HLA-DRB11101	18.8	PSFYYFLKDYFSPKE	FYYFLKDYF
HLA-DRB10101	7.4	HSKGYKILSLEQIYE	YKILSLEQI												HLA-DRB10404	29.9	GLFFAFLTVPFSWVH	FAFLTVPFS		HLA-DRB10405	37.9	PLNQTITFLNSYLSE	TITFLNSYL		HLA-DRB10701	13.9	SAIKMVNAIRSGKLV	VNAIRSGKL												HLA-DRB11101	19.3	PKDFISMIYLKRCKL	FISMIYLKR
HLA-DRB10101	7.6	QTITFLNSYLSEMEE	ITFLNSYLS												HLA-DRB10404	30.8	STLVLRYVQLYKDAQ	LRYVQLYKD		HLA-DRB10405	38.2	LSSGLRSLTALYKSK	LRSLTALYK		HLA-DRB10701	13.9	FLTVPFSWVHIAFKI	FSWVHIAFK												HLA-DRB11101	19.5	HTYLRLHRMSEIGIR	YLRLHRMSE
HLA-DRB10101	7.7	FLIGLFFAFLTVPFS	FAFLTVPFS												HLA-DRB10404	30.9	FLTFLKQPTAIYFPD	LTFLKQPTA		HLA-DRB10405	40.8	NLIFQKFVNPNPELD	FQKFVNPNP		HLA-DRB10701	14.5	VTVKVEFSIHSDSIF	FSIHSDSIF												HLA-DRB11101	19.6	ILISHHTYLRLHRMS	HHTYLRLHR
HLA-DRB10101	7.7	FIISIASTLVLRYVQ	FIISIASTL												HLA-DRB10404	30.9	SFFSSVYFFSSSNLI	VYFFSSSNL		HLA-DRB10405	41.3	IFLTFLKQPTAIYFP	LTFLKQPTA		HLA-DRB10701	15.2	DSSLFFRMQYSSLTL	RMQYSSLTL												HLA-DRB11101	20	IRNFASLSKTVPLNQ	FASLSKTVP
HLA-DRB10101	7.8	NFNFLFSIPKQSGFH	FLFSIPKQS												HLA-DRB10404	30.9	FAFLTVPFSWVHIAF	FAFLTVPFS		HLA-DRB10405	41.6	FSFFSSVYFFSSSNL	VYFFSSSNL		HLA-DRB10701	15.8	ESAIKMVNAIRSGKL	VNAIRSGKL												HLA-DRB11101	20.3	FSIQTVRKKKQDARK	IQTVRKKKQ
HLA-DRB10101	8	VNFNFLFSIPKQSGF	FNFLFSIPK												HLA-DRB10404	31.9	TILIYMIGESDFTHY	IYMIGESDF		HLA-DRB10405	42.3	SSGLRSLTALYKSKI	LRSLTALYK		HLA-DRB10701	15.8	FSVYILFFSIQTVRK	FFSIQTVRK												HLA-DRB11101	21.4	FGFYHSKGYKILSLE	FYHSKGYKI
HLA-DRB10101	8	KGYKILSLEQIYEST	YKILSLEQI												HLA-DRB10404	32.4	NTILIYMIGESDFTH	IYMIGESDF		HLA-DRB10405	42.5	SNLIFQKFVNPNPEL	FQKFVNPNP		HLA-DRB10701	16.1	KLVYLFFIISIASTL	FIISIASTL												HLA-DRB11101	21.5	SSGLRSLTALYKSKI	LRSLTALYK
HLA-DRB10101	8.1	FPSFYYFLKDYFSPK	YYFLKDYFS												HLA-DRB10404	33.1	ASTLVLRYVQLYKDA	LRYVQLYKD		HLA-DRB10405	44.1	DLSSGLRSLTALYKS	LRSLTALYK		HLA-DRB10701	16.3	LTVPFSWVHIAFKIC	FSWVHIAFK												HLA-DRB11101	22.6	VDFIRIIDRESPISI	FIRIIDRES
HLA-DRB10101	8.3	FPVNFNFLFSIPKQS	FNFLFSIPK												HLA-DRB10404	34.3	TVPLNQTITFLNSYL	ITFLNSYLX		HLA-DRB10405	46.4	AFYRFVPVDFIRIID	YRFVPVDFI		HLA-DRB10701	16.4	TQAEWTASLGNHLKD	WTASLGNHL												HLA-DRB11101	23.2	SFYYFLKDYFSPKEK	FYYFLKDYF
HLA-DRB10101	8.3	YHSKGYKILSLEQIY	YKILSLEQI												HLA-DRB10404	34.7	KSMTVLTSCIRNFAS	MTVLTSCIR		HLA-DRB10405	46.7	LIFQKFVNPNPELDS	FQKFVNPNP		HLA-DRB10701	16.4	AIKMVNAIRSGKLVK	VNAIRSGKL												HLA-DRB11101	23.3	PVDFIRIIDRESPIS	FIRIIDRES
HLA-DRB10101	8.4	VESAIKMVNAIRSGK	IKMVNAIRS												HLA-DRB10404	34.8	FKNWKLITRFPVNFN	ITRFPVNFN		HLA-DRB10405	48	KENFNSADNAVESAI	FNSADNAVE		HLA-DRB10701	16.7	RMSEIGIRMIDSVIL	IRMIDSVIL												HLA-DRB11101	23.4	FYFIRRKDLYYLYFG	FYFIRRKDL
HLA-DRB10101	8.5	LYKSKILISHHTYLR	SKILISHHT												HLA-DRB10404	34.8	LIGLFFAFLTVPFSW	FAFLTVPFS		HLA-DRB10405	48	ESDFTHYIPNEHFGF	FTHYIPNEH		HLA-DRB10701	16.9	AFLTVPFSWVHIAFK	FSWVHIAFK												HLA-DRB11101	24.2	RSLTALYKSKILISH	LTALYKSKI
HLA-DRB10101	8.5	KSVILPIPSGVLKEG	ILPIPSGVL												HLA-DRB10404	34.9	SSGLRSLTALYKSKI	LRSLTALYK		HLA-DRB10405	48.5	VNFNFLFSIPKQSGF	FLFSIPKQS		HLA-DRB10701	17.4	VKVEFSIHSDSIFLT	FSIHSDSIF												HLA-DRB11101	24.5	CIRNFASLSKTVPLN	FASLSKTVP
HLA-DRB10101	8.5	KMVNAIRSGKLVKNF	VNAIRSGKL												HLA-DRB10404	35	LSSGLRSLTALYKSK	LRSLTALYK		HLA-DRB10405	49.2	LTSCIRNFASLSKTV	IRNFASLSK		HLA-DRB10701	17.7	FYRFVPVDFIRIIDR	YRFVPVDFI												HLA-DRB11101	25.3	VLRYVQLYKDAQLLN	YVQLYKDAQ
HLA-DRB10101	8.6	PNEHFGFYHSKGYKI	FYHSKGYKI												HLA-DRB10404	35.5	SMTVLTSCIRNFASL	MTVLTSCIR							HLA-DRB10701	18.1	YFGLFSFFSSVYFFS	FSFFSSVYF												HLA-DRB11101	25.5	EHFGFYHSKGYKILS	FYHSKGYKI
HLA-DRB10101	8.8	SFYYFLKDYFSPKEK	YYFLKDYFS												HLA-DRB10404	35.9	HSDSIFLTFLKQPTA	LTFLKQPTA							HLA-DRB10701	18.5	VPFSWVHIAFKICQI	FSWVHIAFK												HLA-DRB11101	26.1	LSSGLRSLTALYKSK	LRSLTALYK
HLA-DRB10101	9.1	SLKSVILPIPSGVLK	ILPIPSGVL												HLA-DRB10404	37.3	FRMQYSSLTLIFPSF	FRMQYSSLT							HLA-DRB10701	18.6	SVYILFFSIQTVRKK	FFSIQTVRK												HLA-DRB11101	26.7	ESKDFKNWKLITRFP	DFKNWKLIT
HLA-DRB10101	9.1	HIYFYFIRRKDLYYL	FYFIRRKDL												HLA-DRB10404	37.5	SSVYFFSSSNLIFQK	VYFFSSSNL							HLA-DRB10701	18.7	IPSVRRSLKSVILPI	RRSLKSVIL												HLA-DRB11101	27.2	LRYVQLYKDAQLLNK	YVQLYKDAQ
HLA-DRB10101	9.2	FFAFLTVPFSWVHIA	FAFLTVPFS												HLA-DRB10404	37.6	KNTILIYMIGESDFT	IYMIGESDF							HLA-DRB10701	19	FRMQYSSLTLIFPSF	MQYSSLTLI												HLA-DRB11101	27.4	VYILFFSIQTVRKKK	FSIQTVRKK
HLA-DRB10101	9.3	PLNQTITFLNSYLSE	ITFLNSYLS												HLA-DRB10404	38.5	WKLITRFPVNFNFLF	ITRFPVNFN							HLA-DRB10701	19.1	LSKTVPLNQTITFLN	LNQTITFLN												HLA-DRB11101	27.8	RFPVNFNFLFSIPKQ	FNFLFSIPK
HLA-DRB10101	9.3	LKSVILPIPSGVLKE	ILPIPSGVL												HLA-DRB10404	38.7	KNWKLITRFPVNFNF	ITRFPVNFN							HLA-DRB10701	19.1	FPVNFNFLFSIPKQS	FNFLFSIPK												HLA-DRB11101	27.9	AIKMVNAIRSGKLVK	MVNAIRSGK
HLA-DRB10101	9.8	LRLHRMSEIGIRMID	LHRMSEIGI												HLA-DRB10404	39.8	PSFYYFLKDYFSPKE	YYFLKDYFS							HLA-DRB10701	19.3	LIPSVRRSLKSVILP	RRSLKSVIL												HLA-DRB11101	28	LVLRYVQLYKDAQLL	YVQLYKDAQ
HLA-DRB10101	10	FNFLFSIPKQSGFHD	FLFSIPKQS												HLA-DRB10404	39.9	FSFFSSVYFFSSSNL	VYFFSSSNL							HLA-DRB10701	19.6	PFSWVHIAFKICQIL	FSWVHIAFK												HLA-DRB11101	28.7	IFPSFYYFLKDYFSP	FYYFLKDYF
HLA-DRB10101	10.3	EIGIRMIDSVILKER	IRMIDSVIL												HLA-DRB10404	40.3	IASTLVLRYVQLYKD	LRYVQLYKD							HLA-DRB10701	21.3	IKMVNAIRSGKLVKN	VNAIRSGKL												HLA-DRB11101	28.8	GFYHSKGYKILSLEQ	FYHSKGYKI
HLA-DRB10101	10.3	LTSCIRNFASLSKTV	CIRNFASLS												HLA-DRB10404	40.3	DLSSGLRSLTALYKS	LRSLTALYK							HLA-DRB10701	21.5	TVPLNQTITFLNSYL	LNQTITFLN												HLA-DRB11101	29.1	SAIKMVNAIRSGKLV	MVNAIRSGK
HLA-DRB10101	10.3	SDSIFLTFLKQPTAI	LTFLKQPTA												HLA-DRB10404	40.8	NWKLITRFPVNFNFL	ITRFPVNFN							HLA-DRB10701	21.7	TVPFSWVHIAFKICQ	FSWVHIAFK												HLA-DRB11101	29.9	SLTALYKSKILISHH	LTALYKSKI
HLA-DRB10101	10.4	FSVYILFFSIQTVRK	YILFFSIQT												HLA-DRB10404	41	FPSFYYFLKDYFSPK	YYFLKDYFS							HLA-DRB10701	22.1	HIYFYFIRRKDLYYL	FYFIRRKDL												HLA-DRB11101	30.1	LYKSKILISHHTYLR	SKILISHHT
HLA-DRB10101	10.4	YKSKILISHHTYLRL	SKILISHHT												HLA-DRB10404	43.9	VDLSSGLRSLTALYK	LRSLTALYK							HLA-DRB10701	22.1	QAEWTASLGNHLKDR	WTASLGNHL												HLA-DRB11101	30.2	RNFASLSKTVPLNQT	FASLSKTVP
HLA-DRB10101	10.5	FGLFSFFSSVYFFSS	FSFFSSVYF												HLA-DRB10404	48.9	LTSCIRNFASLSKTV	IRNFASLSK							HLA-DRB10701	22.2	ELLSQGILEYKSKRF	ILEYKSKRF												HLA-DRB11101	30.3	NWKLITRFPVNFNFL	WKLITRFPV
HLA-DRB10101	10.5	LIFPSFYYFLKDYFS	YYFLKDYFS												HLA-DRB10404	49.4	SGLRSLTALYKSKIL	LRSLTALYK							HLA-DRB10701	23	VYILFFSIQTVRKKK	FFSIQTVRK												HLA-DRB11101	30.4	SCIRNFASLSKTVPL	FASLSKTVP
HLA-DRB10101	10.5	TYLRLHRMSEIGIRM	LHRMSEIGI																						HLA-DRB10701	23.1	VNFNFLFSIPKQSGF	FNFLFSIPK												HLA-DRB11101	31.2	IKMVNAIRSGKLVKN	MVNAIRSGK
HLA-DRB10101	10.6	FKLVYLFFIISIAST	FFIISIAST																						HLA-DRB10701	23.8	TRFPVNFNFLFSIPK	FNFLFSIPK												HLA-DRB11101	31.2	ESAIKMVNAIRSGKL	IKMVNAIRS
HLA-DRB10101	10.7	RFPVNFNFLFSIPKQ	FNFLFSIPK																						HLA-DRB10701	23.8	FSWVHIAFKICQILA	FSWVHIAFK												HLA-DRB11101	31.8	GDLIPSVRRSLKSVI	LIPSVRRSL
HLA-DRB10101	11	YLYFGLFSFFSSVYF	YFGLFSFFS																						HLA-DRB10701	23.9	KVEFSIHSDSIFLTF	FSIHSDSIF												HLA-DRB11101	31.8	FLFSIPKQSGFHDVT	FLFSIPKQS
HLA-DRB10101	11	VPLNQTITFLNSYLS	ITFLNSYLS																						HLA-DRB10701	24	VPLNQTITFLNSYLS	LNQTITFLN												HLA-DRB11101	32.2	DFIRIIDRESPISIS	IRIIDRESP
HLA-DRB10101	11.1	ALYKSKILISHHTYL	SKILISHHT																						HLA-DRB10701	24.2	RSLKSVILPIPSGVL	ILPIPSGVL												HLA-DRB11101	33	VPVDFIRIIDRESPI	FIRIIDRES
HLA-DRB10101	11.4	IFPSFYYFLKDYFSP	YYFLKDYFS																						HLA-DRB10701	24.5	MSEIGIRMIDSVILK	IRMIDSVIL												HLA-DRB11101	33.1	LTALYKSKILISHHT	LTALYKSKI
HLA-DRB10101	11.6	LTFLKQPTAIYFPDL	LTFLKQPTA																						HLA-DRB10701	24.7	PVNFNFLFSIPKQSG	FNFLFSIPK												HLA-DRB11101	34.2	YKSKILISHHTYLRL	KILISHHTY
HLA-DRB10101	11.6	SVYILFFSIQTVRKK	YILFFSIQT																						HLA-DRB10701	24.8	NFNFLFSIPKQSGFH	FNFLFSIPK												HLA-DRB11101	34.6	EPKDFISMIYLKRCK	FISMIYLKR
HLA-DRB10101	11.7	TITFLNSYLSEMEEL	ITFLNSYLS																						HLA-DRB10701	24.9	SCIRNFASLSKTVPL	ASLSKTVPL												HLA-DRB11101	35.3	SVYFFSSSNLIFQKF	FFSSSNLIF
HLA-DRB10101	11.9	YFGLFSFFSSVYFFS	FSFFSSVYF																						HLA-DRB10701	25	YHIYFYFIRRKDLYY	FYFIRRKDL												HLA-DRB11101	35.7	TYLRLHRMSEIGIRM	YLRLHRMSE
HLA-DRB10101	12.3	RSLKSVILPIPSGVL	ILPIPSGVL																						HLA-DRB10701	26.4	LNQTITFLNSYLSEM	LNQTITFLN												HLA-DRB11101	36.4	NEHFGFYHSKGYKIL	FYHSKGYKI
HLA-DRB10101	12.3	LYFGLFSFFSSVYFF	FSFFSSVYF																						HLA-DRB10701	26.7	IRNFASLSKTVPLNQ	ASLSKTVPL												HLA-DRB11101	37.8	FYHSKGYKILSLEQI	FYHSKGYKI
HLA-DRB10101	12.4	YILFFSIQTVRKKKQ	FFSIQTVRK																						HLA-DRB10701	26.8	RFPVNFNFLFSIPKQ	FNFLFSIPK												HLA-DRB11101	37.9	ALYKSKILISHHTYL	SKILISHHT
HLA-DRB10101	12.5	FYYFLKDYFSPKEKG	YYFLKDYFS																						HLA-DRB10701	26.9	YLRLHRMSEIGIRMI	MSEIGIRMI												HLA-DRB11101	38.8	KILISHHTYLRLHRM	HHTYLRLHR
HLA-DRB10101	12.9	VYILFFSIQTVRKKK	FFSIQTVRK																						HLA-DRB10701	27.2	VHIAFKICQILAICF	ICQILAICF												HLA-DRB11101	39.3	TGDLIPSVRRSLKSV	LIPSVRRSL
HLA-DRB10101	12.9	VLTSCIRNFASLSKT	CIRNFASLS																						HLA-DRB10701	27.8	FNFLFSIPKQSGFHD	FNFLFSIPK												HLA-DRB11101	39.6	IHSDSIFLTFLKQPT	FLTFLKQPT
HLA-DRB10101	13	YYLYFGLFSFFSSVY	YFGLFSFFS																						HLA-DRB10701	27.8	FGLFSFFSSVYFFSS	FSFFSSVYF												HLA-DRB11101	39.8	IYLKRCKLYSSKPPD	YLKRCKLYS
HLA-DRB10101	13.3	IYFYFIRRKDLYYLY	FYFIRRKDL																						HLA-DRB10701	28.1	KTVPLNQTITFLNSY	LNQTITFLN												HLA-DRB11101	40.3	DLIPSVRRSLKSVIL	VRRSLKSVI
HLA-DRB10101	13.3	SEIGIRMIDSVILKE	IRMIDSVIL																						HLA-DRB10701	28.8	PLNQTITFLNSYLSE	LNQTITFLN												HLA-DRB11101	41.1	VYFFSSSNLIFQKFV	FFSSSNLIF
HLA-DRB10101	13.3	KEAFYRFVPVDFIRI	FYRFVPVDF																						HLA-DRB10701	29	RMQYSSLTLIFPSFY	MQYSSLTLI												HLA-DRB11101	41.1	KSKILISHHTYLRLH	KILISHHTY
HLA-DRB10101	13.4	QAEWTASLGNHLKDR	WTASLGNHL																						HLA-DRB10701	29.2	SKTVPLNQTITFLNS	LNQTITFLN												HLA-DRB11101	41.1	TLVLRYVQLYKDAQL	YVQLYKDAQ
HLA-DRB10101	13.4	KLKTLELLSQGILEY	TLELLSQGI																						HLA-DRB10701	29.4	YRFVPVDFIRIIDRE	YRFVPVDFI												HLA-DRB11101	41.6	FYYFLKDYFSPKEKG	YYFLKDYFS
HLA-DRB10101	13.7	GYKILSLEQIYESTF	YKILSLEQI																						HLA-DRB10701	29.4	IDQKEAFYRFVPVDF	FYRFVPVDF												HLA-DRB11101	41.8	SSVYFFSSSNLIFQK	FFSSSNLIF
HLA-DRB10101	13.7	AVESAIKMVNAIRSG	IKMVNAIRS																						HLA-DRB10701	29.5	PSVRRSLKSVILPIP	RRSLKSVIL												HLA-DRB11101	42.5	LIFPSFYYFLKDYFS	FYYFLKDYF
HLA-DRB10101	13.8	ENWELYLNGIPIRKE	ELYLNGIPI																						HLA-DRB10701	30.2	IYFYFIRRKDLYYLY	FYFIRRKDL												HLA-DRB11101	43.3	TSCIRNFASLSKTVP	FASLSKTVP
HLA-DRB10101	14.2	YHIYFYFIRRKDLYY	FYFIRRKDL																						HLA-DRB10701	30.5	IYHIYFYFIRRKDLY	FYFIRRKDL												HLA-DRB11101	43.5	DLSSGLRSLTALYKS	LRSLTALYK
HLA-DRB10101	14.3	SVILPIPSGVLKEGK	ILPIPSGVL																						HLA-DRB10701	30.6	LLSQGILEYKSKRFD	ILEYKSKRF												HLA-DRB11101	44.1	AKYHSTFFKLVYLFF	YHSTFFKLV
HLA-DRB10101	14.3	MSEIGIRMIDSVILK	IRMIDSVIL																						HLA-DRB10701	30.6	CIRNFASLSKTVPLN	ASLSKTVPL												HLA-DRB11101	44.8	SVYILFFSIQTVRKK	FSIQTVRKK
HLA-DRB10101	14.4	ILIYMIGESDFTHYI	YMIGESDFT																						HLA-DRB10701	30.8	GIYHIYFYFIRRKDL	FYFIRRKDL												HLA-DRB11101	45.1	SLFFRMQYSSLTLIF	FRMQYSSLT
HLA-DRB10101	14.5	ELDSSLFFRMQYSSL	FFRMQYSSL																						HLA-DRB10701	31	AEWTASLGNHLKDRL	WTASLGNHL												HLA-DRB11101	45.1	LIPSVRRSLKSVILP	VRRSLKSVI
HLA-DRB10101	14.5	TRFPVNFNFLFSIPK	FNFLFSIPK																						HLA-DRB10701	31.3	YILFFSIQTVRKKKQ	FFSIQTVRK												HLA-DRB11101	45.2	RYVQLYKDAQLLNKY	YVQLYKDAQ
HLA-DRB10101	14.7	LYYLYFGLFSFFSSV	YFGLFSFFS																						HLA-DRB10701	31.5	VNAIRSGKLVKNFLI	GKLVKNFLI												HLA-DRB11101	45.6	TVLTSCIRNFASLSK	LTSCIRNFA
HLA-DRB10101	14.8	KSKILISHHTYLRLH	SKILISHHT																						HLA-DRB10701	32.3	RNFASLSKTVPLNQT	ASLSKTVPL												HLA-DRB11101	45.9	VESAIKMVNAIRSGK	IKMVNAIRS
HLA-DRB10101	14.8	IGIRMIDSVILKERD	IRMIDSVIL																						HLA-DRB10701	32.5	SKDFKNWKLITRFPV	WKLITRFPV												HLA-DRB11101	46.9	KYHSTFFKLVYLFFI	YHSTFFKLV
HLA-DRB10101	15.3	LNSYLSEMEELVYKT	YLSEMEELV																						HLA-DRB10701	35.2	KYHSTFFKLVYLFFI	FKLVYLFFI												HLA-DRB11101	48.8	NAKYHSTFFKLVYLF	YHSTFFKLV
HLA-DRB10101	15.6	FAFLTVPFSWVHIAF	FAFLTVPFS																						HLA-DRB10701	35.7	NFASLSKTVPLNQTI	LSKTVPLNQ												HLA-DRB11101	49.1	HSKGYKILSLEQIYE	YKILSLEQI
HLA-DRB10101	15.6	EAFYRFVPVDFIRII	YRFVPVDFI																						HLA-DRB10701	35.8	VEFSIHSDSIFLTFL	FSIHSDSIF												HLA-DRB11101	49.4	MTVLTSCIRNFASLS	LTSCIRNFA
HLA-DRB10101	16.2	MVNAIRSGKLVKNFL	VNAIRSGKL																						HLA-DRB10701	36	SIFLTFLKQPTAIYF	LKQPTAIYF
HLA-DRB10101	16.3	CFSVYILFFSIQTVR	YILFFSIQT																						HLA-DRB10701	38.3	SWVHIAFKICQILAI	FKICQILAI
HLA-DRB10101	16.3	TALYKSKILISHHTY	SKILISHHT																						HLA-DRB10701	38.6	IFLIGLFFAFLTVPF	FFAFLTVPF
HLA-DRB10101	16.4	DLYYLYFGLFSFFSS	YFGLFSFFS																						HLA-DRB10701	39.1	SVRRSLKSVILPIPS	RRSLKSVIL
HLA-DRB10101	16.4	PSFWNLEIGIGINTG	WNLEIGIGI																						HLA-DRB10701	39.2	IPSGVLKEGKNTILI	LKEGKNTIL
HLA-DRB10101	16.5	LKTLELLSQGILEYK	LELLSQGIL																						HLA-DRB10701	39.4	YFYFIRRKDLYYLYF	FYFIRRKDL
HLA-DRB10101	16.9	VDLSSGLRSLTALYK	SSGLRSLTA																						HLA-DRB10701	40.1	GLFSFFSSVYFFSSS	FSFFSSVYF
HLA-DRB10101	17	TSCIRNFASLSKTVP	CIRNFASLS																						HLA-DRB10701	40.5	SREKESKDFKNWKLI	SKDFKNWKL
HLA-DRB10101	17.1	TVLTSCIRNFASLSK	CIRNFASLS																						HLA-DRB10701	41	SLKSVILPIPSGVLK	ILPIPSGVL
HLA-DRB10101	17.2	NWELYLNGIPIRKEK	ELYLNGIPI																						HLA-DRB10701	42.3	FASLSKTVPLNQTIT	LSKTVPLNQ
HLA-DRB10101	17.2	HIAFKICQILAICFS	FKICQILAI																						HLA-DRB10701	42.4	ISIASTLVLRYVQLY	IASTLVLRY
HLA-DRB10101	17.4	YFYFIRRKDLYYLYF	FYFIRRKDL																						HLA-DRB10701	42.9	LLLYGIYTIFGIYHI	YTIFGIYHI
HLA-DRB10101	17.7	GLFSFFSSVYFFSSS	FSFFSSVYF																						HLA-DRB10701	43	EFKLKTLELLSQGIL	LELLSQGIL
HLA-DRB10101	17.9	ITFLNSYLSEMEELV	ITFLNSYLS																						HLA-DRB10701	44.1	HIAFKICQILAICFS	ICQILAICF
HLA-DRB10101	18.2	KDLYYLYFGLFSFFS	YFGLFSFFS																						HLA-DRB10701	44.9	PSGVLKEGKNTILIY	LKEGKNTIL
HLA-DRB10101	18.2	GENWELYLNGIPIRK	ELYLNGIPI																						HLA-DRB10701	45.4	SEIGIRMIDSVILKE	IRMIDSVIL
HLA-DRB10101	18.3	QKEAFYRFVPVDFIR	FYRFVPVDF																						HLA-DRB10701	46.3	LRLHRMSEIGIRMID	MSEIGIRMI
HLA-DRB10101	18.4	NTILIYMIGESDFTH	LIYMIGESD																						HLA-DRB10701	47.2	IFLTFLKQPTAIYFP	LKQPTAIYF
HLA-DRB10101	18.4	TILIYMIGESDFTHY	YMIGESDFT																						HLA-DRB10701	47.2	KMVNAIRSGKLVKNF	VNAIRSGKL
HLA-DRB10101	18.9	HTYLRLHRMSEIGIR	LHRMSEIGI																						HLA-DRB10701	47.5	LSQGILEYKSKRFDE	ILEYKSKRF
HLA-DRB10101	19.1	LRSLTALYKSKILIS	LTALYKSKI																						HLA-DRB10701	49.1	LVLRYVQLYKDAQLL	VQLYKDAQL
HLA-DRB10101	19.3	RMSEIGIRMIDSVIL	IRMIDSVIL																						HLA-DRB10701	49.3	LFSFFSSVYFFSSSN	FSFFSSVYF
HLA-DRB10101	19.3	FKLKTLELLSQGILE	TLELLSQGI																						HLA-DRB10701	49.5	KDFKNWKLITRFPVN	WKLITRFPV
HLA-DRB10101	20	RLHRMSEIGIRMIDS	LHRMSEIGI
HLA-DRB10101	20.1	FLNSYLSEMEELVYK	YLSEMEELV
HLA-DRB10101	20.1	NAVESAIKMVNAIRS	IKMVNAIRS
HLA-DRB10101	20.3	FSFFSSVYFFSSSNL	VYFFSSSNL
HLA-DRB10101	20.5	IAFKICQILAICFSV	FKICQILAI
HLA-DRB10101	20.5	IRIIDRESPISISVG	IDRESPISI
HLA-DRB10101	20.7	IPSFWNLEIGIGINT	WNLEIGIGI
HLA-DRB10101	20.7	AFKICQILAICFSVY	ICQILAICF
HLA-DRB10101	20.7	AEWTASLGNHLKDRL	WTASLGNHL
HLA-DRB10101	21	ILFFSIQTVRKKKQD	FFSIQTVRK
HLA-DRB10101	21.3	IISIASTLVLRYVQL	IISIASTLV
HLA-DRB10101	21.4	EFKLKTLELLSQGIL	TLELLSQGI
HLA-DRB10101	21.7	WELYLNGIPIRKEKF	ELYLNGIPI
HLA-DRB10101	22.4	AFYRFVPVDFIRIID	YRFVPVDFI
HLA-DRB10101	22.6	VHIAFKICQILAICF	FKICQILAI
HLA-DRB10101	22.7	AVDLSSGLRSLTALY	SSGLRSLTA
HLA-DRB10101	23	NAKYHSTFFKLVYLF	YHSTFFKLV
HLA-DRB10101	23	HSDSIFLTFLKQPTA	LTFLKQPTA
HLA-DRB10101	23.1	ICFSVYILFFSIQTV	YILFFSIQT
HLA-DRB10101	23.3	SFWNLEIGIGINTGS	WNLEIGIGI
HLA-DRB10101	23.6	VILPIPSGVLKEGKN	ILPIPSGVL
HLA-DRB10101	23.7	LTALYKSKILISHHT	SKILISHHT
HLA-DRB10101	24	YKILSLEQIYESTFE	YKILSLEQI
HLA-DRB10101	24.2	LSSGLRSLTALYKSK	LRSLTALYK
HLA-DRB10101	24.4	GIRMIDSVILKERDQ	IRMIDSVIL
HLA-DRB10101	24.5	YYFLKDYFSPKEKGS	YYFLKDYFS
HLA-DRB10101	24.5	LYKDAQLLNKYLIDQ	DAQLLNKYL
HLA-DRB10101	24.5	NFLFSIPKQSGFHDV	FLFSIPKQS
HLA-DRB10101	24.8	DLSSGLRSLTALYKS	SSGLRSLTA
HLA-DRB10101	25.7	SCIRNFASLSKTVPL	CIRNFASLS
HLA-DRB10101	26	EYWDLLLYGIYTIFG	DLLLYGIYT
HLA-DRB10101	27.4	SKILISHHTYLRLHR	SKILISHHT
HLA-DRB10101	27.4	SSGLRSLTALYKSKI	LRSLTALYK
HLA-DRB10101	27.5	MTVLTSCIRNFASLS	CIRNFASLS
HLA-DRB10101	27.6	GLRSLTALYKSKILI	LTALYKSKI
HLA-DRB10101	27.8	IYHIYFYFIRRKDLY	FYFIRRKDL
HLA-DRB10101	28.4	CQILAICFSVYILFF	LAICFSVYI
HLA-DRB10101	28.6	LFSFFSSVYFFSSSN	FSFFSSVYF
HLA-DRB10101	29.3	TQAEWTASLGNHLKD	WTASLGNHL
HLA-DRB10101	29.6	FEYWDLLLYGIYTIF	DLLLYGIYT
HLA-DRB10101	30.2	ITQAEWTASLGNHLK	WTASLGNHL
HLA-DRB10101	30.2	DQKEAFYRFVPVDFI	FYRFVPVDF
HLA-DRB10101	30.4	LIYMIGESDFTHYIP	YMIGESDFT
HLA-DRB10101	31.6	NSYLSEMEELVYKTT	YLSEMEELV
HLA-DRB10101	31.6	FIRIIDRESPISISV	IDRESPISI
HLA-DRB10101	31.7	KNTILIYMIGESDFT	LIYMIGESD
HLA-DRB10101	32	TFLNSYLSEMEELVY	YLSEMEELV
HLA-DRB10101	32.2	FYRFVPVDFIRIIDR	YRFVPVDFI
HLA-DRB10101	32.3	KTLELLSQGILEYKS	LELLSQGIL
HLA-DRB10101	32.4	ENAKYHSTFFKLVYL	YHSTFFKLV
HLA-DRB10101	32.5	IPSVRRSLKSVILPI	RRSLKSVIL
HLA-DRB10101	32.8	HHTYLRLHRMSEIGI	LHRMSEIGI
HLA-DRB10101	33.8	FKICQILAICFSVYI	ICQILAICF
HLA-DRB10101	34.6	KEFKLKTLELLSQGI	TLELLSQGI
HLA-DRB10101	35.1	SGVLKEGKNTILIYM	LKEGKNTIL
HLA-DRB10101	35.4	WVHIAFKICQILAIC	FKICQILAI
HLA-DRB10101	35.9	FYFIRRKDLYYLYFG	FYFIRRKDL
HLA-DRB10101	36.1	CIRNFASLSKTVPLN	CIRNFASLS
HLA-DRB10101	36.3	TFEYWDLLLYGIYTI	DLLLYGIYT
HLA-DRB10101	36.7	SGLRSLTALYKSKIL	LRSLTALYK
HLA-DRB10101	37.1	LHRMSEIGIRMIDSV	LHRMSEIGI
HLA-DRB10101	37.4	EIGIGINTGSVILGT	IGINTGSVI
HLA-DRB10101	37.7	VQLYKDAQLLNKYLI	DAQLLNKYL
HLA-DRB10101	37.8	DAVDLSSGLRSLTAL	SSGLRSLTA
HLA-DRB10101	38	AKYHSTFFKLVYLFF	YHSTFFKLV
HLA-DRB10101	38.5	ICQILAICFSVYILF	LAICFSVYI
HLA-DRB10101	38.9	SWVHIAFKICQILAI	FKICQILAI
HLA-DRB10101	39	LYGIYTIFGIYHIYF	IYTIFGIYH
HLA-DRB10101	39.1	GDAVDLSSGLRSLTA	VDLSSGLRS
HLA-DRB10101	39.2	QILAICFSVYILFFS	LAICFSVYI
HLA-DRB10101	39.3	EWTASLGNHLKDRLE	WTASLGNHL
HLA-DRB10101	39.6	YWDLLLYGIYTIFGI	DLLLYGIYT
HLA-DRB10101	39.8	LFFSIQTVRKKKQDA	FFSIQTVRK
HLA-DRB10101	39.8	QLYKDAQLLNKYLID	DAQLLNKYL
HLA-DRB10101	40	VNAIRSGKLVKNFLI	VNAIRSGKL
HLA-DRB10101	40.4	PSVRRSLKSVILPIP	RRSLKSVIL
HLA-DRB10101	40.4	IRMIDSVILKERDQA	IRMIDSVIL
HLA-DRB10101	40.7	LGENWELYLNGIPIR	ELYLNGIPI
HLA-DRB10101	41.2	LIPSFWNLEIGIGIN	WNLEIGIGI
HLA-DRB10101	41.4	FLFSIPKQSGFHDVT	FLFSIPKQS
HLA-DRB10101	41.5	ILPIPSGVLKEGKNT	ILPIPSGVL
HLA-DRB10101	43.2	DLIPSVRRSLKSVIL	RRSLKSVIL
HLA-DRB10101	43.7	ELYLNGIPIRKEKFL	ELYLNGIPI
HLA-DRB10101	44.6	TFLKQPTAIYFPDLG	FLKQPTAIY
HLA-DRB10101	45.1	FWNLEIGIGINTGSV	WNLEIGIGI
HLA-DRB10101	45.3	KICQILAICFSVYIL	LAICFSVYI
HLA-DRB10101	45.4	AICFSVYILFFSIQT	YILFFSIQT
HLA-DRB10101	49.9	FFKLVYLFFIISIAS	LFFIISIAS
[truncated: 16 more columns]

## Sheet: LIC10647
Allele	affinity(nM)	peptide	core		Allele	affinity(nM)	peptide	core		Allele	affinity(nM)	peptide	core		Allele	affinity(nM)	peptide	core		Allele	affinity(nM)	peptide	core		Allele	affinity(nM)	peptide	core		Allele	affinity(nM)	peptide	core		Allele	affinity(nM)	peptide	core		Allele	affinity(nM)	peptide	core		Allele	affinity(nM)	peptide	core
HLA-DRB10101	3.6	HDLYLTMNTLRIGVR	YLTMNTLRI		HLA-DRB10301					HLA-DRB10401	11.3	HDLYLTMNTLRIGVR	YLTMNTLRI		HLA-DRB10404	21.4	KTPITQTIPSTNGEG	TPITQTIPS		HLA-DRB10405	12.6	YFAYSFTLTSPRTFR	YSFTLTSPR		HLA-DRB10701	5.7	EYLYIDYQAYTTLYL	YQAYTTLYL		HLA-DRB10802					HLA-DRB10901	23.5	YFAYSFTLTSPRTFR	FTLTSPRTF		HLA-DRB11101	9.4	FKGYFKFLNYFAYSF	YFKFLNYFA		HLA-DRB11302	11.6	ENFVRTNGGTKVSDK	VRTNGGTKV
HLA-DRB10101	3.8	YNLYLYLEVSSIGNN	YLYLEVSSI							HLA-DRB10401	11.7	HHDLYLTMNTLRIGV	YLTMNTLRI		HLA-DRB10404	21.4	TPITQTIPSTNGEGH	TPITQTIPS		HLA-DRB10405	12.8	HHDLYLTMNTLRIGV	LYLTMNTLR		HLA-DRB10701	5.8	TTLYLGFWELQNWNL	FWELQNWNL							HLA-DRB10901	26.4	FAYSFTLTSPRTFRG	FTLTSPRTF		HLA-DRB11101	10.3	KGYFKFLNYFAYSFT	YFKFLNYFA		HLA-DRB11302	12.9	LENFVRTNGGTKVSD	VRTNGGTKV
HLA-DRB10101	3.8	DLYLTMNTLRIGVRK	YLTMNTLRI							HLA-DRB10401	14.1	GHHDLYLTMNTLRIG	YLTMNTLRI		HLA-DRB10404	22.6	FKILYEYNIGRFLQD	ILYEYNIGR		HLA-DRB10405	13.6	NYFAYSFTLTSPRTF	YSFTLTSPR		HLA-DRB10701	6	NYFAYSFTLTSPRTF	FTLTSPRTF							HLA-DRB10901	27.8	NYFAYSFTLTSPRTF	FTLTSPRTF		HLA-DRB11101	11	PFKGYFKFLNYFAYS	YFKFLNYFA		HLA-DRB11302	14.7	SLENFVRTNGGTKVS	VRTNGGTKV
HLA-DRB10101	3.9	HHDLYLTMNTLRIGV	YLTMNTLRI							HLA-DRB10401	16.8	DLYLTMNTLRIGVRK	YLTMNTLRI		HLA-DRB10404	22.6	IAGFKILYEYNIGRF	ILYEYNIGR		HLA-DRB10405	14.5	FAYSFTLTSPRTFRG	YSFTLTSPR		HLA-DRB10701	6.6	YFAYSFTLTSPRTFR	FTLTSPRTF							HLA-DRB10901	28.4	AYSFTLTSPRTFRGN	FTLTSPRTF		HLA-DRB11101	13.6	GYFKFLNYFAYSFTL	YFKFLNYFA		HLA-DRB11302	18.8	NSLENFVRTNGGTKV	VRTNGGTKV
HLA-DRB10101	3.9	FYNLYLYLEVSSIGN	YLYLEVSSI							HLA-DRB10401	17.4	FAYSFTLTSPRTFRG	YSFTLTSPR		HLA-DRB10404	23.1	SKTPITQTIPSTNGE	TPITQTIPS		HLA-DRB10405	14.6	GHHDLYLTMNTLRIG	LYLTMNTLR		HLA-DRB10701	7.1	STRNQKRAIAGFKIL	KRAIAGFKI							HLA-DRB10901	39.9	YSFTLTSPRTFRGNL	FTLTSPRTF		HLA-DRB11101	14.9	FPFKGYFKFLNYFAY	YFKFLNYFA		HLA-DRB11302	24.2	NFVRTNGGTKVSDKN	VRTNGGTKV
HLA-DRB10101	3.9	LYLTMNTLRIGVRKE	YLTMNTLRI							HLA-DRB10401	17.5	YFAYSFTLTSPRTFR	FAYSFTLTS		HLA-DRB10404	23.6	FSKTPITQTIPSTNG	TPITQTIPS		HLA-DRB10405	14.7	HDLYLTMNTLRIGVR	LYLTMNTLR		HLA-DRB10701	7.9	TLYLGFWELQNWNLG	FWELQNWNL												HLA-DRB11101	21.1	GFPFKGYFKFLNYFA	YFKFLNYFA
HLA-DRB10101	4.1	IFYNLYLYLEVSSIG	YLYLEVSSI							HLA-DRB10401	17.6	EGHHDLYLTMNTLRI	YLTMNTLRI		HLA-DRB10404	25.8	AIAGFKILYEYNIGR	IAGFKILYE		HLA-DRB10405	15.4	EGHHDLYLTMNTLRI	LYLTMNTLR		HLA-DRB10701	7.9	TRNQKRAIAGFKILY	KRAIAGFKI												HLA-DRB11101	21.7	AYSFTLTSPRTFRGN	FTLTSPRTF
HLA-DRB10101	4.2	NLYLYLEVSSIGNND	YLYLEVSSI							HLA-DRB10401	19.1	NYFAYSFTLTSPRTF	FAYSFTLTS		HLA-DRB10404	28.1	NFSKTPITQTIPSTN	TPITQTIPS		HLA-DRB10405	16	NFFTKYNSLENFVRT	YNSLENFVR		HLA-DRB10701	8.4	YLYIDYQAYTTLYLG	YQAYTTLYL												HLA-DRB11101	23.8	FAYSFTLTSPRTFRG	FTLTSPRTF
HLA-DRB10101	4.4	GHHDLYLTMNTLRIG	YLTMNTLRI							HLA-DRB10401	21.6	LNYFAYSFTLTSPRT	FAYSFTLTS		HLA-DRB10404	29.2	GFKILYEYNIGRFLQ	ILYEYNIGR		HLA-DRB10405	16.8	LNYFAYSFTLTSPRT	YSFTLTSPR		HLA-DRB10701	8.7	SSTRNQKRAIAGFKI	KRAIAGFKI												HLA-DRB11101	24.7	MNTLRIGVRKEIQLS	LRIGVRKEI
HLA-DRB10101	4.4	TIFYNLYLYLEVSSI	YLYLEVSSI							HLA-DRB10401	24.5	NLYLYLEVSSIGNND	LYLEVSSIG		HLA-DRB10404	31.1	TQLNFFTKYNSLENF	FTKYNSLEN		HLA-DRB10405	17	FFTKYNSLENFVRTN	YNSLENFVR		HLA-DRB10701	8.8	LYLGFWELQNWNLGV	FWELQNWNL												HLA-DRB11101	24.9	YSFTLTSPRTFRGNL	FTLTSPRTF
HLA-DRB10101	4.6	LYLYLEVSSIGNNDS	YLYLEVSSI							HLA-DRB10401	25.9	KGYFKFLNYFAYSFT	YFKFLNYFA		HLA-DRB10404	31.5	AGFKILYEYNIGRFL	ILYEYNIGR		HLA-DRB10405	17.1	LNFFTKYNSLENFVR	YNSLENFVR		HLA-DRB10701	9.4	FAYSFTLTSPRTFRG	FTLTSPRTF												HLA-DRB11101	25.5	YFAYSFTLTSPRTFR	YSFTLTSPR
HLA-DRB10101	4.7	YLTMNTLRIGVRKEI	YLTMNTLRI							HLA-DRB10401	26.7	YNLYLYLEVSSIGNN	YLYLEVSSI		HLA-DRB10404	32.6	RAIAGFKILYEYNIG	IAGFKILYE		HLA-DRB10405	18.4	AYSFTLTSPRTFRGN	YSFTLTSPR		HLA-DRB10701	9.9	LYIDYQAYTTLYLGF	YQAYTTLYL												HLA-DRB11101	25.7	YFKFLNYFAYSFTLT	YFKFLNYFA
HLA-DRB10101	4.8	EGHHDLYLTMNTLRI	YLTMNTLRI							HLA-DRB10401	26.8	AYSFTLTSPRTFRGN	FTLTSPRTF		HLA-DRB10404	33.3	NTQLNFFTKYNSLEN	FTKYNSLEN		HLA-DRB10405	20	FLNYFAYSFTLTSPR	YSFTLTSPR		HLA-DRB10701	10.2	EGHHDLYLTMNTLRI	YLTMNTLRI												HLA-DRB11101	28.5	NTLRIGVRKEIQLSS	LRIGVRKEI
HLA-DRB10101	5.8	YLGFWELQNWNLGVG	FWELQNWNL							HLA-DRB10401	27.4	LYLTMNTLRIGVRKE	YLTMNTLRI		HLA-DRB10404	33.7	FTKYNSLENFVRTNG	FTKYNSLEN		HLA-DRB10405	21.8	FTKYNSLENFVRTNG	YNSLENFVR		HLA-DRB10701	11	RNQKRAIAGFKILYE	KRAIAGFKI												HLA-DRB11101	29.7	AFYTIGSIPRRLPGF	IGSIPRRLP
HLA-DRB10101	6	FAYSFTLTSPRTFRG	SFTLTSPRT							HLA-DRB10401	27.5	LYLYLEVSSIGNNDS	LYLEVSSIG		HLA-DRB10404	38.1	FFTKYNSLENFVRTN	FTKYNSLEN		HLA-DRB10405	21.9	TIFYNLYLYLEVSSI	YLYLEVSSI		HLA-DRB10701	14.7	AYSFTLTSPRTFRGN	FTLTSPRTF												HLA-DRB11101	30.6	FYTIGSIPRRLPGFP	IGSIPRRLP
HLA-DRB10101	6.1	YLYLEVSSIGNNDSN	YLYLEVSSI							HLA-DRB10401	28.1	FKGYFKFLNYFAYSF	YFKFLNYFA		HLA-DRB10404	38.9	YNIGRFLQDTIFYNL	FLQDTIFYN		HLA-DRB10405	23.3	QLNFFTKYNSLENFV	YNSLENFVX		HLA-DRB10701	15	YIDYQAYTTLYLGFW	YQAYTTLYL												HLA-DRB11101	33	TMNTLRIGVRKEIQL	LRIGVRKEI
HLA-DRB10101	6.5	YFAYSFTLTSPRTFR	SFTLTSPRT							HLA-DRB10401	28.1	LNFFTKYNSLENFVR	FTKYNSLEN		HLA-DRB10404	39.1	NFFTKYNSLENFVRT	FTKYNSLEN		HLA-DRB10405	25.4	IFYNLYLYLEVSSIG	YLYLEVSSI		HLA-DRB10701	15.5	RKEIQLSSSNSEDLF	LSSSNSEDL												HLA-DRB11101	34.2	VAFYTIGSIPRRLPG	IGSIPRRLP
HLA-DRB10101	6.5	IAGFKILYEYNIGRF	FKILYEYNI							HLA-DRB10401	29.2	FYNLYLYLEVSSIGN	YLYLEVSSI		HLA-DRB10404	40.3	QLNFFTKYNSLENFV	FTKYNSLEN		HLA-DRB10405	25.5	GEGHHDLYLTMNTLR	LYLTMNTLR		HLA-DRB10701	15.6	GHHDLYLTMNTLRIG	YLTMNTLRI												HLA-DRB11101	35.9	NYFAYSFTLTSPRTF	FAYSFTLTS
HLA-DRB10101	6.6	LYLGFWELQNWNLGV	FWELQNWNL							HLA-DRB10401	29.5	GYFKFLNYFAYSFTL	YFKFLNYFA		HLA-DRB10404	40.5	LNFFTKYNSLENFVR	FTKYNSLEN		HLA-DRB10405	26.3	FPFKGYFKFLNYFAY	YFKFLNYFA		HLA-DRB10701	15.9	YLGFWELQNWNLGVG	FWELQNWNL												HLA-DRB11101	40.5	SVAFYTIGSIPRRLP	FYTIGSIPR
HLA-DRB10101	6.6	AYSFTLTSPRTFRGN	FTLTSPRTF							HLA-DRB10401	30.1	FLNYFAYSFTLTSPR	FAYSFTLTS		HLA-DRB10404	42.5	EYNIGRFLQDTIFYN	FLQDTIFYN		HLA-DRB10405	29.3	PFKGYFKFLNYFAYS	YFKFLNYFA		HLA-DRB10701	16.4	VRKEIQLSSSNSEDL	LSSSNSEDL												HLA-DRB11101	44.5	SFTLTSPRTFRGNLL	FTLTSPRTF
HLA-DRB10101	7.1	KSVAFYTIGSIPRRL	FYTIGSIPR							HLA-DRB10401	31.1	LENGFRISSTRNQKR	FRISSTRNQ		HLA-DRB10404	42.9	IGRFLQDTIFYNLYL	FLQDTIFYN		HLA-DRB10405	29.4	FYNLYLYLEVSSIGN	YLYLEVSSI		HLA-DRB10701	17.1	NQKRAIAGFKILYEY	KRAIAGFKI												HLA-DRB11101	45.7	YTIGSIPRRLPGFPF	IGSIPRRLP
HLA-DRB10101	7.4	GRVYSNLTEQTLYGV	YSNLTEQTL							HLA-DRB10401	33	ENGFRISSTRNQKRA	FRISSTRNQ		HLA-DRB10404	43.9	KRAIAGFKILYEYNI	IAGFKILYE		HLA-DRB10405	30	DTIFYNLYLYLEVSS	FYNLYLYLE		HLA-DRB10701	17.5	HHDLYLTMNTLRIGV	YLTMNTLRI												HLA-DRB11101	46.9	ENGFRISSTRNQKRA	FRISSTRNQ
HLA-DRB10101	7.9	LYGVYPLPEPFARKM	VYPLPEPFA							HLA-DRB10401	34.3	QLNFFTKYNSLENFV	FTKYNSLEN		HLA-DRB10404	44.8	YFKFLNYFAYSFTLT	LNYFAYSFT		HLA-DRB10405	30.4	GFPFKGYFKFLNYFA	YFKFLNYFA		HLA-DRB10701	18.4	KSVAFYTIGSIPRRL	FYTIGSIPR												HLA-DRB11101	49.3	LTMNTLRIGVRKEIQ	LRIGVRKEI
HLA-DRB10101	8	SVAFYTIGSIPRRLP	FYTIGSIPR							HLA-DRB10401	34.9	PFKGYFKFLNYFAYS	YFKFLNYFA		HLA-DRB10404	46.7	FKFLNYFAYSFTLTS	LNYFAYSFT		HLA-DRB10405	31.3	PRTFRGNLLNFPDDG	RGNLLNFPD		HLA-DRB10701	18.7	FWELQNWNLGVGINL	WNLGVGINL												HLA-DRB11101	49.9	LNYFAYSFTLTSPRT	FAYSFTLTS
HLA-DRB10101	8.2	LGFWELQNWNLGVGI	FWELQNWNL							HLA-DRB10401	35.6	NFFTKYNSLENFVRT	FTKYNSLEN		HLA-DRB10404	46.8	KILYEYNIGRFLQDT	ILYEYNIGR		HLA-DRB10405	31.9	RTFRGNLLNFPDDGR	RGNLLNFPD		HLA-DRB10701	19.3	FLNYFAYSFTLTSPR	YSFTLTSPR
HLA-DRB10101	8.2	AGFKILYEYNIGRFL	FKILYEYNI							HLA-DRB10401	37.9	NGFRISSTRNQKRAI	FRISSTRNQ		HLA-DRB10404	49.5	GYFKFLNYFAYSFTL	LNYFAYSFT		HLA-DRB10405	32	FKGYFKFLNYFAYSF	YFKFLNYFA		HLA-DRB10701	19.4	YSFTLTSPRTFRGNL	FTLTSPRTF
HLA-DRB10101	9	GFKILYEYNIGRFLQ	YEYNIGRFL							HLA-DRB10401	38.6	KFLNYFAYSFTLTSP	FAYSFTLTS		HLA-DRB10404	49.9	NIGRFLQDTIFYNLY	FLQDTIFYN		HLA-DRB10405	32.6	GYFKFLNYFAYSFTL	YFKFLNYFA		HLA-DRB10701	19.8	AGFKILYEYNIGRFL	YEYNIGRFL
HLA-DRB10101	9.2	KILYEYNIGRFLQDT	YEYNIGRFL							HLA-DRB10401	38.9	YFKFLNYFAYSFTLT	YFKFLNYFA							HLA-DRB10405	32.9	SPRTFRGNLLNFPDD	RGNLLNFPD		HLA-DRB10701	20.8	KEIQLSSSNSEDLFR	LSSSNSEDL
HLA-DRB10101	9.4	YSFTLTSPRTFRGNL	FTLTSPRTF							HLA-DRB10401	39.7	IFYNLYLYLEVSSIG	YLYLEVSSI							HLA-DRB10405	33.2	QDTIFYNLYLYLEVS	FYNLYLYLE		HLA-DRB10701	20.8	TIFYNLYLYLEVSSI	YLYLEVSSI
HLA-DRB10101	9.4	VKSVAFYTIGSIPRR	FYTIGSIPR							HLA-DRB10401	40.6	FFTKYNSLENFVRTN	YNSLENFVR							HLA-DRB10405	33.8	KGYFKFLNYFAYSFT	YFKFLNYFA		HLA-DRB10701	21.8	LNYFAYSFTLTSPRT	YSFTLTSPR
HLA-DRB10101	9.8	TLYLGFWELQNWNLG	FWELQNWNL							HLA-DRB10401	42.7	VLENGFRISSTRNQK	FRISSTRNQ							HLA-DRB10405	34.2	TQLNFFTKYNSLENF	FFTKYNSLE		HLA-DRB10701	22.3	FYNLYLYLEVSSIGN	YLYLEVSSI
HLA-DRB10101	9.9	NYFAYSFTLTSPRTF	SFTLTSPRT																	HLA-DRB10405	34.3	TKYNSLENFVRTNGG	YNSLENFVR		HLA-DRB10701	23.2	GFKILYEYNIGRFLQ	YEYNIGRFL
HLA-DRB10101	10	AIAGFKILYEYNIGR	FKILYEYNI																	HLA-DRB10405	39.2	TFRGNLLNFPDDGRV	RGNLLNFPD		HLA-DRB10701	23.5	SVAFYTIGSIPRRLP	FYTIGSIPR
HLA-DRB10101	10.1	FKILYEYNIGRFLQD	YEYNIGRFL																	HLA-DRB10405	39.7	LQDTIFYNLYLYLEV	FYNLYLYLE		HLA-DRB10701	23.8	IDYQAYTTLYLGFWE	YQAYTTLYL
HLA-DRB10101	10.6	RVYSNLTEQTLYGVY	YSNLTEQTL																	HLA-DRB10405	42.2	YSFTLTSPRTFRGNL	YSFTLTSPR		HLA-DRB10701	24.2	KRAIAGFKILYEYNI	KRAIAGFKI
HLA-DRB10101	11.3	VAFYTIGSIPRRLPG	FYTIGSIPR																	HLA-DRB10405	43.2	YNLYLYLEVSSIGNN	YLYLEVSSI		HLA-DRB10701	25.4	SVKSVAFYTIGSIPR	FYTIGSIPR
HLA-DRB10101	11.6	TLYGVYPLPEPFARK	VYPLPEPFA																	HLA-DRB10405	44.6	YFKFLNYFAYSFTLT	LNYFAYSFT		HLA-DRB10701	25.6	QKRAIAGFKILYEYN	KRAIAGFKI
HLA-DRB10101	12.3	LQNWNLGVGINLGYS	WNLGVGINL																	HLA-DRB10405	46.5	YNIGRFLQDTIFYNL	IGRFLQDTI		HLA-DRB10701	26.3	LGFWELQNWNLGVGI	FWELQNWNL
HLA-DRB10101	12.6	TTLYLGFWELQNWNL	FWELQNWNL																	HLA-DRB10405	48.2	KSVAFYTIGSIPRRL	FYTIGSIPR		HLA-DRB10701	27.8	FKFLNYFAYSFTLTS	FAYSFTLTS
HLA-DRB10101	13	DGRVYSNLTEQTLYG	YSNLTEQTL																						HLA-DRB10701	28.5	HDLYLTMNTLRIGVR	YLTMNTLRI
HLA-DRB10101	13.5	YGVYPLPEPFARKME	VYPLPEPFA																						HLA-DRB10701	29.4	VKSVAFYTIGSIPRR	FYTIGSIPR
HLA-DRB10101	13.7	LNYFAYSFTLTSPRT	FAYSFTLTS																						HLA-DRB10701	29.9	FKILYEYNIGRFLQD	YEYNIGRFL
HLA-DRB10101	14.3	SVKSVAFYTIGSIPR	FYTIGSIPR																						HLA-DRB10701	30.4	VAFYTIGSIPRRLPG	FYTIGSIPR
HLA-DRB10101	15.8	GFWELQNWNLGVGIN	FWELQNWNL																						HLA-DRB10701	31	YNLYLYLEVSSIGNN	YLEVSSIGN
HLA-DRB10101	15.9	AFYTIGSIPRRLPGF	FYTIGSIPR																						HLA-DRB10701	31.7	EIQLSSSNSEDLFRK	LSSSNSEDL
HLA-DRB10101	16.3	FKFLNYFAYSFTLTS	NYFAYSFTL																						HLA-DRB10701	31.8	IFYNLYLYLEVSSIG	YLYLEVSSI
HLA-DRB10101	17	ILYEYNIGRFLQDTI	YEYNIGRFL																						HLA-DRB10701	32	KFLNYFAYSFTLTSP	FAYSFTLTS
HLA-DRB10101	18.1	QTLYGVYPLPEPFAR	VYPLPEPFA																						HLA-DRB10701	38.1	DYQAYTTLYLGFWEL	YQAYTTLYL
HLA-DRB10101	18.4	SFTLTSPRTFRGNLL	FTLTSPRTF																						HLA-DRB10701	38.4	AFYTIGSIPRRLPGF	FYTIGSIPR
HLA-DRB10101	18.7	RAIAGFKILYEYNIG	FKILYEYNI																						HLA-DRB10701	39.6	SFTLTSPRTFRGNLL	FTLTSPRTF
HLA-DRB10101	19.4	DDGRVYSNLTEQTLY	YSNLTEQTL																						HLA-DRB10701	42.2	IQLSSSNSEDLFRKE	LSSSNSEDL
HLA-DRB10101	19.6	YFKFLNYFAYSFTLT	NYFAYSFTL																						HLA-DRB10701	44.2	GFWELQNWNLGVGIN	FWELQNWNL
HLA-DRB10101	19.9	FLNYFAYSFTLTSPR	FAYSFTLTS																						HLA-DRB10701	45.4	FSFGNFSKTPITQTI	FSKTPITQT
HLA-DRB10101	20.6	KFLNYFAYSFTLTSP	NYFAYSFTL																						HLA-DRB10701	45.6	NLYLYLEVSSIGNND	YLEVSSIGN
HLA-DRB10101	20.7	ELQNWNLGVGINLGY	WNLGVGINL																						HLA-DRB10701	46.2	LFSFGNFSKTPITQT	FSKTPITQT
HLA-DRB10101	23	RNQKRAIAGFKILYE	KRAIAGFKI																						HLA-DRB10701	49.4	DLYLTMNTLRIGVRK	YLTMNTLRI
HLA-DRB10101	23.6	VYSNLTEQTLYGVYP	YSNLTEQTL																						HLA-DRB10701	49.7	KILYEYNIGRFLQDT	YEYNIGRFL
HLA-DRB10101	24.5	GYFKFLNYFAYSFTL	NYFAYSFTL
HLA-DRB10101	24.6	KGYFKFLNYFAYSFT	FKFLNYFAY
HLA-DRB10101	25.4	FKGYFKFLNYFAYSF	FKFLNYFAY
HLA-DRB10101	25.6	GVYPLPEPFARKMEY	VYPLPEPFA
HLA-DRB10101	26.1	TRNQKRAIAGFKILY	KRAIAGFKI
HLA-DRB10101	26.9	GSIPRRLPGFPFKGY	PRRLPGFPF
HLA-DRB10101	26.9	FWELQNWNLGVGINL	FWELQNWNL
HLA-DRB10101	27.1	KRAIAGFKILYEYNI	FKILYEYNI
HLA-DRB10101	28.6	KMEYLYIDYQAYTTL	YLYIDYQAY
HLA-DRB10101	28.8	FYTIGSIPRRLPGFP	FYTIGSIPR
HLA-DRB10101	29.3	ENGFRISSTRNQKRA	FRISSTRNQ
HLA-DRB10101	29.7	FTKYNSLENFVRTNG	YNSLENFVR
HLA-DRB10101	30.8	QNWNLGVGINLGYSI	WNLGVGINL
HLA-DRB10101	30.8	EYLYIDYQAYTTLYL	YIDYQAYTT
HLA-DRB10101	33	MEYLYIDYQAYTTLY	YIDYQAYTT
HLA-DRB10101	34.4	EQTLYGVYPLPEPFA	VYPLPEPFA
HLA-DRB10101	34.8	LYEYNIGRFLQDTIF	YEYNIGRFL
HLA-DRB10101	34.8	PFKGYFKFLNYFAYS	FKFLNYFAY
HLA-DRB10101	36.7	IYDFDVLENGFRISS	FDVLENGFR
HLA-DRB10101	39.5	FTLTSPRTFRGNLLN	FTLTSPRTF
HLA-DRB10101	39.5	FFTKYNSLENFVRTN	YNSLENFVR
HLA-DRB10101	40.5	YLYIDYQAYTTLYLG	YIDYQAYTT
HLA-DRB10101	41.9	NGFRISSTRNQKRAI	FRISSTRNQ
HLA-DRB10101	42.3	RKMEYLYIDYQAYTT	YLYIDYQAY
HLA-DRB10101	43.7	SIPRRLPGFPFKGYF	PRRLPGFPF
HLA-DRB10101	44.7	STRNQKRAIAGFKIL	KRAIAGFKI
HLA-DRB10101	46.2	VYPLPEPFARKMEYL	VYPLPEPFA
HLA-DRB10101	46.5	FPFKGYFKFLNYFAY	YFKFLNYFA
HLA-DRB10101	46.5	NLGVGINLGYSIYDF	VGINLGYSI
HLA-DRB10101	47	NQKRAIAGFKILYEY	KRAIAGFKI
HLA-DRB10101	47.6	LYIDYQAYTTLYLGF	DYQAYTTLY
[truncated: 16 more columns]

## Sheet: LIC10713
Allele	affinity(nM)	peptide	core		Allele	affinity(nM)	peptide	core		Allele	affinity(nM)	peptide	core		Allele	affinity(nM)	peptide	core		Allele	affinity(nM)	peptide	core		Allele	affinity(nM)	peptide	core		Allele	affinity(nM)	peptide	core		Allele	affinity(nM)	peptide	core		Allele	affinity(nM)	peptide	core		Allele	affinity(nM)	peptide	core
HLA-DRB10101	3.5	KNLYVVARASYLTTE	YVVARASYL		HLA-DRB10301					HLA-DRB10401	20.2	ALLMTLFQPTATRAQ	MTLFQPTAT		HLA-DRB10404	7.8	ERLALLMTLFQPTAT	LALLMTLFQ		HLA-DRB10405	19.9	LVLQLKLIRDQFEDG	LKLIRDQFE		HLA-DRB10701	2.7	INLKNLYVVARASYL	YVVARASYL		HLA-DRB10802					HLA-DRB10901	28	AVAFQTAVTAFAANN	FQTAVTAFA		HLA-DRB11101	9.3	LKNLYVVARASYLTT	LYVVARASY		HLA-DRB11302	17.8	SDGLKSNPDAAVTYI	LKSNPDAAV
HLA-DRB10101	3.5	LKNLYVVARASYLTT	YVVARASYL							HLA-DRB10401	20.5	LLMTLFQPTATRAQV	FQPTATRAQ		HLA-DRB10404	8.4	RLALLMTLFQPTATR	LALLMTLFQ		HLA-DRB10405	20.2	GLVLQLKLIRDQFED	LKLIRDQFE		HLA-DRB10701	2.7	NLKNLYVVARASYLT	YVVARASYL							HLA-DRB10901	32.6	DAVAFQTAVTAFAAN	FQTAVTAFA		HLA-DRB11101	10.5	KNLYVVARASYLTTE	LYVVARASY		HLA-DRB11302	22.6	DGLKSNPDAAVTYIF	LKSNPDAAV
HLA-DRB10101	3.7	NLKNLYVVARASYLT	YVVARASYL							HLA-DRB10401	22.7	LALLMTLFQPTATRA	LMTLFQPTA		HLA-DRB10404	8.8	SERLALLMTLFQPTA	LALLMTLFQ		HLA-DRB10405	23.5	VLQLKLIRDQFEDGA	LKLIRDQFE		HLA-DRB10701	3	LKNLYVVARASYLTT	YVVARASYL							HLA-DRB10901	36.2	VAFQTAVTAFAANNN	FQTAVTAFA		HLA-DRB11101	11	NLKNLYVVARASYLT	LYVVARASY		HLA-DRB11302	23	AIDNYINNNAAQQPT	YINNNAAQQ
HLA-DRB10101	3.7	NLYVVARASYLTTEA	YVVARASYL							HLA-DRB10401	25	AVTAFAANNNPTAAD	FAANNNPTA		HLA-DRB10404	10.7	LALLMTLFQPTATRA	LALLMTLFQ		HLA-DRB10405	27.6	DGLVLQLKLIRDQFE	LKLIRDQFE		HLA-DRB10701	3.7	KNLYVVARASYLTTE	YVVARASYL							HLA-DRB10901	42.2	KDAVAFQTAVTAFAA	FQTAVTAFA		HLA-DRB11101	14.5	NLYVVARASYLTTEA	LYVVARASY		HLA-DRB11302	23.5	YSDGLKSNPDAAVTY	LKSNPDAAV
HLA-DRB10101	3.9	INLKNLYVVARASYL	YVVARASYL							HLA-DRB10401	25.8	TAVTAFAANNNPTAA	FAANNNPTA		HLA-DRB10404	11.6	DSERLALLMTLFQPT	LALLMTLFQ		HLA-DRB10405	28.2	KADFYYNAQSVLNIW	YYNAQSVLN		HLA-DRB10701	4.7	NLYVVARASYLTTEA	YVVARASYL							HLA-DRB10901	46.2	TTEAFRFSSGPIDNV	FRFSSGPID		HLA-DRB11101	16.6	INLKNLYVVARASYL	LYVVARASY		HLA-DRB11302	25	SAIDNYINNNAAQQP	YINNNAAQQ
HLA-DRB10101	4.1	LYVVARASYLTTEAF	YVVARASYL							HLA-DRB10401	26.3	DFYYNAQSVLNIWNG	YYNAQSVLN		HLA-DRB10404	16	NDSERLALLMTLFQP	LALLMTLFQ		HLA-DRB10405	29	ADFYYNAQSVLNIWN	YYNAQSVLN		HLA-DRB10701	6.2	LYVVARASYLTTEAF	YVVARASYL												HLA-DRB11101	17.5	TYIFQGLGKFIAGEW	FQGLGKFIA		HLA-DRB11302	25.3	IDNYINNNAAQQPTY	YINNNAAQQ
HLA-DRB10101	5	YVVARASYLTTEAFR	YVVARASYL							HLA-DRB10401	26.5	ADFYYNAQSVLNIWN	YYNAQSVLN		HLA-DRB10404	18.3	ALLMTLFQPTATRAQ	MTLFQPTAT		HLA-DRB10405	30.3	LQLKLIRDQFEDGAR	LKLIRDQFE		HLA-DRB10701	7.3	TKADFYYNAQSVLNI	FYYNAQSVL												HLA-DRB11101	19.4	VTYIFQGLGKFIAGE	FQGLGKFIA		HLA-DRB11302	32.5	DNYINNNAAQQPTYA	INNNAAQQP
HLA-DRB10101	5.7	LALLMTLFQPTATRA	LMTLFQPTA							HLA-DRB10401	28.7	VTAFAANNNPTAADH	FAANNNPTA		HLA-DRB10404	21.5	VAFQTAVTAFAANNN	VTAFAANNN		HLA-DRB10405	33	TKADFYYNAQSVLNI	YYNAQSVLN		HLA-DRB10701	7.9	KADFYYNAQSVLNIW	FYYNAQSVL												HLA-DRB11101	25.2	AVTYIFQGLGKFIAG	FQGLGKFIA		HLA-DRB11302	34.1	RYSDGLKSNPDAAVT	LKSNPDAAV
HLA-DRB10101	5.8	KDAVAFQTAVTAFAA	VAFQTAVTA							HLA-DRB10401	30.2	DAVAFQTAVTAFAAN	FQTAVTAFA		HLA-DRB10404	22.2	TAVTAFAANNNPTAA	VTAFAANNN		HLA-DRB10405	36.3	DFYYNAQSVLNIWNG	YYNAQSVLN		HLA-DRB10701	8.6	GIGFQATAARDTFCI	FQATAARDT												HLA-DRB11101	26.6	YIFQGLGKFIAGEWG	FQGLGKFIA		HLA-DRB11302	34.2	ESAIDNYINNNAAQQ	YINNNAAQQ
HLA-DRB10101	5.9	QPTYAAILAANGDAG	YAAILAANG							HLA-DRB10401	30.6	LMTLFQPTATRAQVV	FQPTATRAQ		HLA-DRB10404	22.5	NNDSERLALLMTLFQ	LALLMTLFQ		HLA-DRB10405	44.6	ERLALLMTLFQPTAT	LLMTLFQPT		HLA-DRB10701	8.7	IGFQATAARDTFCIN	FQATAARDT												HLA-DRB11101	27.8	HINLKNLYVVARASY	LYVVARASY		HLA-DRB11302	46.1	GLKSNPDAAVTYIFQ	LKSNPDAAV
HLA-DRB10101	6	ADFYYNAQSVLNIWN	YYNAQSVLN							HLA-DRB10401	31.1	AVAFQTAVTAFAANN	FQTAVTAFA		HLA-DRB10404	23.6	QTAVTAFAANNNPTA	VTAFAANNN		HLA-DRB10405	46.1	RLALLMTLFQPTATR	LMTLFQPTA		HLA-DRB10701	9.2	YVVARASYLTTEAFR	YVVARASYL												HLA-DRB11101	35.5	AAVTYIFQGLGKFIA	FQGLGKFIA		HLA-DRB11302	49.4	ARYSDGLKSNPDAAV	LKSNPDAAV
HLA-DRB10101	6.1	KADFYYNAQSVLNIW	YYNAQSVLN							HLA-DRB10401	31.9	KADFYYNAQSVLNIW	YYNAQSVLN		HLA-DRB10404	24.3	LLMTLFQPTATRAQV	MTLFQPTAT		HLA-DRB10405	49	SERLALLMTLFQPTA	LLMTLFQPT		HLA-DRB10701	9.7	TTKADFYYNAQSVLN	FYYNAQSVL												HLA-DRB11101	45.4	DHINLKNLYVVARAS	NLYVVARAS
HLA-DRB10101	6.7	QQPTYAAILAANGDA	YAAILAANG							HLA-DRB10401	32.7	QTAVTAFAANNNPTA	FAANNNPTA		HLA-DRB10404	27.3	FQTAVTAFAANNNPT	VTAFAANNN							HLA-DRB10701	10.1	ADFYYNAQSVLNIWN	FYYNAQSVL
HLA-DRB10101	6.9	RLALLMTLFQPTATR	LMTLFQPTA							HLA-DRB10401	34.2	FYYNAQSVLNIWNGS	YNAQSVLNI		HLA-DRB10404	28.1	AFQTAVTAFAANNNP	VTAFAANNN							HLA-DRB10701	10.8	PGIGFQATAARDTFC	FQATAARDT
HLA-DRB10101	7.1	DFYYNAQSVLNIWNG	YYNAQSVLN							HLA-DRB10401	35.3	KDAVAFQTAVTAFAA	FQTAVTAFA		HLA-DRB10404	30.1	HINLKNLYVVARASY	HINLKNLYV							HLA-DRB10701	11.4	GFQATAARDTFCINL	FQATAARDT
HLA-DRB10101	7.4	ALLMTLFQPTATRAQ	LMTLFQPTA							HLA-DRB10401	35.8	VAFQTAVTAFAANNN	FQTAVTAFA		HLA-DRB10404	31.6	DHINLKNLYVVARAS	HINLKNLYV							HLA-DRB10701	11.5	VVARASYLTTEAFRF	YLTTEAFRF
HLA-DRB10101	7.4	AVAFQTAVTAFAANN	VAFQTAVTA							HLA-DRB10401	41.7	RLALLMTLFQPTATR	LMTLFQPTA		HLA-DRB10404	33.6	LMTLFQPTATRAQVV	MTLFQPTAT							HLA-DRB10701	11.8	VPGIGFQATAARDTF	FQATAARDT
HLA-DRB10101	7.5	FYYNAQSVLNIWNGS	YYNAQSVLN							HLA-DRB10401	42.5	TKADFYYNAQSVLNI	YYNAQSVLN		HLA-DRB10404	33.7	AVTAFAANNNPTAAD	VTAFAANNN							HLA-DRB10701	12	DFYYNAQSVLNIWNG	FYYNAQSVL
HLA-DRB10101	7.6	YKDAVAFQTAVTAFA	VAFQTAVTA							HLA-DRB10401	43.1	MTLFQPTATRAQVVD	FQPTATRAQ		HLA-DRB10404	34.8	ADHINLKNLYVVARA	HINLKNLYV							HLA-DRB10701	12.6	FQATAARDTFCINLS	FQATAARDT
HLA-DRB10101	7.7	DAVAFQTAVTAFAAN	VAFQTAVTA							HLA-DRB10401	44.2	FQTAVTAFAANNNPT	FAANNNPTX		HLA-DRB10404	37.6	AADHINLKNLYVVAR	HINLKNLYV							HLA-DRB10701	14.3	VARASYLTTEAFRFS	YLTTEAFRF
HLA-DRB10101	7.8	GIGFQATAARDTFCI	FQATAARDT							HLA-DRB10401	45.3	TAFAANNNPTAADHI	FAANNNPTA		HLA-DRB10404	43.4	AVAFQTAVTAFAANN	VAFQTAVTA							HLA-DRB10701	14.3	FYYNAQSVLNIWNGS	FYYNAQSVL
HLA-DRB10101	7.9	PTYAAILAANGDAGA	YAAILAANG							HLA-DRB10401	46.4	AFQTAVTAFAANNNP	FQTAVTAFA		HLA-DRB10404	44.4	DAVAFQTAVTAFAAN	VAFQTAVTA							HLA-DRB10701	14.7	DTTKADFYYNAQSVL	FYYNAQSVL
HLA-DRB10101	8.2	TKADFYYNAQSVLNI	YYNAQSVLN												HLA-DRB10404	49.3	VTAFAANNNPTAADH	FAANNNPTA							HLA-DRB10701	16.6	NVPGIGFQATAARDT	FQATAARDT
HLA-DRB10101	9.1	RASYLTTEAFRFSSG	YLTTEAFRF																						HLA-DRB10701	17.3	YLTTEAFRFSSGPID	AFRFSSGPI
HLA-DRB10101	9.1	AAQQPTYAAILAANG	YAAILAANG																						HLA-DRB10701	17.7	SYLTTEAFRFSSGPI	AFRFSSGPI
HLA-DRB10101	9.2	LLMTLFQPTATRAQV	LMTLFQPTA																						HLA-DRB10701	19.6	ARASYLTTEAFRFSS	YLTTEAFRF
HLA-DRB10101	9.3	AQQPTYAAILAANGD	YAAILAANG																						HLA-DRB10701	26.4	TTEAFRFSSGPIDNV	FRFSSGPID
HLA-DRB10101	9.7	ERLALLMTLFQPTAT	LMTLFQPTA																						HLA-DRB10701	28.4	LTTEAFRFSSGPIDN	FRFSSGPID
HLA-DRB10101	9.7	LMTLFQPTATRAQVV	LFQPTATRA																						HLA-DRB10701	32.2	RRRTYMKAVTDGLVL	YMKAVTDGL
HLA-DRB10101	9.9	TYAAILAANGDAGAN	YAAILAANG																						HLA-DRB10701	33.8	LMTLFQPTATRAQVV	FQPTATRAQ
HLA-DRB10101	10	IGFQATAARDTFCIN	FQATAARDT																						HLA-DRB10701	35.1	TEAFRFSSGPIDNVD	FRFSSGPID
HLA-DRB10101	10.9	ARASYLTTEAFRFSS	YLTTEAFRF																						HLA-DRB10701	36.7	RASYLTTEAFRFSSG	YLTTEAFRF
HLA-DRB10101	11.1	RRTYMKAVTDGLVLQ	YMKAVTDGL																						HLA-DRB10701	43.1	MTLFQPTATRAQVVD	FQPTATRAQ
HLA-DRB10101	11.3	VAFQTAVTAFAANNN	VAFQTAVTA																						HLA-DRB10701	43.1	EAFRFSSGPIDNVDI	FRFSSGPID
HLA-DRB10101	11.6	SYKDAVAFQTAVTAF	VAFQTAVTA																						HLA-DRB10701	48.1	AFRFSSGPIDNVDIL	FRFSSGPID
HLA-DRB10101	12.3	VTYIFQGLGKFIAGE	IFQGLGKFI
HLA-DRB10101	12.5	TTKADFYYNAQSVLN	YYNAQSVLN
HLA-DRB10101	13.1	YYNAQSVLNIWNGSY	YYNAQSVLN
HLA-DRB10101	13.4	AVTYIFQGLGKFIAG	IFQGLGKFI
HLA-DRB10101	13.6	PGIGFQATAARDTFC	FQATAARDT
HLA-DRB10101	14.6	SERLALLMTLFQPTA	LMTLFQPTA
HLA-DRB10101	14.9	RRRTYMKAVTDGLVL	YMKAVTDGL
HLA-DRB10101	15.3	VARASYLTTEAFRFS	YLTTEAFRF
HLA-DRB10101	16.2	ASYLTTEAFRFSSGP	YLTTEAFRF
HLA-DRB10101	16.5	YAAILAANGDAGANN	YAAILAANG
HLA-DRB10101	16.6	RTYMKAVTDGLVLQL	YMKAVTDGL
HLA-DRB10101	17.2	AADHINLKNLYVVAR	HINLKNLYV
HLA-DRB10101	18.1	MTLFQPTATRAQVVD	LFQPTATRA
HLA-DRB10101	18.2	GFQATAARDTFCINL	FQATAARDT
HLA-DRB10101	18.5	VPGIGFQATAARDTF	FQATAARDT
HLA-DRB10101	19	AAVTYIFQGLGKFIA	IFQGLGKFI
HLA-DRB10101	19.2	TTEAFRFSSGPIDNV	FRFSSGPID
HLA-DRB10101	19.4	QSYKDAVAFQTAVTA	VAFQTAVTA
HLA-DRB10101	19.9	TEAFRFSSGPIDNVD	FRFSSGPID
HLA-DRB10101	20.1	KNLFGTFNVPGIGFQ	FGTFNVPGI
HLA-DRB10101	20.8	HAIEYILWGQDLFNG	EYILWGQDL
HLA-DRB10101	21	LKNLFGTFNVPGIGF	FGTFNVPGI
HLA-DRB10101	21.5	NGSYELKKGTVTSTG	YELKKGTVT
HLA-DRB10101	21.9	TYIFQGLGKFIAGEW	IFQGLGKFI
HLA-DRB10101	22.6	VVARASYLTTEAFRF	YLTTEAFRF
HLA-DRB10101	22.9	HINLKNLYVVARASY	NLYVVARAS
HLA-DRB10101	25.7	GRRRTYMKAVTDGLV	RTYMKAVTD
HLA-DRB10101	27.3	SYLTTEAFRFSSGPI	YLTTEAFRF
HLA-DRB10101	30.1	TAADHINLKNLYVVA	HINLKNLYV
HLA-DRB10101	30.1	ADHINLKNLYVVARA	HINLKNLYV
HLA-DRB10101	30.2	QDLFNGGINQISGQR	FNGGINQIS
HLA-DRB10101	30.3	KKGTVTSTGPGLKNL	TVTSTGPGL
HLA-DRB10101	31.6	WNGSYELKKGTVTST	YELKKGTVT
HLA-DRB10101	31.9	FQATAARDTFCINLS	FQATAARDT
HLA-DRB10101	31.9	WHAIEYILWGQDLFN	EYILWGQDL
HLA-DRB10101	33.2	AFQTAVTAFAANNNP	FQTAVTAFA
HLA-DRB10101	35.2	EAFRFSSGPIDNVDI	FRFSSGPID
HLA-DRB10101	36.2	YLTTEAFRFSSGPID	YLTTEAFRF
HLA-DRB10101	36.3	DHINLKNLYVVARAS	NLYVVARAS
HLA-DRB10101	36.7	TLFQPTATRAQVVDR	LFQPTATRA
HLA-DRB10101	36.9	GSYELKKGTVTSTGP	YELKKGTVT
HLA-DRB10101	36.9	AIEYILWGQDLFNGG	EYILWGQDL
HLA-DRB10101	37.5	LFQPTATRAQVVDRY	PTATRAQVV
HLA-DRB10101	37.5	NVPGIGFQATAARDT	FQATAARDT
HLA-DRB10101	40.1	INNNAAQQPTYAAIL	NAAQQPTYA
HLA-DRB10101	41	DAAVTYIFQGLGKFI	IFQGLGKFI
HLA-DRB10101	43.1	TYMKAVTDGLVLQLK	YMKAVTDGL
HLA-DRB10101	46.2	GLKNLFGTFNVPGIG	LFGTFNVPG
HLA-DRB10101	47.4	YIFQGLGKFIAGEWG	IFQGLGKFI
HLA-DRB10101	48.4	NLFGTFNVPGIGFQA	FGTFNVPGI
HLA-DRB10101	49.9	LTTEAFRFSSGPIDN	FRFSSGPID
[truncated: 16 more columns]

## Sheet: LIC11003
Allele	affinity(nM)	peptide	core		Allele	affinity(nM)	peptide	core		Allele	affinity(nM)	peptide	core		Allele	affinity(nM)	peptide	core		Allele	affinity(nM)	peptide	core		Allele	affinity(nM)	peptide	core		Allele	affinity(nM)	peptide	core		Allele	affinity(nM)	peptide	core		Allele	affinity(nM)	peptide	core		Allele	affinity(nM)	peptide	core
HLA-DRB10101	5.1	SALYARAKALDASEK	YARAKALDA		HLA-DRB10301	36.7	LSRILVDQATELAER	ILVDQATEL		HLA-DRB10401					HLA-DRB10404					HLA-DRB10405	39.6	AIRLSRILVDQATEL	LSRILVDQA		HLA-DRB10701	20.2	TETKKSALYARAKAL	ALYARAKAL		HLA-DRB10802					HLA-DRB10901					HLA-DRB11101	6.5	GWKRYVVRKKVPADC	KRYVVRKKV		HLA-DRB11302	22.5	IDDIRKKSGELVAKN	IRKKSGELV
HLA-DRB10101	5.9	ALYARAKALDASEKS	YARAKALDA		HLA-DRB10301	47.6	SRILVDQATELAERI	ILVDQATEL												HLA-DRB10405	44	IRLSRILVDQATELA	LSRILVDQA		HLA-DRB10701	21.5	TKKSALYARAKALDA	ALYARAKAL												HLA-DRB11101	6.5	EGWKRYVVRKKVPAD	KRYVVRKKV		HLA-DRB11302	24.8	ANRNKIKNPNLIYPK	NKIKNPNLI
HLA-DRB10101	6.3	KSALYARAKALDASE	YARAKALDA																	HLA-DRB10405	47.3	EAIRLSRILVDQATE	LSRILVDQA		HLA-DRB10701	25	ETKKSALYARAKALD	ALYARAKAL												HLA-DRB11101	7.1	PEGWKRYVVRKKVPA	KRYVVRKKV		HLA-DRB11302	26.3	DDIRKKSGELVAKNI	IRKKSGELV
HLA-DRB10101	6.5	KKSALYARAKALDAS	YARAKALDA																						HLA-DRB10701	26.4	ELAKQSVASATTRLA	SVASATTRL												HLA-DRB11101	7.4	WKRYVVRKKVPADCL	KRYVVRKKV		HLA-DRB11302	27.4	EANRNKIKNPNLIYP	NKIKNPNLI
HLA-DRB10101	7.3	LYARAKALDASEKSF	YARAKALDA																						HLA-DRB10701	27	KKSALYARAKALDAS	ALYARAKAL												HLA-DRB11101	11.1	KRYVVRKKVPADCLW	YVVRKKVPA		HLA-DRB11302	27.5	EIDDIRKKSGELVAK	IRKKSGELV
HLA-DRB10101	8.8	TKKSALYARAKALDA	YARAKALDA																						HLA-DRB10701	29.4	LAKQSVASATTRLAS	SVASATTRL												HLA-DRB11101	11.6	LPEGWKRYVVRKKVP	KRYVVRKKV		HLA-DRB11302	27.8	NRNKIKNPNLIYPKQ	NKIKNPNLI
HLA-DRB10101	9	LSRILVDQATELAER	ILVDQATEL																						HLA-DRB10701	29.6	AKQSVASATTRLASF	SVASATTRL												HLA-DRB11101	16.9	GLPEGWKRYVVRKKV	KRYVVRKKV		HLA-DRB11302	30.8	YEANRNKIKNPNLIY	NKIKNPNLI
HLA-DRB10101	13.2	QKELAKQSVASATTR	LAKQSVASA																						HLA-DRB10701	30.4	KELAKQSVASATTRL	SVASATTRL												HLA-DRB11101	25.5	KQVLLIPPRKGPTRL	VLLIPPRKG		HLA-DRB11302	32.3	RNKIKNPNLIYPKQV	KIKNPNLIY
HLA-DRB10101	13.4	YARAKALDASEKSFP	YARAKALDA																						HLA-DRB10701	31.4	RKEGDSLRETADRTL	LRETADRTL												HLA-DRB11101	27.7	PKQVLLIPPRKGPTR	VLLIPPRKG		HLA-DRB11302	39.6	SEIDDIRKKSGELVA	IRKKSGELV
HLA-DRB10101	15.4	RLSRILVDQATELAE	ILVDQATEL																						HLA-DRB10701	33	SFDRNKINSSRDFQV	INSSRDFQV												HLA-DRB11101	30.5	QVLLIPPRKGPTRLD	VLLIPPRKG		HLA-DRB11302	41.2	IYEANRNKIKNPNLI	NKIKNPNLI
HLA-DRB10101	16.6	IRLSRILVDQATELA	ILVDQATEL																						HLA-DRB10701	33.7	KEGDSLRETADRTLE	LRETADRTL												HLA-DRB11101	36.1	YGTSKLWRRIYEANR	TSKLWRRIY		HLA-DRB11302	42.6	DIRKKSGELVAKNIK	IRKKSGELV
HLA-DRB10101	17	PKQVLLIPPRKGPTR	VLLIPPRKG																						HLA-DRB10701	35.8	FDRNKINSSRDFQVS	INSSRDFQV												HLA-DRB11101	38.2	GTSKLWRRIYEANRN	TSKLWRRIY		HLA-DRB11302	49.7	NKIKNPNLIYPKQVL	NKIKNPNLI
HLA-DRB10101	17.7	SRILVDQATELAERI	ILVDQATEL																						HLA-DRB10701	36.5	EGDSLRETADRTLES	LRETADRTL												HLA-DRB11101	38.7	YPKQVLLIPPRKGPT	VLLIPPRKG
HLA-DRB10101	18.5	AKQSVASATTRLASF	VASATTRLA																						HLA-DRB10701	38.9	DRNKINSSRDFQVSY	INSSRDFQV												HLA-DRB11101	41.8	RHYGTSKLWRRIYEA	TSKLWRRIY
HLA-DRB10101	18.9	KQSVASATTRLASFD	VASATTRLA																						HLA-DRB10701	39.3	KQSVASATTRLASFD	SVASATTRL												HLA-DRB11101	41.9	HYGTSKLWRRIYEAN	TSKLWRRIY
HLA-DRB10101	20.2	LAAFDQYEASRQKYA	FDQYEASRQ																						HLA-DRB10701	40.5	GDSLRETADRTLESY	LRETADRTL												HLA-DRB11101	44.7	RYVVRKKVPADCLWR	YVVRKKVPA
HLA-DRB10101	21.7	KELAKQSVASATTRL	LAKQSVASA																						HLA-DRB10701	42.8	KSALYARAKALDASE	ALYARAKAL
HLA-DRB10101	22.9	KQVLLIPPRKGPTRL	VLLIPPRKG																						HLA-DRB10701	45	DSLRETADRTLESYP	LRETADRTL
HLA-DRB10101	23	TETKKSALYARAKAL	ALYARAKAL
HLA-DRB10101	23.4	ETKKSALYARAKALD	ALYARAKAL
HLA-DRB10101	24.9	YPKQVLLIPPRKGPT	VLLIPPRKG
HLA-DRB10101	25.1	KQKELAKQSVASATT	LAKQSVASA
HLA-DRB10101	30.2	LIYPKQVLLIPPRKG	VLLIPPRKG
HLA-DRB10101	31.6	IDDIRKKSGELVAKN	IRKKSGELV
HLA-DRB10101	33.7	AIRLSRILVDQATEL	ILVDQATEL
HLA-DRB10101	33.7	ELAKQSVASATTRLA	KQSVASATT
HLA-DRB10101	35.4	RILVDQATELAERIE	ILVDQATEL
HLA-DRB10101	35.6	IYPKQVLLIPPRKGP	VLLIPPRKG
HLA-DRB10101	38.1	DSISRSEEAIRLSRI	SRSEEAIRL
HLA-DRB10101	38.4	LAKQSVASATTRLAS	VASATTRLA
HLA-DRB10101	41.7	RLAAFDQYEASRQKY	FDQYEASRQ
HLA-DRB10101	42.2	EEAYASQLASEPYNT	YASQLASEP
HLA-DRB10101	42.6	SISRSEEAIRLSRIL	SRSEEAIRL
HLA-DRB10101	44.4	QVLLIPPRKGPTRLD	VLLIPPRKG
HLA-DRB10101	48.3	PTRLDKVESAPSRKK	LDKVESAPS
HLA-DRB10101	49.8	EKQKELAKQSVASAT	LAKQSVASA
[truncated: 16 more columns]

## Sheet: LIC11755
Allele	affinity(nM)	peptide	core		Allele	affinity(nM)	peptide	core		Allele	affinity(nM)	peptide	core		Allele	affinity(nM)	peptide	core		Allele	affinity(nM)	peptide	core		Allele	affinity(nM)	peptide	core		Allele	affinity(nM)	peptide	core		Allele	affinity(nM)	peptide	core		Allele	affinity(nM)	peptide	core		Allele	affinity(nM)	peptide	core
HLA-DRB10101	4.5	VSKFLSLWSELYIKI	FLSLWSELY		HLA-DRB10301	9.8	CSDFFVSNSLKRFCM	FFVSNSLKR		HLA-DRB10401	12.1	RKIFTIDKTNTIGNG	FTIDKTNTI		HLA-DRB10404	7.1	ELYIKILENTDILKN	IKILENTDI		HLA-DRB10405	15	SELYIKILENTDILK	IKILENTDI		HLA-DRB10701	3.2	SRDFVSFTSSLVLEI	FTSSLVLEI		HLA-DRB10802	31.8	TPILKRIDGSVFSIL	LKRIDGSVF		HLA-DRB10901	20.8	RDFVSFTSSLVLEIP	FVSFTSSLV		HLA-DRB11101	12.1	TKSYRFLTSLQPGKN	YRFLTSLQP		HLA-DRB11302	7.4	NPSVKIHTAPGIVCL	VKIHTAPGI
HLA-DRB10101	4.6	SRDFVSFTSSLVLEI	FVSFTSSLV		HLA-DRB10301	12.4	TCSDFFVSNSLKRFC	FFVSNSLKR		HLA-DRB10401	12.6	FRKIFTIDKTNTIGN	FTIDKTNTI		HLA-DRB10404	7.2	LYIKILENTDILKNS	IKILENTDI		HLA-DRB10405	16.3	WSELYIKILENTDIL	IKILENTDI		HLA-DRB10701	3.7	RDFVSFTSSLVLEIP	FTSSLVLEI		HLA-DRB10802	37	ETPILKRIDGSVFSI	LKRIDGSVF		HLA-DRB10901	21.5	SRDFVSFTSSLVLEI	FVSFTSSLV		HLA-DRB11101	12.3	GTKSYRFLTSLQPGK	YRFLTSLQP		HLA-DRB11302	9	KNPSVKIHTAPGIVC	VKIHTAPGI
HLA-DRB10101	4.7	IETFKYQPNFSIHLN	FKYQPNFSI		HLA-DRB10301	13	SDFFVSNSLKRFCMN	FFVSNSLKR		HLA-DRB10401	13.4	SVGRFLEFSNSKKEP	FLEFSNSKK		HLA-DRB10404	7.6	SELYIKILENTDILK	IKILENTDI		HLA-DRB10405	16.6	ELYIKILENTDILKN	IKILENTDI		HLA-DRB10701	4	FSSRDFVSFTSSLVL	FVSFTSSLV		HLA-DRB10802	39.1	PILKRIDGSVFSILF	LKRIDGSVF		HLA-DRB10901	27.8	DFVSFTSSLVLEIPG	FTSSLVLEI		HLA-DRB11101	13.5	GSVFSILFRNGIKIP	FSILFRNGI		HLA-DRB11302	9.1	PSVKIHTAPGIVCLF	VKIHTAPGI
HLA-DRB10101	4.9	LDNFQIEEANLTGLF	FQIEEANLT		HLA-DRB10301	14.4	EIPIWLDTKILKPGE	IWLDTKILK		HLA-DRB10401	13.8	TKSYRFLTSLQPGKN	YRFLTSLQP		HLA-DRB10404	8.2	IGKLICFPNVETWIV	LICFPNVET		HLA-DRB10405	18	TKSYRFLTSLQPGKN	YRFLTSLQP		HLA-DRB10701	4.8	LFSSRDFVSFTSSLV	FVSFTSSLV							HLA-DRB10901	35.6	KDWFVLSGSKELDRM	FVLSGSKEL		HLA-DRB11101	13.5	SVFSILFRNGIKIPH	FSILFRNGI		HLA-DRB11302	9.4	NTDILKNSMTYLIPL	ILKNSMTYL
HLA-DRB10101	4.9	TKSYRFLTSLQPGKN	YRFLTSLQP		HLA-DRB10301	15.2	NTIFLKDRISKKIKI	FLKDRISKK		HLA-DRB10401	13.9	VGRFLEFSNSKKEPI	FLEFSNSKK		HLA-DRB10404	8.5	SIGKLICFPNVETWI	LICFPNVET		HLA-DRB10405	18.6	IETFKYQPNFSIHLN	FKYQPNFSI		HLA-DRB10701	4.8	DFVSFTSSLVLEIPG	FVSFTSSLV							HLA-DRB10901	36.7	CSDFFVSNSLKRFCM	FFVSNSLKR		HLA-DRB11101	14	KSYRFLTSLQPGKNV	YRFLTSLQP		HLA-DRB11302	10.2	SISIQLNKNLLEDIN	IQLNKNLLE
HLA-DRB10101	5	NVSKFLSLWSELYIK	FLSLWSELY		HLA-DRB10301	15.3	KEIPIWLDTKILKPG	IWLDTKILK		HLA-DRB10401	14	TFRKIFTIDKTNTIG	FTIDKTNTI		HLA-DRB10404	8.6	WSELYIKILENTDIL	IKILENTDI		HLA-DRB10405	19.1	KSYRFLTSLQPGKNV	YRFLTSLQP		HLA-DRB10701	5.3	SSRDFVSFTSSLVLE	FVSFTSSLV							HLA-DRB10901	38	SSRDFVSFTSSLVLE	FVSFTSSLV		HLA-DRB11101	14	YFSWLDLKKKGNLTL	WLDLKKKGN		HLA-DRB11302	11	ASISIQLNKNLLEDI	IQLNKNLLE
HLA-DRB10101	5.1	SSRDFVSFTSSLVLE	FVSFTSSLV		HLA-DRB10301	16.6	EKEIPIWLDTKILKP	IWLDTKILK		HLA-DRB10401	14	KSYRFLTSLQPGKNV	YRFLTSLQP		HLA-DRB10404	8.9	FSIGKLICFPNVETW	LICFPNVET		HLA-DRB10405	19.2	VIETFKYQPNFSIHL	FKYQPNFSI		HLA-DRB10701	5.9	DINKDWFVLSGSKEL	FVLSGSKEL							HLA-DRB10901	38	NKDWFVLSGSKELDR	FVLSGSKEL		HLA-DRB11101	14.1	LSYFSWLDLKKKGNL	FSWLDLKKK		HLA-DRB11302	11.1	EYSFRFGNNLPVGWN	FRFGNNLPV
HLA-DRB10101	5.2	VIETFKYQPNFSIHL	FKYQPNFSI		HLA-DRB10301	17.8	TIFLKDRISKKIKIL	FLKDRISKK		HLA-DRB10401	15.9	SSVGRFLEFSNSKKE	FLEFSNSKK		HLA-DRB10404	9.6	GKLICFPNVETWIVP	LICFPNVET		HLA-DRB10405	19.5	KGKVRILFSSRDFVS	VRILFSSRD		HLA-DRB10701	6	VIETFKYQPNFSIHL	FKYQPNFSI							HLA-DRB10901	38.4	FVSFTSSLVLEIPGN	FTSSLVLEI		HLA-DRB11101	14.9	SYFSWLDLKKKGNLT	FSWLDLKKK		HLA-DRB11302	11.2	WKNPSVKIHTAPGIV	VKIHTAPGI
HLA-DRB10101	5.3	SKFLSLWSELYIKIL	FLSLWSELY		HLA-DRB10301	18.1	STCSDFFVSNSLKRF	FFVSNSLKR		HLA-DRB10401	16.4	KIFTIDKTNTIGNGI	FTIDKTNTI		HLA-DRB10404	9.7	LQNILNFWSTHQNSG	ILNFWSTHQ		HLA-DRB10405	19.8	TKGKVRILFSSRDFV	VRILFSSRD		HLA-DRB10701	6	FVSFTSSLVLEIPGN	FVSFTSSLV							HLA-DRB10901	40.7	SDFFVSNSLKRFCMN	FFVSNSLKR		HLA-DRB11101	15.5	KNTIFLKDRISKKIK	IFLKDRISK		HLA-DRB11302	11.4	TDILKNSMTYLIPLG	ILKNSMTYL
HLA-DRB10101	5.3	ETFKYQPNFSIHLNV	FKYQPNFSI		HLA-DRB10301	19.6	LTGLFLDGKLNSKHK	LFLDGKLNS		HLA-DRB10401	17	GTKSYRFLTSLQPGK	YRFLTSLQP		HLA-DRB10404	10	VFSIGKLICFPNVET	LICFPNVET		HLA-DRB10405	19.9	GTKSYRFLTSLQPGK	YRFLTSLQP		HLA-DRB10701	6.1	VPEFNLSNIGKIRLL	FNLSNIGKI							HLA-DRB10901	41.1	NPSVKIHTAPGIVCL	VKIHTAPGI		HLA-DRB11101	15.5	VFSILFRNGIKIPHP	FRNGIKIPH		HLA-DRB11302	11.7	VEYSFRFGNNLPVGW	FRFGNNLPV
HLA-DRB10101	5.3	FSSRDFVSFTSSLVL	FVSFTSSLV		HLA-DRB10301	20.2	KNTIFLKDRISKKIK	FLKDRISKK		HLA-DRB10401	17.1	VTFRKIFTIDKTNTI	FTIDKTNTI		HLA-DRB10404	10.4	NILNFWSTHQNSGLE	ILNFWSTHQ		HLA-DRB10405	20.2	LYIKILENTDILKNS	IKILENTDI		HLA-DRB10701	6.3	IVPEFNLSNIGKIRL	FNLSNIGKI							HLA-DRB10901	41.4	PSVKIHTAPGIVCLF	VKIHTAPGI		HLA-DRB11101	16.9	FSILFRNGIKIPHPR	FRNGIKIPH		HLA-DRB11302	12.6	ENTDILKNSMTYLIP	ILKNSMTYL
HLA-DRB10101	5.5	TFKYQPNFSIHLNVS	YQPNFSIHL		HLA-DRB10301	21	KVRILFSSRDFVSFT	ILFSSRDFV		HLA-DRB10401	17.6	SYRFLTSLQPGKNVF	YRFLTSLQP		HLA-DRB10404	10.5	QNILNFWSTHQNSGL	ILNFWSTHQ		HLA-DRB10405	20.8	GKVRILFSSRDFVSF	VRILFSSRD		HLA-DRB10701	6.5	YSSQNDFYSTCSDFF	FYSTCSDFF							HLA-DRB10901	42.2	INKDWFVLSGSKELD	FVLSGSKEL		HLA-DRB11101	17.1	SYRFLTSLQPGKNVF	YRFLTSLQP		HLA-DRB11302	12.9	ISIQLNKNLLEDINK	IQLNKNLLE
HLA-DRB10101	5.5	GTKSYRFLTSLQPGK	YRFLTSLQP		HLA-DRB10301	22.2	IPIWLDTKILKPGEI	IWLDTKILK		HLA-DRB10401	18.8	GRFLEFSNSKKEPIC	FLEFSNSKK		HLA-DRB10404	10.6	YIKILENTDILKNSM	IKILENTDI		HLA-DRB10405	22.3	ETFKYQPNFSIHLNV	FKYQPNFSI		HLA-DRB10701	6.6	SSQNDFYSTCSDFFV	FYSTCSDFF							HLA-DRB10901	42.3	TCSDFFVSNSLKRFC	FFVSNSLKR		HLA-DRB11101	17.1	DGSVFSILFRNGIKI	FSILFRNGI		HLA-DRB11302	13	SVKIHTAPGIVCLFS	VKIHTAPGI
HLA-DRB10101	5.7	RDFVSFTSSLVLEIP	FVSFTSSLV		HLA-DRB10301	23	GEKEIPIWLDTKILK	IWLDTKILK		HLA-DRB10401	19.3	SRDFVSFTSSLVLEI	FVSFTSSLV		HLA-DRB10404	10.6	ELQNILNFWSTHQNS	ILNFWSTHQ		HLA-DRB10405	23	SRDFVSFTSSLVLEI	FVSFTSSLV		HLA-DRB10701	6.6	INKDWFVLSGSKELD	FVLSGSKEL							HLA-DRB10901	43	DWFVLSGSKELDRML	FVLSGSKEL		HLA-DRB11101	17.4	ELSYFSWLDLKKKGN	FSWLDLKKK		HLA-DRB11302	13.7	LVEYSFRFGNNLPVG	FRFGNNLPV
HLA-DRB10101	5.7	APGIVCLFSGTVSVF	IVCLFSGTV		HLA-DRB10301	25	NLTGLFLDGKLNSKH	LFLDGKLNS		HLA-DRB10401	19.7	EFKFFYEPENTFNQE	FYEPENTFN		HLA-DRB10404	11.4	LWSELYIKILENTDI	IKILENTDI		HLA-DRB10405	23.7	SSRDFVSFTSSLVLE	FVSFTSSLV		HLA-DRB10701	6.7	TWIVPEFNLSNIGKI	FNLSNIGKI							HLA-DRB10901	50	FSSRDFVSFTSSLVL	FVSFTSSLV		HLA-DRB11101	17.5	SGTKSYRFLTSLQPG	YRFLTSLQP		HLA-DRB11302	13.9	QASISIQLNKNLLED	IQLNKNLLE
HLA-DRB10101	5.8	ISKKIKILSNGFLET	IKILSNGFL		HLA-DRB10301	27.4	IFLKDRISKKIKILS	FLKDRISKK		HLA-DRB10401	20.5	ESSVGRFLEFSNSKK	FLEFSNSKK		HLA-DRB10404	11.5	LELQNILNFWSTHQN	ILNFWSTHQ		HLA-DRB10405	24.1	LWSELYIKILENTDI	YIKILENTD		HLA-DRB10701	7.1	WIVPEFNLSNIGKIR	FNLSNIGKI												HLA-DRB11101	18.2	NTIFLKDRISKKIKI	IFLKDRISK		HLA-DRB11302	15.8	LENTDILKNSMTYLI	ILKNSMTYL
HLA-DRB10101	5.8	LNVSKFLSLWSELYI	FLSLWSELY		HLA-DRB10301	27.9	DFFVSNSLKRFCMNP	FFVSNSLKR		HLA-DRB10401	20.6	GEFKFFYEPENTFNQ	FFYEPENTF		HLA-DRB10404	12.8	KLICFPNVETWIVPE	LICFPNVET		HLA-DRB10405	24.8	SGTKSYRFLTSLQPG	YRFLTSLQP		HLA-DRB10701	7.2	QILEIISGTKSYRFL	ISGTKSYRF												HLA-DRB11101	18.3	SDFFVSNSLKRFCMN	VSNSLKRFC		HLA-DRB11302	16.2	YSFRFGNNLPVGWND	FRFGNNLPV
HLA-DRB10101	5.8	KSYRFLTSLQPGKNV	YRFLTSLQP		HLA-DRB10301	28.2	GKVRILFSSRDFVSF	ILFSSRDFV		HLA-DRB10401	21.4	SGTKSYRFLTSLQPG	YRFLTSLQP		HLA-DRB10404	13	ELELQNILNFWSTHQ	ILNFWSTHQ		HLA-DRB10405	25.2	ECGYVLSPNFKNESV	YVLSPNFKN		HLA-DRB10701	7.3	IETFKYQPNFSIHLN	FKYQPNFSI												HLA-DRB11101	18.9	YKNTIFLKDRISKKI	IFLKDRISK		HLA-DRB11302	17	DILKNSMTYLIPLGG	ILKNSMTYL
HLA-DRB10101	6.2	SKKIKILSNGFLETP	IKILSNGFL		HLA-DRB10301	28.4	HPRITSDSFLSEISD	ITSDSFLSE		HLA-DRB10401	21.8	SSRDFVSFTSSLVLE	FVSFTSSLV		HLA-DRB10404	17.2	VSKFLSLWSELYIKI	VSKFLSLWS		HLA-DRB10405	25.8	SGECGYVLSPNFKNE	YVLSPNFKN		HLA-DRB10701	7.6	NKDWFVLSGSKELDR	FVLSGSKEL												HLA-DRB11101	19.1	SILFRNGIKIPHPRI	FRNGIKIPH		HLA-DRB11302	17.5	SVFSILFRNGIKIPH	ILFRNGIKI
HLA-DRB10101	6.5	KGKVRILFSSRDFVS	VRILFSSRD		HLA-DRB10301	28.7	VRILFSSRDFVSFTS	ILFSSRDFV		HLA-DRB10401	22	FKFFYEPENTFNQEI	FYEPENTFN		HLA-DRB10404	17.4	SNLSFCNLDNFQIEE	NLSFCNLDN		HLA-DRB10405	25.8	GVIETFKYQPNFSIH	FKYQPNFSI		HLA-DRB10701	7.7	SQILEIISGTKSYRF	ISGTKSYRF												HLA-DRB11101	19.7	FSWLDLKKKGNLTLK	WLDLKKKGN		HLA-DRB11302	17.5	VFSILFRNGIKIPHP	ILFRNGIKI
HLA-DRB10101	6.6	KFLSLWSELYIKILE	FLSLWSELY		HLA-DRB10301	28.8	WISVFSENSILRPHS	VFSENSILR		HLA-DRB10401	22.7	SELYIKILENTDILK	IKILENTDI		HLA-DRB10404	18	NVSKFLSLWSELYIK	VSKFLSLWS		HLA-DRB10405	26	ATKGKVRILFSSRDF	VRILFSSRD		HLA-DRB10701	7.9	AGVIETFKYQPNFSI	FKYQPNFSI												HLA-DRB11101	20	DFFVSNSLKRFCMNP	VSNSLKRFC		HLA-DRB11302	17.8	RLVEYSFRFGNNLPV	FRFGNNLPV
HLA-DRB10101	6.8	LFSSRDFVSFTSSLV	FVSFTSSLV		HLA-DRB10301	30.3	PHPRITSDSFLSEIS	ITSDSFLSE		HLA-DRB10401	22.9	KFFYEPENTFNQEIQ	FYEPENTFN		HLA-DRB10404	18.3	ESNLSFCNLDNFQIE	NLSFCNLDN		HLA-DRB10405	26	ISGTKSYRFLTSLQP	YRFLTSLQP		HLA-DRB10701	8.3	KDWFVLSGSKELDRM	FVLSGSKEL												HLA-DRB11101	20.2	ILFRNGIKIPHPRIT	FRNGIKIPH		HLA-DRB11302	18.2	EWKNPSVKIHTAPGI	VKIHTAPGI
HLA-DRB10101	6.9	DNFQIEEANLTGLFL	FQIEEANLT		HLA-DRB10301	30.7	TGLFLDGKLNSKHKF	LFLDGKLNS		HLA-DRB10401	25.1	RDFVSFTSSLVLEIP	FVSFTSSLV		HLA-DRB10404	18.9	PWISFNFTQNQAGVI	WISFNFTQN		HLA-DRB10405	26.2	FSSRDFVSFTSSLVL	FVSFTSSLV		HLA-DRB10701	8.4	SQNDFYSTCSDFFVS	FYSTCSDFF												HLA-DRB11101	21.5	FFVSNSLKRFCMNPG	FVSNSLKRF		HLA-DRB11302	19.4	NFSIHLNVSKFLSLW	IHLNVSKFL
HLA-DRB10101	6.9	NFQIEEANLTGLFLD	FQIEEANLT		HLA-DRB10301	31.8	KGEILLSQVDLKDFE	ILLSQVDLK		HLA-DRB10401	25.2	NTIFLKDRISKKIKI	FLKDRISKK		HLA-DRB10404	19.8	SESNLSFCNLDNFQI	NLSFCNLDN		HLA-DRB10405	26.2	GECGYVLSPNFKNES	YVLSPNFKN		HLA-DRB10701	8.5	GVIETFKYQPNFSIH	FKYQPNFSI												HLA-DRB11101	21.7	FMGFSVLATKGKVRI	FSVLATKGK		HLA-DRB11302	19.4	DQASISIQLNKNLLE	IQLNKNLLE
HLA-DRB10101	6.9	NLDNFQIEEANLTGL	FQIEEANLT		HLA-DRB10301	32.4	YKNTIFLKDRISKKI	FLKDRISKK		HLA-DRB10401	26.4	ELYIKILENTDILKN	IKILENTDI		HLA-DRB10404	19.9	WISFNFTQNQAGVIE	FNFTQNQAG		HLA-DRB10405	27.3	RDFVSFTSSLVLEIP	FVSFTSSLV		HLA-DRB10701	8.7	ETFKYQPNFSIHLNV	FKYQPNFSI												HLA-DRB11101	22	MGFSVLATKGKVRIL	FSVLATKGK		HLA-DRB11302	19.7	PNFSIHLNVSKFLSL	IHLNVSKFL
HLA-DRB10101	7.1	FKYQPNFSIHLNVSK	FKYQPNFSI		HLA-DRB10301	33.1	INLCKNDLPVLSEVF	CKNDLPVLS		HLA-DRB10401	27.4	VGEFKFFYEPENTFN	FFYEPENTF		HLA-DRB10404	20.1	LNVSKFLSLWSELYI	VSKFLSLWS		HLA-DRB10405	27.5	SQNDFYSTCSDFFVS	FYSTCSDFF		HLA-DRB10701	8.9	PEFNLSNIGKIRLLS	FNLSNIGKI												HLA-DRB11101	22.2	CSDFFVSNSLKRFCM	FFVSNSLKR		HLA-DRB11302	20.6	GSVFSILFRNGIKIP	ILFRNGIKI
HLA-DRB10101	7.1	GEGLIGIPGSSGILI	LIGIPGSSG		HLA-DRB10301	33.7	SISIQLNKNLLEDIN	IQLNKNLLE		HLA-DRB10401	27.8	KNTIFLKDRISKKIK	FLKDRISKK		HLA-DRB10404	21.1	NLSFCNLDNFQIEEA	FCNLDNFQI		HLA-DRB10405	28	KVRILFSSRDFVSFT	VRILFSSRD		HLA-DRB10701	9.2	ILEIISGTKSYRFLT	ISGTKSYRF												HLA-DRB11101	22.8	FSIHLNVSKFLSLWS	HLNVSKFLS		HLA-DRB11302	20.7	FSILFRNGIKIPHPR	ILFRNGIKI
HLA-DRB10101	7.2	PGIVCLFSGTVSVFG	IVCLFSGTV		HLA-DRB10301	34.6	ASISIQLNKNLLEDI	IQLNKNLLE		HLA-DRB10401	27.9	WSELYIKILENTDIL	YIKILENTD		HLA-DRB10404	21.7	DPWISFNFTQNQAGV	WISFNFTQN		HLA-DRB10405	28.8	QNDFYSTCSDFFVSN	FYSTCSDFF		HLA-DRB10701	10.5	DRISKKIKILSNGFL	IKILSNGFL												HLA-DRB11101	23.8	SELSYFSWLDLKKKG	FSWLDLKKK		HLA-DRB11302	21.3	YQPNFSIHLNVSKFL	IHLNVSKFL
HLA-DRB10101	7.3	HLNVSKFLSLWSELY	FLSLWSELY		HLA-DRB10301	35.2	NWISVFSENSILRPH	VFSENSILR		HLA-DRB10401	28.7	ISGTKSYRFLTSLQP	YRFLTSLQP		HLA-DRB10404	22.6	TKSYRFLTSLQPGKN	YRFLTSLQP		HLA-DRB10405	30.8	SNLSFCNLDNFQIEE	FCNLDNFQI		HLA-DRB10701	10.7	TFKYQPNFSIHLNVS	FKYQPNFSI												HLA-DRB11101	24.3	ISGTKSYRFLTSLQP	YRFLTSLQP		HLA-DRB11302	22.2	SILFRNGIKIPHPRI	ILFRNGIKI
HLA-DRB10101	7.3	MTYLIPLGGEGLIGI	LIPLGGEGL		HLA-DRB10301	37.3	GEILLSQVDLKDFEY	ILLSQVDLK		HLA-DRB10401	29.2	FSSRDFVSFTSSLVL	FVSFTSSLV		HLA-DRB10404	23.3	SKKIKILSNGFLETP	IKILSNGFL		HLA-DRB10405	31	SSQNDFYSTCSDFFV	FYSTCSDFF		HLA-DRB10701	11.1	STCSDFFVSNSLKRF	FFVSNSLKR												HLA-DRB11101	25.5	EYKNTIFLKDRISKK	IFLKDRISK		HLA-DRB11302	23.1	VKIHTAPGIVCLFSG	VKIHTAPGI
HLA-DRB10101	7.4	SQILEIISGTKSYRF	LEIISGTKS		HLA-DRB10301	41	IPHPRITSDSFLSEI	ITSDSFLSE		HLA-DRB10401	30.4	SDSFLSEISDFHFMS	FLSEISDFH		HLA-DRB10404	25	GTKSYRFLTSLQPGK	YRFLTSLQP		HLA-DRB10405	33.7	ESNLSFCNLDNFQIE	FCNLDNFQI		HLA-DRB10701	11.1	NESVPFSSVTFRKIF	FSSVTFRKI												HLA-DRB11101	27.4	IDGSVFSILFRNGIK	FSILFRNGI		HLA-DRB11302	24.1	SFRFGNNLPVGWNDF	FRFGNNLPV
HLA-DRB10101	7.4	SGTKSYRFLTSLQPG	YRFLTSLQP		HLA-DRB10301	42	ANLTGLFLDGKLNSK	LFLDGKLNS		HLA-DRB10401	30.7	SVTFRKIFTIDKTNT	FRKIFTIDK		HLA-DRB10404	25.8	ILDPWISFNFTQNQA	WISFNFTQN		HLA-DRB10405	34.7	SLWSELYIKILENTD	YIKILENTD		HLA-DRB10701	11.1	CSDFFVSNSLKRFCM	FFVSNSLKR												HLA-DRB11101	27.5	TIFLKDRISKKIKIL	IFLKDRISK		HLA-DRB11302	24.6	SFNFTQNQAGVIETF	FTQNQAGVI
HLA-DRB10101	7.4	RISKKIKILSNGFLE	IKILSNGFL		HLA-DRB10301	42.3	ISVFSENSILRPHST	VFSENSILR		HLA-DRB10401	30.9	RFLEFSNSKKEPICF	FLEFSNSKK		HLA-DRB10404	26.7	NSESNLSFCNLDNFQ	NLSFCNLDN		HLA-DRB10405	35.5	NSGECGYVLSPNFKN	YVLSPNFKN		HLA-DRB10701	11.1	KNESVPFSSVTFRKI	FSSVTFRKI												HLA-DRB11101	28.3	SVPFSSVTFRKIFTI	FSSVTFRKI		HLA-DRB11302	25.3	IVPEFNLSNIGKIRL	FNLSNIGKI
HLA-DRB10101	7.6	EYSFRFGNNLPVGWN	FRFGNNLPV		HLA-DRB10301	43.4	IINLCKNDLPVLSEV	CKNDLPVLS		HLA-DRB10401	32	VIETFKYQPNFSIHL	FKYQPNFSI		HLA-DRB10404	26.8	KSYRFLTSLQPGKNV	YRFLTSLQP		HLA-DRB10405	36	LFSSRDFVSFTSSLV	FVSFTSSLV		HLA-DRB10701	11.4	TCSDFFVSNSLKRFC	FFVSNSLKR												HLA-DRB11101	28.5	IFLKDRISKKIKILS	IFLKDRISK		HLA-DRB11302	25.4	VPEFNLSNIGKIRLL	FNLSNIGKI
HLA-DRB10101	7.9	VIKVKTLSGKSVWKN	VKTLSGKSV		HLA-DRB10301	43.5	GNSSISADRFIEIDS	ISADRFIEI		HLA-DRB10401	32.5	DSFLSEISDFHFMSP	FLSEISDFH		HLA-DRB10404	27.2	SGTKSYRFLTSLQPG	YRFLTSLQP		HLA-DRB10405	36.5	AGVIETFKYQPNFSI	FKYQPNFSI		HLA-DRB10701	11.5	SDFFVSNSLKRFCMN	FFVSNSLKR												HLA-DRB11101	29.4	NFSIHLNVSKFLSLW	HLNVSKFLS		HLA-DRB11302	25.7	ILENTDILKNSMTYL	ILKNSMTYL
HLA-DRB10101	7.9	GVIETFKYQPNFSIH	FKYQPNFSI		HLA-DRB10301	43.5	KEPICFQDLELETIS	CFQDLELET		HLA-DRB10401	33.3	LYIKILENTDILKNS	YIKILENTD		HLA-DRB10404	27.2	LDPWISFNFTQNQAG	WISFNFTQN		HLA-DRB10405	36.6	NDFYSTCSDFFVSNS	FYSTCSDFF		HLA-DRB10701	11.5	RLVEYSFRFGNNLPV	FRFGNNLPV												HLA-DRB11101	29.4	GFSVLATKGKVRILF	FSVLATKGK		HLA-DRB11302	26.6	ISFNFTQNQAGVIET	FTQNQAGVI
HLA-DRB10101	7.9	SYRFLTSLQPGKNVF	YRFLTSLQP		HLA-DRB10301	44	KDWFVLSGSKELDRM	FVLSGSKEL		HLA-DRB10401	33.6	VEYSFRFGNNLPVGW	FRFGNNLPV		HLA-DRB10404	27.4	ISKKIKILSNGFLET	IKILSNGFL		HLA-DRB10405	37.1	SYRFLTSLQPGKNVF	YRFLTSLQP		HLA-DRB10701	11.9	DWFVLSGSKELDRML	FVLSGSKEL												HLA-DRB11101	29.4	PFSSVTFRKIFTIDK	FSSVTFRKI		HLA-DRB11302	27.2	QPNFSIHLNVSKFLS	IHLNVSKFL
HLA-DRB10101	8	NFSIHLNVSKFLSLW	IHLNVSKFL		HLA-DRB10301	44.1	YSTCSDFFVSNSLKR	FFVSNSLKR		HLA-DRB10401	34	LFSSRDFVSFTSSLV	FVSFTSSLV		HLA-DRB10404	30.7	SILDPWISFNFTQNQ	WISFNFTQN		HLA-DRB10405	37.3	LEGERYYSSQNDFYS	YYSSQNDFY		HLA-DRB10701	12.5	FNPSTFTWSFGDRFL	FTWSFGDRF												HLA-DRB11101	29.9	VPFSSVTFRKIFTID	FSSVTFRKI		HLA-DRB11302	27.3	DGSVFSILFRNGIKI	ILFRNGIKI
HLA-DRB10101	8.2	TAPGIVCLFSGTVSV	IVCLFSGTV		HLA-DRB10301	45.1	EPICFQDLELETISG	CFQDLELET		HLA-DRB10401	34	EYSFRFGNNLPVGWN	FRFGNNLPV		HLA-DRB10404	31.8	HLNVSKFLSLWSELY	VSKFLSLWS		HLA-DRB10405	37.5	EGERYYSSQNDFYST	YYSSQNDFY		HLA-DRB10701	12.6	EFNLSNIGKIRLLST	FNLSNIGKI												HLA-DRB11101	30.3	LFRNGIKIPHPRITS	FRNGIKIPH		HLA-DRB11302	27.4	FSIHLNVSKFLSLWS	IHLNVSKFL
HLA-DRB10101	8.3	YRFLTSLQPGKNVFS	LTSLQPGKN		HLA-DRB10301	46.4	IKGEILLSQVDLKDF	ILLSQVDLK		HLA-DRB10401	34.8	TIFLKDRISKKIKIL	FLKDRISKK		HLA-DRB10404	32.5	LNSESNLSFCNLDNF	NLSFCNLDN		HLA-DRB10405	38.5	GERYYSSQNDFYSTC	YYSSQNDFY		HLA-DRB10701	12.6	QNDFYSTCSDFFVSN	FYSTCSDFF												HLA-DRB11101	30.6	SFMGFSVLATKGKVR	FSVLATKGK		HLA-DRB11302	28.4	WIVPEFNLSNIGKIR	FNLSNIGKI
HLA-DRB10101	8.4	TKGKVRILFSSRDFV	VRILFSSRD		HLA-DRB10301	46.4	NSSISADRFIEIDSG	ISADRFIEI		HLA-DRB10401	34.8	SDFFVSNSLKRFCMN	FFVSNSLKR		HLA-DRB10404	33.4	KKIKILSNGFLETPI	IKILSNGFL		HLA-DRB10405	40.2	NLSFCNLDNFQIEEA	FCNLDNFQI		HLA-DRB10701	12.8	WKNPSVKIHTAPGIV	VKIHTAPGI												HLA-DRB11101	31.2	YRFLTSLQPGKNVFS	FLTSLQPGK		HLA-DRB11302	28.5	PGETILKTESGSVLP	ILKTESGSV
HLA-DRB10101	8.4	KKIKILSNGFLETPI	IKILSNGFL		HLA-DRB10301	47.8	EILLSQVDLKDFEYK	ILLSQVDLK		HLA-DRB10401	35.1	TSDSFLSEISDFHFM	FLSEISDFH		HLA-DRB10404	34	ISGTKSYRFLTSLQP	YRFLTSLQP		HLA-DRB10405	42.8	CGYVLSPNFKNESVP	YVLSPNFKN		HLA-DRB10701	12.9	RISKKIKILSNGFLE	IKILSNGFL												HLA-DRB11101	31.9	KDRISKKIKILSNGF	ISKKIKILS		HLA-DRB11302	28.7	IPGETILKTESGSVL	ILKTESGSV
HLA-DRB10101	8.6	YSFRFGNNLPVGWND	FRFGNNLPV		HLA-DRB10301	48.2	RILFSSRDFVSFTSS	ILFSSRDFV		HLA-DRB10401	36.1	IETFKYQPNFSIHLN	FKYQPNFSI		HLA-DRB10404	35.2	RISKKIKILSNGFLE	IKILSNGFL		HLA-DRB10405	44	ERYYSSQNDFYSTCS	YYSSQNDFY		HLA-DRB10701	13.5	LVEYSFRFGNNLPVG	FRFGNNLPV												HLA-DRB11101	32.8	FSSVTFRKIFTIDKT	FSSVTFRKI		HLA-DRB11302	31.2	GETILKTESGSVLPG	ILKTESGSV
HLA-DRB10101	8.7	GIVCLFSGTVSVFGI	IVCLFSGTV		HLA-DRB10301	49.9	PRITSDSFLSEISDF	ITSDSFLSE		HLA-DRB10401	38.8	IISGTKSYRFLTSLQ	YRFLTSLQX		HLA-DRB10404	35.9	SYRFLTSLQPGKNVF	YRFLTSLQP		HLA-DRB10405	45.9	LATKGKVRILFSSRD	VRILFSSRD		HLA-DRB10701	13.5	LEIISGTKSYRFLTS	ISGTKSYRF												HLA-DRB11101	35.1	TCSDFFVSNSLKRFC	FFVSNSLKR		HLA-DRB11302	31.3	FNFTQNQAGVIETFK	FTQNQAGVI
HLA-DRB10101	8.8	FQIEEANLTGLFLDG	FQIEEANLT							HLA-DRB10401	39	LWSELYIKILENTDI	IKILENTDI		HLA-DRB10404	37.4	ILNFWSTHQNSGLEP	ILNFWSTHQ		HLA-DRB10405	47.4	SESNLSFCNLDNFQI	FCNLDNFQI		HLA-DRB10701	13.5	NPSVKIHTAPGIVCL	KIHTAPGIV												HLA-DRB11101	35.1	LKDRISKKIKILSNG	ISKKIKILS		HLA-DRB11302	32.2	WISFNFTQNQAGVIE	FTQNQAGVI
HLA-DRB10101	8.8	DFVSFTSSLVLEIPG	FVSFTSSLV							HLA-DRB10401	39.2	CSDFFVSNSLKRFCM	FFVSNSLKR		HLA-DRB10404	38	IKILENTDILKNSMT	IKILENTDI		HLA-DRB10405	47.5	DFVSFTSSLVLEIPG	FVSFTSSLV		HLA-DRB10701	13.6	FKYQPNFSIHLNVSK	FKYQPNFSI												HLA-DRB11101	35.9	KLRRSVIKVKTLSGK	RRSVIKVKT		HLA-DRB11302	33	SIQLNKNLLEDINKD	IQLNKNLLE
HLA-DRB10101	8.8	DRISKKIKILSNGFL	IKILSNGFL							HLA-DRB10401	40.9	TCSDFFVSNSLKRFC	FFVSNSLKR		HLA-DRB10404	38.2	TELELQNILNFWSTH	LQNILNFWS		HLA-DRB10405	47.6	FLEGERYYSSQNDFY	YYSSQNDFY		HLA-DRB10701	13.6	LENTDILKNSMTYLI	LKNSMTYLI												HLA-DRB11101	36	SIHLNVSKFLSLWSE	HLNVSKFLS		HLA-DRB11302	33.3	FSQIQKQNLNIINLC	IQKQNLNII
HLA-DRB10101	9.2	SMTYLIPLGGEGLIG	LIPLGGEGL							HLA-DRB10401	41.5	DFVSFTSSLVLEIPG	FVSFTSSLV		HLA-DRB10404	41.3	NSLKRFCMNPGFSFS	LKRFCMNPG		HLA-DRB10405	48.7	KEILQIYKNSEKNFL	LQIYKNSEK		HLA-DRB10701	13.8	VEYSFRFGNNLPVGW	FRFGNNLPV												HLA-DRB11101	37.2	FLKDRISKKIKILSN	KDRISKKIK		HLA-DRB11302	33.3	ILKNSMTYLIPLGGE	ILKNSMTYL
HLA-DRB10101	9.2	KDWFVLSGSKELDRM	FVLSGSKEL							HLA-DRB10401	42.1	QNDFYSTCSDFFVSN	FYSTCSDFF		HLA-DRB10404	42.6	SKFLSLWSELYIKIL	LSLWSELYI		HLA-DRB10405	49.7	LFHIHSYGNQLSPFP	IHSYGNQLS		HLA-DRB10701	13.9	DFFVSNSLKRFCMNP	FFVSNSLKR												HLA-DRB11101	38	QKLRRSVIKVKTLSG	RRSVIKVKT		HLA-DRB11302	33.6	TWIVPEFNLSNIGKI	FNLSNIGKI
HLA-DRB10101	9.2	EGLIGIPGSSGILIS	LIGIPGSSG							HLA-DRB10401	42.3	NVSKFLSLWSELYIK	FLSLWSELY		HLA-DRB10404	42.9	SNSLKRFCMNPGFSF	LKRFCMNPG		HLA-DRB10405	49.8	YSSQNDFYSTCSDFF	FYSTCSDFF		HLA-DRB10701	14.5	ESVPFSSVTFRKIFT	FSSVTFRKI												HLA-DRB11101	40.5	GSELSYFSWLDLKKK	FSWLDLKKK		HLA-DRB11302	33.6	FFSQIQKQNLNIINL	IQKQNLNII
HLA-DRB10101	9.3	ISGTKSYRFLTSLQP	YRFLTSLQP							HLA-DRB10401	42.3	NWISVFSENSILRPH	VFSENSILR		HLA-DRB10404	43.1	NVFSIGKLICFPNVE	IGKLICFPN							HLA-DRB10701	14.5	FFVSNSLKRFCMNPG	FFVSNSLKR												HLA-DRB11101	41.2	ISDFHFMSPGKRTEI	FHFMSPGKR		HLA-DRB11302	34.1	SQIQKQNLNIINLCK	IQKQNLNII
HLA-DRB10101	9.6	ELYIKILENTDILKN	IKILENTDI							HLA-DRB10401	43.9	GVIETFKYQPNFSIH	FKYQPNFSI		HLA-DRB10404	43.2	VIETFKYQPNFSIHL	FKYQPNFSI							HLA-DRB10701	14.6	KNPSVKIHTAPGIVC	VKIHTAPGI												HLA-DRB11101	42.6	PNFSIHLNVSKFLSL	HLNVSKFLS		HLA-DRB11302	36	FRKIFTIDKTNTIGN	FTIDKTNTI
HLA-DRB10101	9.8	ISDFHFMSPGKRTEI	FHFMSPGKR							HLA-DRB10401	44.2	VSKFLSLWSELYIKI	FLSLWSELY		HLA-DRB10404	43.5	NSILDPWISFNFTQN	WISFNFTQN							HLA-DRB10701	14.9	YSTCSDFFVSNSLKR	FFVSNSLKR												HLA-DRB11101	42.9	ESVPFSSVTFRKIFT	FSSVTFRKI		HLA-DRB11302	36.1	RKIFTIDKTNTIGNG	FTIDKTNTI
HLA-DRB10101	9.9	FLSLWSELYIKILEN	FLSLWSELY							HLA-DRB10401	44.3	ETFKYQPNFSIHLNV	FKYQPNFSI		HLA-DRB10404	43.7	LICFPNVETWIVPEF	LICFPNVET							HLA-DRB10701	15.1	DFYSTCSDFFVSNSL	FYSTCSDFF												HLA-DRB11101	43.1	LRRSVIKVKTLSGKS	VIKVKTLSG		HLA-DRB11302	37.5	PEFNLSNIGKIRLLS	FNLSNIGKI
HLA-DRB10101	10.2	GKVRILFSSRDFVSF	VRILFSSRD							HLA-DRB10401	45	KGKVRILFSSRDFVS	VRILFSSRD		HLA-DRB10404	44.1	IGKIRLLSTDEKNGS	IRLLSTDEK							HLA-DRB10701	15.3	ISGSYSIFSGTQFLI	YSIFSGTQF												HLA-DRB11101	43.3	RRSVIKVKTLSGKSV	VIKVKTLSG		HLA-DRB11302	38.3	ILFRNGIKIPHPRIT	ILFRNGIKI
HLA-DRB10101	10.3	VEYSFRFGNNLPVGW	FRFGNNLPV							HLA-DRB10401	45.6	LVEYSFRFGNNLPVG	FRFGNNLPV		HLA-DRB10404	46.1	IHLNVSKFLSLWSEL	VSKFLSLWS							HLA-DRB10701	15.3	WFVLSGSKELDRMLK	FVLSGSKEL												HLA-DRB11101	44.3	SDFHFMSPGKRTEIS	FHFMSPGKR		HLA-DRB11302	42	SIHLNVSKFLSLWSE	IHLNVSKFL
HLA-DRB10101	10.5	FVSFTSSLVLEIPGN	FVSFTSSLV							HLA-DRB10401	45.7	YKNTIFLKDRISKKI	FLKDRISKK		HLA-DRB10404	47.4	SLKRFCMNPGFSFSN	LKRFCMNPG							HLA-DRB10701	15.9	NPSTFTWSFGDRFLN	FTWSFGDRF												HLA-DRB11101	47.1	FEYKNTIFLKDRISK	IFLKDRISK		HLA-DRB11302	42.2	TFKYQPNFSIHLNVS	YQPNFSIHL
HLA-DRB10101	10.6	SFNFTQNQAGVIETF	FTQNQAGVI							HLA-DRB10401	46.2	WISVFSENSILRPHS	VFSENSILR		HLA-DRB10404	47.9	YRFLTSLQPGKNVFS	YRFLTSLQP							HLA-DRB10701	16	SVPFSSVTFRKIFTI	FSSVTFRKI												HLA-DRB11101	48.7	STCSDFFVSNSLKRF	FFVSNSLKR		HLA-DRB11302	42.9	KIFTIDKTNTIGNGI	FTIDKTNTI
HLA-DRB10101	10.6	SVIKVKTLSGKSVWK	VKTLSGKSV							HLA-DRB10401	46.3	LNVSKFLSLWSELYI	FLSLWSELY		HLA-DRB10404	48.2	IETFKYQPNFSIHLN	FKYQPNFSI							HLA-DRB10701	16.4	EYSFRFGNNLPVGWN	FRFGNNLPV												HLA-DRB11101	48.8	FSVLATKGKVRILFS	FSVLATKGK		HLA-DRB11302	44.2	DFFSQIQKQNLNIIN	IQKQNLNII
HLA-DRB10101	10.7	GGEGLIGIPGSSGIL	LIGIPGSSG							HLA-DRB10401	47.5	TNWISVFSENSILRP	VFSENSILR		HLA-DRB10404	48.7	NIGKIRLLSTDEKNG	IRLLSTDEK							HLA-DRB10701	17.3	TISGSYSIFSGTQFL	YSIFSGTQF												HLA-DRB11101	49	KGKVRILFSSRDFVS	VRILFSSRD		HLA-DRB11302	44.3	PWISFNFTQNQAGVI	FTQNQAGVI
HLA-DRB10101	10.7	QILEIISGTKSYRFL	LEIISGTKS							HLA-DRB10401	47.8	NDFYSTCSDFFVSNS	FYSTCSDFF		HLA-DRB10404	49.6	GVIETFKYQPNFSIH	FKYQPNFSI							HLA-DRB10701	17.5	PSVKIHTAPGIVCLF	KIHTAPGIV																	HLA-DRB11302	44.3	ETILKTESGSVLPGS	ILKTESGSV
HLA-DRB10101	10.8	WISFNFTQNQAGVIE	FNFTQNQAG							HLA-DRB10401	47.8	ITSDSFLSEISDFHF	FLSEISDFH		HLA-DRB10404	50	GKIRLLSTDEKNGSD	IRLLSTDEK							HLA-DRB10701	18	ISKKIKILSNGFLET	IKILSNGFL																	HLA-DRB11302	45.1	TFRKIFTIDKTNTIG	FTIDKTNTI
HLA-DRB10101	10.8	PNFSIHLNVSKFLSL	IHLNVSKFL							HLA-DRB10401	48.4	NVGEFKFFYEPENTF	FFYEPENTF												HLA-DRB10701	18.1	NDFYSTCSDFFVSNS	FYSTCSDFF																	HLA-DRB11302	45.5	FRFGNNLPVGWNDFN	FRFGNNLPV
HLA-DRB10101	11	NKDWFVLSGSKELDR	WFVLSGSKE							HLA-DRB10401	48.6	STCSDFFVSNSLKRF	FFVSNSLKR												HLA-DRB10701	18.3	FNLSNIGKIRLLSTD	FNLSNIGKI																	HLA-DRB11302	46.4	NFTQNQAGVIETFKY	FTQNQAGVI
HLA-DRB10101	11.1	FSIHLNVSKFLSLWS	IHLNVSKFL							HLA-DRB10401	48.8	YSFRFGNNLPVGWND	FRFGNNLPV												HLA-DRB10701	19.1	YSFRFGNNLPVGWND	FRFGNNLPV																	HLA-DRB11302	46.6	LIPGETILKTESGSV	ILKTESGSV
HLA-DRB10101	11.1	IKVKTLSGKSVWKNS	VKTLSGKSV																						HLA-DRB10701	19.3	DFNPSTFTWSFGDRF	FTWSFGDRF																	HLA-DRB11302	46.9	ETFKYQPNFSIHLNV	YQPNFSIHL
HLA-DRB10101	11.2	SSQILEIISGTKSYR	LEIISGTKS																						HLA-DRB10701	19.5	ENTDILKNSMTYLIP	LKNSMTYLI																	HLA-DRB11302	49.4	QIQKQNLNIINLCKN	IQKQNLNII
HLA-DRB10101	11.2	NSMTYLIPLGGEGLI	LIPLGGEGL																						HLA-DRB10701	19.5	FYSTCSDFFVSNSLK	FYSTCSDFF
HLA-DRB10101	11.6	LYIKILENTDILKNS	IKILENTDI																						HLA-DRB10701	20	NTDILKNSMTYLIPL	LKNSMTYLI
HLA-DRB10101	11.6	AGVIETFKYQPNFSI	FKYQPNFSI																						HLA-DRB10701	20.3	IPGETILKTESGSVL	ILKTESGSV
HLA-DRB10101	11.9	SELYIKILENTDILK	IKILENTDI																						HLA-DRB10701	20.3	EIISGTKSYRFLTSL	ISGTKSYRF
HLA-DRB10101	12	LENTDILKNSMTYLI	TDILKNSMT																						HLA-DRB10701	21.4	PSTFTWSFGDRFLNS	FTWSFGDRF
HLA-DRB10101	12.1	TYLIPLGGEGLIGIP	LIPLGGEGL																						HLA-DRB10701	21.6	VSFTSSLVLEIPGNE	FTSSLVLEI
HLA-DRB10101	12.2	LKRFCMNPGFSFSNE	FCMNPGFSF																						HLA-DRB10701	21.8	IQGVLFHIHSYGNQL	LFHIHSYGN
HLA-DRB10101	12.3	GLIGIPGSSGILISG	LIGIPGSSG																						HLA-DRB10701	21.9	VPFSSVTFRKIFTID	FSSVTFRKI
HLA-DRB10101	12.4	FMGFSVLATKGKVRI	FSVLATKGK																						HLA-DRB10701	22.8	QGVLFHIHSYGNQLS	LFHIHSYGN
HLA-DRB10101	12.5	IVCLFSGTVSVFGIS	IVCLFSGTV																						HLA-DRB10701	23.8	SGSYSIFSGTQFLIP	YSIFSGTQF
HLA-DRB10101	12.9	ISGIYPNPSVTTNEW	IYPNPSVTT																						HLA-DRB10701	23.9	ETISGSYSIFSGTQF	YSIFSGTQF
HLA-DRB10101	13.5	FSENSILRPHSTNSF	NSILRPHST																						HLA-DRB10701	24.2	PWISFNFTQNQAGVI	FTQNQAGVI
HLA-DRB10101	13.7	ISFNFTQNQAGVIET	FNFTQNQAG																						HLA-DRB10701	24.4	FVLSGSKELDRMLKK	FVLSGSKEL
HLA-DRB10101	13.9	SFRFGNNLPVGWNDF	FRFGNNLPV																						HLA-DRB10701	24.6	SVKIHTAPGIVCLFS	KIHTAPGIV
HLA-DRB10101	13.9	PWISFNFTQNQAGVI	FNFTQNQAG																						HLA-DRB10701	24.7	VGRFLEFSNSKKEPI	FSNSKKEPI
HLA-DRB10101	13.9	NPSVKIHTAPGIVCL	VKIHTAPGI																						HLA-DRB10701	24.8	GIVCLFSGTVSVFGI	FSGTVSVFG
HLA-DRB10101	14	LDLFQEIQGVLFHIH	FQEIQGVLF																						HLA-DRB10701	25.1	IVCLFSGTVSVFGIS	FSGTVSVFG
HLA-DRB10101	14.1	CNLDNFQIEEANLTG	FQIEEANLT																						HLA-DRB10701	26.1	VCLFSGTVSVFGISV	FSGTVSVFG
HLA-DRB10101	14.6	HTAPGIVCLFSGTVS	IVCLFSGTV																						HLA-DRB10701	26.1	NEGLDLFQEIQGVLF	FQEIQGVLF
HLA-DRB10101	14.8	ATKGKVRILFSSRDF	VRILFSSRD																						HLA-DRB10701	26.4	LIPGETILKTESGSV	ILKTESGSV
HLA-DRB10101	15.3	KKGNLTLKSKEILQI	NLTLKSKEI																						HLA-DRB10701	27.3	GVLFHIHSYGNQLSP	LFHIHSYGN
HLA-DRB10101	15.4	SLKRFCMNPGFSFSN	FCMNPGFSF																						HLA-DRB10701	27.3	RFLEFSNSKKEPICF	FSNSKKEPI
HLA-DRB10101	15.7	GLDLFQEIQGVLFHI	FQEIQGVLF																						HLA-DRB10701	27.4	GRFLEFSNSKKEPIC	FSNSKKEPI
HLA-DRB10101	16	KIKILSNGFLETPIL	IKILSNGFL																						HLA-DRB10701	27.5	EWKNPSVKIHTAPGI	VKIHTAPGI
HLA-DRB10101	16.3	FNFTQNQAGVIETFK	FTQNQAGVI																						HLA-DRB10701	27.6	VTFRKIFTIDKTNTI	FTIDKTNTI
HLA-DRB10101	16.3	KVRILFSSRDFVSFT	VRILFSSRD																						HLA-DRB10701	27.9	PGETILKTESGSVLP	ILKTESGSV
HLA-DRB10101	16.5	SDFHFMSPGKRTEIS	FHFMSPGKR																						HLA-DRB10701	27.9	VLFHIHSYGNQLSPF	LFHIHSYGN
HLA-DRB10101	17.3	ILENTDILKNSMTYL	TDILKNSMT																						HLA-DRB10701	28	IISGTKSYRFLTSLQ	ISGTKSYRF
HLA-DRB10101	17.4	RSVIKVKTLSGKSVW	VKTLSGKSV																						HLA-DRB10701	29.1	PGIVCLFSGTVSVFG	CLFSGTVSV
HLA-DRB10101	17.4	EGLDLFQEIQGVLFH	FQEIQGVLF																						HLA-DRB10701	30.5	PFSSVTFRKIFTIDK	FSSVTFRKI
HLA-DRB10101	17.6	DWFVLSGSKELDRML	FVLSGSKEL																						HLA-DRB10701	30.5	ILSNGFLETPILKRI	FLETPILKR
HLA-DRB10101	17.7	KNSMTYLIPLGGEGL	LIPLGGEGL																						HLA-DRB10701	30.6	NSGECGYVLSPNFKN	YVLSPNFKN
HLA-DRB10101	17.7	ILSNGFLETPILKRI	NGFLETPIL																						HLA-DRB10701	30.8	SFRFGNNLPVGWNDF	FRFGNNLPV
HLA-DRB10101	17.7	MGSYDGNSSISADRF	YDGNSSISA																						HLA-DRB10701	31.1	STFTWSFGDRFLNSG	FTWSFGDRF
HLA-DRB10101	17.8	LVEYSFRFGNNLPVG	FRFGNNLPV																						HLA-DRB10701	31.8	QNILNFWSTHQNSGL	FWSTHQNSG
HLA-DRB10101	17.9	ILEIISGTKSYRFLT	LEIISGTKS																						HLA-DRB10701	32.2	ISGTKSYRFLTSLQP	ISGTKSYRF
HLA-DRB10101	17.9	TPILKRIDGSVFSIL	LKRIDGSVF																						HLA-DRB10701	32.2	ECGYVLSPNFKNESV	YVLSPNFKN
HLA-DRB10101	17.9	KYQPNFSIHLNVSKF	YQPNFSIHL																						HLA-DRB10701	32.3	ILENTDILKNSMTYL	ILKNSMTYL
HLA-DRB10101	18.1	RFLTSLQPGKNVFSI	LTSLQPGKN																						HLA-DRB10701	32.4	SKKIKILSNGFLETP	IKILSNGFL
HLA-DRB10101	18.5	DLELETISGSYSIFS	LETISGSYS																						HLA-DRB10701	33.8	SGECGYVLSPNFKNE	YVLSPNFKN
HLA-DRB10101	18.8	RRSVIKVKTLSGKSV	VIKVKTLSG																						HLA-DRB10701	34.2	WISFNFTQNQAGVIE	FTQNQAGVI
HLA-DRB10101	19	KVKTLSGKSVWKNSA	VKTLSGKSV																						HLA-DRB10701	35.1	PNFSIHLNVSKFLSL	IHLNVSKFL
HLA-DRB10101	19.3	LELETISGSYSIFSG	LETISGSYS																						HLA-DRB10701	35.1	QKLRRSVIKVKTLSG	VIKVKTLSG
HLA-DRB10101	19.3	WFVLSGSKELDRMLK	FVLSGSKEL																						HLA-DRB10701	35.4	CLFSGTVSVFGISVC	FSGTVSVFG
HLA-DRB10101	19.9	LIGIPGSSGILISGI	LIGIPGSSG																						HLA-DRB10701	35.6	NILNFWSTHQNSGLE	FWSTHQNSG
HLA-DRB10101	19.9	WSELYIKILENTDIL	IKILENTDI																						HLA-DRB10701	35.9	LSNGFLETPILKRID	FLETPILKR
HLA-DRB10101	20.1	FCNLDNFQIEEANLT	FQIEEANLT																						HLA-DRB10701	36.3	GECGYVLSPNFKNES	YVLSPNFKN
HLA-DRB10101	20.2	YLIPLGGEGLIGIPG	LIPLGGEGL																						HLA-DRB10701	36.4	TFRKIFTIDKTNTIG	FTIDKTNTI
HLA-DRB10101	20.3	FRFGNNLPVGWNDFN	FRFGNNLPV																						HLA-DRB10701	37.2	CGYVLSPNFKNESVP	YVLSPNFKN
HLA-DRB10101	20.8	TDDLILLKENRTGDS	LILLKENRT																						HLA-DRB10701	37.8	VKIHTAPGIVCLFSG	VKIHTAPGI
HLA-DRB10101	21.7	ISGSYSIFSGTQFLI	YSIFSGTQF																						HLA-DRB10701	38.4	LFHIHSYGNQLSPFP	LFHIHSYGN
HLA-DRB10101	21.8	ASSQILEIISGTKSY	LEIISGTKS																						HLA-DRB10701	38.6	TDILKNSMTYLIPLG	LKNSMTYLI
HLA-DRB10101	22.1	FHFMSPGKRTEISDS	FHFMSPGKR																						HLA-DRB10701	38.9	SNSLKRFCMNPGFSF	FCMNPGFSF
HLA-DRB10101	22.1	PSVKIHTAPGIVCLF	VKIHTAPGI																						HLA-DRB10701	39	GSYSIFSGTQFLIPG	YSIFSGTQF
HLA-DRB10101	22.2	EISDFHFMSPGKRTE	FHFMSPGKR																						HLA-DRB10701	39.1	KILSNGFLETPILKR	FLETPILKR
HLA-DRB10101	22.7	NLSFCNLDNFQIEEA	FCNLDNFQI																						HLA-DRB10701	39.6	FLEFSNSKKEPICFQ	FSNSKKEPI
HLA-DRB10101	23	LEIISGTKSYRFLTS	ISGTKSYRF																						HLA-DRB10701	40.7	YQPNFSIHLNVSKFL	IHLNVSKFL
HLA-DRB10101	23	DLFQEIQGVLFHIHS	FQEIQGVLF																						HLA-DRB10701	40.9	LDYSLYDQASISIQL	DQASISIQL
HLA-DRB10101	23.1	QPNFSIHLNVSKFLS	IHLNVSKFL																						HLA-DRB10701	41	ILNFWSTHQNSGLEP	FWSTHQNSG
HLA-DRB10101	23.1	INKDWFVLSGSKELD	WFVLSGSKE																						HLA-DRB10701	42	EGLDLFQEIQGVLFH	FQEIQGVLF
HLA-DRB10101	23.2	NSLKRFCMNPGFSFS	FCMNPGFSF																						HLA-DRB10701	42.2	FRFGNNLPVGWNDFN	FRFGNNLPV
HLA-DRB10101	23.4	DINKDWFVLSGSKEL	WFVLSGSKE																						HLA-DRB10701	42.3	APGIVCLFSGTVSVF	CLFSGTVSV
HLA-DRB10101	23.5	SFMGFSVLATKGKVR	FSVLATKGK																						HLA-DRB10701	42.5	FSSVTFRKIFTIDKT	FSSVTFRKI
HLA-DRB10101	23.8	WVIWDSMGINSTSQK	WDSMGINST																						HLA-DRB10701	43	GYVLSPNFKNESVPF	YVLSPNFKN
HLA-DRB10101	23.9	ENTDILKNSMTYLIP	TDILKNSMT																						HLA-DRB10701	43.3	KLRRSVIKVKTLSGK	VIKVKTLSG
HLA-DRB10101	24	NEGLDLFQEIQGVLF	FQEIQGVLF																						HLA-DRB10701	43.4	RRSVIKVKTLSGKSV	VIKVKTLSG
HLA-DRB10101	24.1	SIHLNVSKFLSLWSE	IHLNVSKFL																						HLA-DRB10701	45.3	PETNWISVFSENSIL	SVFSENSIL
HLA-DRB10101	24.3	YIKILENTDILKNSM	IKILENTDI																						HLA-DRB10701	45.5	QEIQGVLFHIHSYGN	LFHIHSYGN
HLA-DRB10101	24.4	YSLYDQASISIQLNK	LYDQASISI																						HLA-DRB10701	45.5	ISFNFTQNQAGVIET	FNFTQNQAG
HLA-DRB10101	24.8	SVKIHTAPGIVCLFS	VKIHTAPGI																						HLA-DRB10701	45.8	GLDLFQEIQGVLFHI	FQEIQGVLF
HLA-DRB10101	25.2	DFHFMSPGKRTEISD	FHFMSPGKR																						HLA-DRB10701	45.9	TAPGIVCLFSGTVSV	CLFSGTVSV
HLA-DRB10101	25.3	DYSLYDQASISIQLN	LYDQASISI																						HLA-DRB10701	46	FRKIFTIDKTNTIGN	FTIDKTNTI
HLA-DRB10101	25.3	LGGEGLIGIPGSSGI	LIGIPGSSG																						HLA-DRB10701	46.4	NFSIHLNVSKFLSLW	IHLNVSKFL
HLA-DRB10101	25.4	VPEFNLSNIGKIRLL	FNLSNIGKI																						HLA-DRB10701	47.5	EIQGVLFHIHSYGNQ	LFHIHSYGN
HLA-DRB10101	25.5	YKNTIFLKDRISKKI	TIFLKDRIS																						HLA-DRB10701	48	YVLSPNFKNESVPFS	YVLSPNFKN
HLA-DRB10101	25.7	KGNLTLKSKEILQIY	NLTLKSKEI																						HLA-DRB10701	48.2	TFTWSFGDRFLNSGE	FTWSFGDRF
HLA-DRB10101	25.8	CSDFFVSNSLKRFCM	FFVSNSLKR																						HLA-DRB10701	48.9	SFTSSLVLEIPGNES	FTSSLVLEI
HLA-DRB10101	25.8	IHTAPGIVCLFSGTV	IVCLFSGTV																						HLA-DRB10701	49.3	KKIKILSNGFLETPI	IKILSNGFL
HLA-DRB10101	26.1	LISGIYPNPSVTTNE	IYPNPSVTT
HLA-DRB10101	26.5	MGFSVLATKGKVRIL	FSVLATKGK
HLA-DRB10101	26.6	SGIYPNPSVTTNEWF	IYPNPSVTT
HLA-DRB10101	27.1	LDYSLYDQASISIQL	LYDQASISI
HLA-DRB10101	27.4	RLVEYSFRFGNNLPV	FRFGNNLPV
HLA-DRB10101	27.5	KRFCMNPGFSFSNET	FCMNPGFSF
HLA-DRB10101	27.6	LFQEIQGVLFHIHSY	FQEIQGVLF
HLA-DRB10101	28.4	SDFFVSNSLKRFCMN	FVSNSLKRF
HLA-DRB10101	28.6	SGSYSIFSGTQFLIP	YSIFSGTQF
HLA-DRB10101	28.6	SGTQFLIPGETILKT	QFLIPGETI
HLA-DRB10101	28.7	ILISGIYPNPSVTTN	IYPNPSVTT
HLA-DRB10101	28.9	WLDTKILKPGEILTL	TKILKPGEI
HLA-DRB10101	29.1	ETILKTESGSVLPGS	LKTESGSVL
HLA-DRB10101	29.4	FIEIDSGSASSQILE	IDSGSASSQ
HLA-DRB10101	29.8	PILKRIDGSVFSILF	LKRIDGSVF
HLA-DRB10101	30	GILISGIYPNPSVTT	ISGIYPNPS
HLA-DRB10101	30.4	LSFCNLDNFQIEEAN	FCNLDNFQI
HLA-DRB10101	30.5	SPNFKNESVPFSSVT	FKNESVPFS
HLA-DRB10101	30.5	RFIEIDSGSASSQIL	IDSGSASSQ
HLA-DRB10101	30.8	GFSVLATKGKVRILF	VLATKGKVR
HLA-DRB10101	31.2	SEISDFHFMSPGKRT	FHFMSPGKR
HLA-DRB10101	31.4	KILSNGFLETPILKR	NGFLETPIL
HLA-DRB10101	31.8	NTDILKNSMTYLIPL	TDILKNSMT
HLA-DRB10101	32.7	TNEWFSICNLGSGSV	WFSICNLGS
HLA-DRB10101	32.8	VFSENSILRPHSTNS	NSILRPHST
HLA-DRB10101	33.2	KNPSVKIHTAPGIVC	VKIHTAPGI
HLA-DRB10101	33.5	SENSILRPHSTNSFM	NSILRPHST
HLA-DRB10101	33.7	VKTLSGKSVWKNSAL	VKTLSGKSV
HLA-DRB10101	34.6	FSGTQFLIPGETILK	QFLIPGETI
HLA-DRB10101	34.9	IKILSNGFLETPILK	IKILSNGFL
HLA-DRB10101	35.3	KKKGNLTLKSKEILQ	NLTLKSKEI
HLA-DRB10101	35.5	QDLELETISGSYSIF	LETISGSYS
HLA-DRB10101	35.8	YQPNFSIHLNVSKFL	IHLNVSKFL
HLA-DRB10101	36	LSNGFLETPILKRID	NGFLETPIL
HLA-DRB10101	36.5	ECGYVLSPNFKNESV	YVLSPNFKN
HLA-DRB10101	36.6	SVFSILFRNGIKIPH	ILFRNGIKI
HLA-DRB10101	37.1	LATKGKVRILFSSRD	VRILFSSRD
HLA-DRB10101	37.4	KILENTDILKNSMTY	TDILKNSMT
HLA-DRB10101	37.6	SNSLKRFCMNPGFSF	FCMNPGFSF
HLA-DRB10101	37.7	DPWISFNFTQNQAGV	FNFTQNQAG
HLA-DRB10101	37.8	SSLVLEIPGNESVLT	VLEIPGNES
HLA-DRB10101	38.2	GSYDGNSSISADRFI	YDGNSSISA
HLA-DRB10101	38.7	ETNWISVFSENSILR	WISVFSENS
HLA-DRB10101	39.5	DGSVFSILFRNGIKI	FSILFRNGI
HLA-DRB10101	40	ILKRIDGSVFSILFR	LKRIDGSVF
HLA-DRB10101	40.4	NLTGLFLDGKLNSKH	GLFLDGKLN
HLA-DRB10101	40.5	DDLILLKENRTGDSI	LILLKENRT
HLA-DRB10101	40.9	STNSFMGFSVLATKG	SFMGFSVLA
HLA-DRB10101	40.9	ETDDLILLKENRTGD	LILLKENRT
HLA-DRB10101	40.9	VRILFSSRDFVSFTS	VRILFSSRD
HLA-DRB10101	41.4	DLILLKENRTGDSIS	LILLKENRT
HLA-DRB10101	41.6	NFTQNQAGVIETFKY	FTQNQAGVI
HLA-DRB10101	42	AETDDLILLKENRTG	LILLKENRT
HLA-DRB10101	43.4	GTQFLIPGETILKTE	QFLIPGETI
HLA-DRB10101	43.9	FPFLYKEYSENLNSI	LYKEYSENL
HLA-DRB10101	44	LILLKENRTGDSISD	LILLKENRT
HLA-DRB10101	44.3	LIPLGGEGLIGIPGS	LIPLGGEGL
HLA-DRB10101	44.7	FLTSLQPGKNVFSIG	LTSLQPGKN
HLA-DRB10101	44.7	WMGSYDGNSSISADR	YDGNSSISA
HLA-DRB10101	44.8	TNSFMGFSVLATKGK	FMGFSVLAT
HLA-DRB10101	45.1	VCLFSGTVSVFGISV	FSGTVSVFG
HLA-DRB10101	45.2	VFSILFRNGIKIPHP	ILFRNGIKI
HLA-DRB10101	45.3	IKILENTDILKNSMT	IKILENTDI
HLA-DRB10101	45.7	DWVIWDSMGINSTSQ	WDSMGINST
HLA-DRB10101	46.5	TILKTESGSVLPGSE	LKTESGSVL
HLA-DRB10101	47.2	GETILKTESGSVLPG	LKTESGSVL
HLA-DRB10101	47.5	WKNPSVKIHTAPGIV	VKIHTAPGI
HLA-DRB10101	48.3	NSFMGFSVLATKGKV	FSVLATKGK
HLA-DRB10101	48.4	LFSGTVSVFGISVCF	TVSVFGISV
HLA-DRB10101	48.5	FQEIQGVLFHIHSYG	FQEIQGVLF
HLA-DRB10101	48.7	GSVFSILFRNGIKIP	FSILFRNGI
HLA-DRB10101	49	ETPILKRIDGSVFSI	LKRIDGSVF
HLA-DRB10101	49	HSTNSFMGFSVLATK	SFMGFSVLA
HLA-DRB10101	49.8	FVLSGSKELDRMLKK	FVLSGSKEL
HLA-DRB10101	49.8	TISGSYSIFSGTQFL	YSIFSGTQF
HLA-DRB10101	49.9	IHLNVSKFLSLWSEL	IHLNVSKFL
HLA-DRB10101	50	LDTKILKPGEILTLG	TKILKPGEI
[truncated: 16 more columns]

## Sheet: LIC12048
Allele	affinity(nM)	peptide	core		Allele	affinity(nM)	peptide	core		Allele	affinity(nM)	peptide	core		Allele	affinity(nM)	peptide	core		Allele	affinity(nM)	peptide	core		Allele	affinity(nM)	peptide	core		Allele	affinity(nM)	peptide	core		Allele	affinity(nM)	peptide	core		Allele	affinity(nM)	peptide	core		Allele	affinity(nM)	peptide	core
HLA-DRB10101	4.1	YSGLVRLTAPSGKSY	LVRLTAPSG		HLA-DRB10301	6.1	SEALIANRPQMVFMP	LIANRPQMV		HLA-DRB10401	9.9	GDNFFIQGDSTNYKV	FIQGDSTNY		HLA-DRB10404	7.4	ITIWSFVGNQNLIGY	ITIWSFVGN		HLA-DRB10405	15.8	IGYPYFYIPTYQIDI	YFYIPTYQI		HLA-DRB10701	1.7	TVYSSVYNLTTGTKI	YNLTTGTKI		HLA-DRB10802	46.8	TLKIQILKNSSNQSD	IQILKNSSN		HLA-DRB10901	16.9	ADYRNMSFSGSILSG	RNMSFSGSI		HLA-DRB11101	8	PLHFSQVRKLKGEAG	FSQVRKLKG		HLA-DRB11302	3	IKNLSVNMPVKISNI	LSVNMPVKI
HLA-DRB10101	4.2	FDPWRGVVAAPILKG	WRGVVAAPI		HLA-DRB10301	6.9	VSEALIANRPQMVFM	LIANRPQMV		HLA-DRB10401	9.9	DNFFIQGDSTNYKVV	FIQGDSTNY		HLA-DRB10404	7.5	NITIWSFVGNQNLIG	WSFVGNQNL		HLA-DRB10405	16	GYPYFYIPTYQIDIA	YFYIPTYQI		HLA-DRB10701	1.8	VYSSVYNLTTGTKIG	YNLTTGTKI		HLA-DRB10802	48.1	LVKLYIRPSLNSAYR	LYIRPSLNS		HLA-DRB10901	19.9	TADYRNMSFSGSILS	RNMSFSGSI		HLA-DRB11101	8.1	WPLHFSQVRKLKGEA	FSQVRKLKG		HLA-DRB11302	3.1	YIKNLSVNMPVKISN	LSVNMPVKI
HLA-DRB10101	4.5	RFDPWRGVVAAPILK	WRGVVAAPI		HLA-DRB10301	7.7	EALIANRPQMVFMPG	LIANRPQMV		HLA-DRB10401	11.3	NFFIQGDSTNYKVVQ	FIQGDSTNY		HLA-DRB10404	8.5	GNITIWSFVGNQNLI	WSFVGNQNL		HLA-DRB10405	17.5	YPYFYIPTYQIDIAA	YFYIPTYQI		HLA-DRB10701	1.8	YSSVYNLTTGTKIGS	YNLTTGTKI		HLA-DRB10802	49.5	SLVKLYIRPSLNSAY	VKLYIRPSL		HLA-DRB10901	23.5	GNPFNINSAASTGSY	FNINSAAST		HLA-DRB11101	8.8	LHFSQVRKLKGEAGV	FSQVRKLKG		HLA-DRB11302	3.1	LYIKNLSVNMPVKIS	LSVNMPVKI
HLA-DRB10101	4.7	LDRLIQIDAPKTTSM	LIQIDAPKT		HLA-DRB10301	9.6	SPLIERDYTIRAKIK	IERDYTIRA		HLA-DRB10401	11.9	PYQYFTNFTYNPQVS	FTNFTYNPQ		HLA-DRB10404	9.2	TLKIQILKNSSNQSD	IQILKNSSN		HLA-DRB10405	18.4	GSLKYGLNNFFVSPL	KYGLNNFFV		HLA-DRB10701	2	SSVYNLTTGTKIGSD	YNLTTGTKI		HLA-DRB10802	49.8	VTLKIQILKNSSNQS	IQILKNSSN		HLA-DRB10901	23.7	DYRNMSFSGSILSGN	RNMSFSGSI		HLA-DRB11101	10	IWPLHFSQVRKLKGE	FSQVRKLKG		HLA-DRB11302	3.2	KNLSVNMPVKISNIL	LSVNMPVKI
HLA-DRB10101	4.7	SGLVRLTAPSGKSYR	LVRLTAPSG		HLA-DRB10301	9.9	VSPLIERDYTIRAKI	IERDYTIRA		HLA-DRB10401	12.9	GPYQYFTNFTYNPQV	YQYFTNFTY		HLA-DRB10404	10.2	VTLKIQILKNSSNQS	IQILKNSSN		HLA-DRB10405	18.5	SLKYGLNNFFVSPLI	KYGLNNFFV		HLA-DRB10701	2.1	SVYNLTTGTKIGSDQ	YNLTTGTKI							HLA-DRB10901	24.5	MTADYRNMSFSGSIL	RNMSFSGSI		HLA-DRB11101	12.6	TIWPLHFSQVRKLKG	FSQVRKLKG		HLA-DRB11302	3.4	ALYIKNLSVNMPVKI	LSVNMPVKI
HLA-DRB10101	4.8	LYSGLVRLTAPSGKS	LVRLTAPSG		HLA-DRB10301	10.8	IVSEALIANRPQMVF	LIANRPQMV		HLA-DRB10401	12.9	VGDNFFIQGDSTNYK	FIQGDSTNY		HLA-DRB10404	10.5	LKIQILKNSSNQSDQ	IQILKNSSN		HLA-DRB10405	18.6	AGYVPFYYSYDVAIG	YVPFYYSYD		HLA-DRB10701	2.3	VYNLTTGTKIGSDQT	YNLTTGTKI							HLA-DRB10901	28.1	LGNPFNINSAASTGS	FNINSAAST		HLA-DRB11101	13.2	FLYSGLVRLTAPSGK	YSGLVRLTA		HLA-DRB11302	4.7	NLSVNMPVKISNILC	LSVNMPVKI
HLA-DRB10101	5	PWRGVVAAPILKGVD	WRGVVAAPI		HLA-DRB10301	12.7	SFRLRNDDYSLFEVE	LRNDDYSLF		HLA-DRB10401	13.7	AALYIKNLSVNMPVK	IKNLSVNMP		HLA-DRB10404	10.9	GGNITIWSFVGNQNL	WSFVGNQNL		HLA-DRB10405	19.2	LIGYPYFYIPTYQID	YFYIPTYQI		HLA-DRB10701	2.8	YNLTTGTKIGSDQTL	YNLTTGTKI							HLA-DRB10901	28.5	AIVWNHFVGSATLMS	WNHFVGSAT		HLA-DRB11101	13.4	NFLYSGLVRLTAPSG	YSGLVRLTA		HLA-DRB11302	5.8	LSVNMPVKISNILCS	LSVNMPVKI
HLA-DRB10101	5	DPWRGVVAAPILKGV	WRGVVAAPI		HLA-DRB10301	13.4	ELKIKLDKTKYLSPN	IKLDKTKYL		HLA-DRB10401	14.3	GKSYRLESTNTDFPI	YRLESTNTD		HLA-DRB10404	11.7	PVTLKIQILKNSSNQ	IQILKNSSN		HLA-DRB10405	20	PGSLKYGLNNFFVSP	LKYGLNNFF		HLA-DRB10701	4.5	RRFDPWRGVVAAPIL	WRGVVAAPI							HLA-DRB10901	29.5	IVWNHFVGSATLMSS	WNHFVGSAT		HLA-DRB11101	14.1	LYSGLVRLTAPSGKS	YSGLVRLTA		HLA-DRB11302	7.6	AALYIKNLSVNMPVK	KNLSVNMPV
HLA-DRB10101	5.3	RRFDPWRGVVAAPIL	WRGVVAAPI		HLA-DRB10301	13.8	ISTFTVDGPKEFQIS	FTVDGPKEF		HLA-DRB10401	15	SGKSYRLESTNTDFP	YRLESTNTD		HLA-DRB10404	12.4	NYKVVQVLPVAQDGS	VQVLPVAQD		HLA-DRB10405	20.1	YVPFYYSYDVAIGND	YYSYDVAIG		HLA-DRB10701	4.8	IGYPYFYIPTYQIDI	YFYIPTYQI							HLA-DRB10901	31.2	VWNHFVGSATLMSSS	FVGSATLMS		HLA-DRB11101	15.2	WDLVLGTRRTIWGRV	LVLGTRRTI		HLA-DRB11302	8.6	SEALIANRPQMVFMP	LIANRPQMV
HLA-DRB10101	5.5	WRGVVAAPILKGVDS	WRGVVAAPI		HLA-DRB10301	14.2	FVSPLIERDYTIRAK	IERDYTIRA		HLA-DRB10401	15.5	TGPYQYFTNFTYNPQ	YQYFTNFTY		HLA-DRB10404	13.1	TNYKVVQVLPVAQDG	VQVLPVAQD		HLA-DRB10405	21.2	GAGYVPFYYSYDVAI	YVPFYYSYD		HLA-DRB10701	5	RFDPWRGVVAAPILK	WRGVVAAPI							HLA-DRB10901	31.5	SSVYNLTTGTKIGSD	YNLTTGTKI		HLA-DRB11101	15.2	TWDLVLGTRRTIWGR	LVLGTRRTI		HLA-DRB11302	9.1	VSEALIANRPQMVFM	LIANRPQMV
HLA-DRB10101	5.5	IFLKVLDLQAGQLLY	VLDLQAGQL		HLA-DRB10301	15.3	GTKIGSDQTLISEAT	IGSDQTLIS		HLA-DRB10401	15.7	ALYIKNLSVNMPVKI	IKNLSVNMP		HLA-DRB10404	14.1	HTVYSSVYNLTTGTK	YSSVYNLTT		HLA-DRB10405	21.2	NPGSLKYGLNNFFVS	LKYGLNNFF		HLA-DRB10701	5.3	NLIGYPYFYIPTYQI	YFYIPTYQI							HLA-DRB10901	32.5	NPFNINSAASTGSYI	FNINSAAST		HLA-DRB11101	16.7	SNFLYSGLVRLTAPS	YSGLVRLTA		HLA-DRB11302	9.8	EALIANRPQMVFMPG	LIANRPQMV
HLA-DRB10101	5.6	GLVRLTAPSGKSYRL	LVRLTAPSG		HLA-DRB10301	15.5	SSFRLRNDDYSLFEV	LRNDDYSLF		HLA-DRB10401	16	RAALYIKNLSVNMPV	IKNLSVNMP		HLA-DRB10404	14.1	YKVVQVLPVAQDGSF	VQVLPVAQD		HLA-DRB10405	21.6	GYVPFYYSYDVAIGN	YYSYDVAIG		HLA-DRB10701	5.5	GTTLDFISQTYTLCV	ISQTYTLCV							HLA-DRB10901	32.7	YSSVYNLTTGTKIGS	YNLTTGTKI		HLA-DRB11101	17	HFSQVRKLKGEAGVP	FSQVRKLKG		HLA-DRB11302	10.2	RAALYIKNLSVNMPV	YIKNLSVNM
HLA-DRB10101	5.6	GYPYFYIPTYQIDIA	YFYIPTYQI		HLA-DRB10301	16.1	TGTKIGSDQTLISEA	IGSDQTLIS		HLA-DRB10401	16	YQYFTNFTYNPQVSS	FTNFTYNPQ		HLA-DRB10404	14.6	SHTVYSSVYNLTTGT	YSSVYNLTT		HLA-DRB10405	23.5	VWNHFVGSATLMSSS	FVGSATLMS		HLA-DRB10701	5.6	GYPYFYIPTYQIDIA	YFYIPTYQI							HLA-DRB10901	33.8	YSGLVRLTAPSGKSY	LVRLTAPSG		HLA-DRB11101	19.1	ISLVKLYIRPSLNSA	LVKLYIRPS		HLA-DRB11302	11.5	IVSEALIANRPQMVF	LIANRPQMV
HLA-DRB10101	5.8	FLYSGLVRLTAPSGK	LVRLTAPSG		HLA-DRB10301	17.1	TNVWIADYPQIETTI	WIADYPQIE		HLA-DRB10401	16.1	KSYRLESTNTDFPIS	YRLESTNTD		HLA-DRB10404	14.6	STNYKVVQVLPVAQD	VQVLPVAQD		HLA-DRB10405	23.8	TLKIQILKNSSNQSD	IQILKNSSN		HLA-DRB10701	5.9	VRRFDPWRGVVAAPI	WRGVVAAPI							HLA-DRB10901	36.6	NFLYSGLVRLTAPSG	LVRLTAPSG		HLA-DRB11101	19.1	SLVKLYIRPSLNSAY	LVKLYIRPS		HLA-DRB11302	13.9	GSYIVKAKNGKAVIV	IVKAKNGKA
HLA-DRB10101	6.1	FLKVLDLQAGQLLYP	VLDLQAGQL		HLA-DRB10301	17.2	VELKIKLDKTKYLSP	IKLDKTKYL		HLA-DRB10401	16.4	FFIQGDSTNYKVVQV	IQGDSTNYK		HLA-DRB10404	15.1	PPVTLKIQILKNSSN	IQILKNSSN		HLA-DRB10405	24.8	VPFYYSYDVAIGNDR	YYSYDVAIG		HLA-DRB10701	6.3	TLDFISQTYTLCVQL	ISQTYTLCV							HLA-DRB10901	38.2	LYSGLVRLTAPSGKS	LVRLTAPSG		HLA-DRB11101	20	DLVLGTRRTIWGRVS	LVLGTRRTI		HLA-DRB11302	15.6	ALIANRPQMVFMPGA	LIANRPQMV
HLA-DRB10101	6.2	DSTNYKVVQVLPVAQ	YKVVQVLPV		HLA-DRB10301	17.3	FRLRNDDYSLFEVEV	LRNDDYSLF		HLA-DRB10401	19	PSGKSYRLESTNTDF	YRLESTNTD		HLA-DRB10404	15.7	DSHTVYSSVYNLTTG	YSSVYNLTT		HLA-DRB10405	24.9	WNHFVGSATLMSSSY	FVGSATLMS		HLA-DRB10701	6.3	YPYFYIPTYQIDIAA	YFYIPTYQI							HLA-DRB10901	39.3	ALGNPFNINSAASTG	FNINSAAST		HLA-DRB11101	20.8	YSGLVRLTAPSGKSY	LVRLTAPSG		HLA-DRB11302	15.6	SYIVKAKNGKAVIVW	VKAKNGKAV
HLA-DRB10101	6.4	STNYKVVQVLPVAQD	YKVVQVLPV		HLA-DRB10301	17.7	PLIERDYTIRAKIKY	IERDYTIRA		HLA-DRB10401	19.2	QYFTNFTYNPQVSSD	FTNFTYNPQ		HLA-DRB10404	16.8	AALYIKNLSVNMPVK	ALYIKNLSV		HLA-DRB10405	25.1	SHTVYSSVYNLTTGT	YSSVYNLTT		HLA-DRB10701	6.4	LIGYPYFYIPTYQID	YFYIPTYQI							HLA-DRB10901	40.3	SVYNLTTGTKIGSDQ	YNLTTGTKI		HLA-DRB11101	21.7	AISLVKLYIRPSLNS	LVKLYIRPS		HLA-DRB11302	16.1	TIVSEALIANRPQMV	LIANRPQMV
HLA-DRB10101	6.4	QLDRLIQIDAPKTTS	LIQIDAPKT		HLA-DRB10301	17.9	STFTVDGPKEFQIST	FTVDGPKEF		HLA-DRB10401	19.6	LYIKNLSVNMPVKIS	IKNLSVNMP		HLA-DRB10404	17.2	MYRVTAFDTPNVSNP	VTAFDTPNV		HLA-DRB10405	25.4	VTLKIQILKNSSNQS	IQILKNSSN		HLA-DRB10701	6.4	TTLDFISQTYTLCVQ	ISQTYTLCV							HLA-DRB10901	41.1	AGAIWLAAEPVKTQV	WLAAEPVKT		HLA-DRB11101	22.6	TTWDLVLGTRRTIWG	LVLGTRRTI		HLA-DRB11302	16.2	GYKVDLANPGSLKYG	VDLANPGSL
HLA-DRB10101	6.5	RLIQIDAPKTTSMYV	LIQIDAPKT		HLA-DRB10301	18	ALIANRPQMVFMPGA	LIANRPQMV		HLA-DRB10401	20.2	NVGDNFFIQGDSTNY	FIQGDSTNY		HLA-DRB10404	17.8	RAALYIKNLSVNMPV	IKNLSVNMP		HLA-DRB10405	25.5	SYDLVYISFKDFIKV	YISFKDFIK		HLA-DRB10701	6.5	FDPWRGVVAAPILKG	WRGVVAAPI							HLA-DRB10901	41.3	FLYSGLVRLTAPSGK	LVRLTAPSG		HLA-DRB11101	23.3	LVKLYIRPSLNSAYR	LVKLYIRPS		HLA-DRB11302	16.5	RGYKVDLANPGSLKY	VDLANPGSL
HLA-DRB10101	6.5	DRLIQIDAPKTTSMY	LIQIDAPKT		HLA-DRB10301	18.4	DISTFTVDGPKEFQI	FTVDGPKEF		HLA-DRB10401	22.2	DTGPYQYFTNFTYNP	YQYFTNFTY		HLA-DRB10404	17.9	PYVVELTNLNTAEVE	VVELTNLNT		HLA-DRB10405	25.7	IVWNHFVGSATLMSS	FVGSATLMS		HLA-DRB10701	6.8	AIVWNHFVGSATLMS	FVGSATLMS							HLA-DRB10901	41.9	YRNMSFSGSILSGNK	RNMSFSGSI		HLA-DRB11101	24.1	FKDFIKVEQKFGTNP	FIKVEQKFG		HLA-DRB11302	17.5	TGSYIVKAKNGKAVI	IVKAKNGKA
HLA-DRB10101	6.7	RTALVKVYGPGVREM	LVKVYGPGV		HLA-DRB10301	18.5	LKIKLDKTKYLSPNF	IKLDKTKYL		HLA-DRB10401	24.1	DNLYVSVRDLTNLST	YVSVRDLTN		HLA-DRB10404	18.1	REMYRVTAFDTPNVS	VTAFDTPNV		HLA-DRB10405	26.1	YDLVYISFKDFIKVE	YISFKDFIK		HLA-DRB10701	7.2	ALYIKNLSVNMPVKI	KNLSVNMPV							HLA-DRB10901	42.6	QMTADYRNMSFSGSI	RNMSFSGSI		HLA-DRB11101	25.5	FSNFLYSGLVRLTAP	YSGLVRLTA		HLA-DRB11302	18.6	GNPFNINSAASTGSY	FNINSAAST
HLA-DRB10101	6.7	IGYPYFYIPTYQIDI	YFYIPTYQI		HLA-DRB10301	21.2	TTGTKIGSDQTLISE	IGSDQTLIS		HLA-DRB10401	24.2	NLYVSVRDLTNLSTI	YVSVRDLTN		HLA-DRB10404	18.3	GPYVVELTNLNTAEV	VVELTNLNT		HLA-DRB10405	26.2	PYQYFTNFTYNPQVS	FTNFTYNPQ		HLA-DRB10701	7.8	DPWRGVVAAPILKGV	WRGVVAAPI							HLA-DRB10901	42.9	GAIWLAAEPVKTQVN	WLAAEPVKT		HLA-DRB11101	27.9	KDFIKVEQKFGTNPL	FIKVEQKFG		HLA-DRB11302	18.8	LIANRPQMVFMPGAG	LIANRPQMV
HLA-DRB10101	6.7	TYTLCVQLPTLSTSV	CVQLPTLST		HLA-DRB10301	22.5	LTNVWIADYPQIETT	WIADYPQIE		HLA-DRB10401	25.6	VRAALYIKNLSVNMP	YIKNLSVNM		HLA-DRB10404	18.4	VRAALYIKNLSVNMP	ALYIKNLSV		HLA-DRB10405	26.8	HTVYSSVYNLTTGTK	YSSVYNLTT		HLA-DRB10701	7.9	QGDSTNYKVVQVLPV	YKVVQVLPV							HLA-DRB10901	43.7	WNHFVGSATLMSSSY	FVGSATLMS		HLA-DRB11101	29.1	TKTYQANARILRLDT	YQANARILR		HLA-DRB11302	19.5	YIVKAKNGKAVIVWD	VKAKNGKAV
HLA-DRB10101	6.7	DIFLKVLDLQAGQLL	VLDLQAGQL		HLA-DRB10301	23	RVELKIKLDKTKYLS	IKLDKTKYL		HLA-DRB10401	26.6	TFKDYVIDLSESAPK	YVIDLSESA		HLA-DRB10404	18.5	QGGNITIWSFVGNQN	ITIWSFVGN		HLA-DRB10405	27	GPYQYFTNFTYNPQV	FTNFTYNPQ		HLA-DRB10701	7.9	IVWNHFVGSATLMSS	FVGSATLMS							HLA-DRB10901	43.8	AAIVWNHFVGSATLM	WNHFVGSAT		HLA-DRB11101	30.1	SFKDFIKVEQKFGTN	FIKVEQKFG		HLA-DRB11302	22.2	IRGYKVDLANPGSLK	VDLANPGSL
HLA-DRB10101	6.9	GDSTNYKVVQVLPVA	YKVVQVLPV		HLA-DRB10301	23.4	DRLIQIDAPKTTSMY	IQIDAPKTT		HLA-DRB10401	27.2	TLKIQILKNSSNQSD	IQILKNSSN		HLA-DRB10404	18.6	IMIVDYTMTHVADSN	IMIVDYTMT		HLA-DRB10405	27	NLIGYPYFYIPTYQI	YFYIPTYQI		HLA-DRB10701	8.3	LYIKNLSVNMPVKIS	KNLSVNMPV							HLA-DRB10901	44.2	VYSSVYNLTTGTKIG	YNLTTGTKI		HLA-DRB11101	30.7	LVLGTRRTIWGRVSD	LVLGTRRTI		HLA-DRB11302	22.5	YKVDLANPGSLKYGL	VDLANPGSL
HLA-DRB10101	6.9	YPYFYIPTYQIDIAA	YFYIPTYQI		HLA-DRB10301	23.4	FFVSPLIERDYTIRA	IERDYTIRA		HLA-DRB10401	28	GDNLYVSVRDLTNLS	YVSVRDLTN		HLA-DRB10404	18.7	YRVTAFDTPNVSNPC	VTAFDTPNV		HLA-DRB10405	27.1	LKIQILKNSSNQSDQ	IQILKNSSN		HLA-DRB10701	8.4	LDFISQTYTLCVQLP	ISQTYTLCV							HLA-DRB10901	46.1	LAGAIWLAAEPVKTQ	WLAAEPVKT		HLA-DRB11101	32.1	PAISLVKLYIRPSLN	LVKLYIRPS		HLA-DRB11302	23.8	NPFNINSAASTGSYI	FNINSAAST
HLA-DRB10101	7	LVRLTAPSGKSYRLE	LVRLTAPSG		HLA-DRB10301	24.1	QGQMTADYRNMSFSG	MTADYRNMS		HLA-DRB10401	28	LYVSVRDLTNLSTIV	YVSVRDLTN		HLA-DRB10404	18.8	EMYRVTAFDTPNVSN	VTAFDTPNV		HLA-DRB10405	28.4	DSHTVYSSVYNLTTG	YSSVYNLTT		HLA-DRB10701	8.6	PYFYIPTYQIDIAAN	YFYIPTYQI							HLA-DRB10901	46.6	PFNINSAASTGSYIV	FNINSAAST		HLA-DRB11101	32.6	LTTWDLVLGTRRTIW	LVLGTRRTI		HLA-DRB11302	25.1	NWMGIYNEGVALWNS	GIYNEGVAL
HLA-DRB10101	7.1	GAIWLAAEPVKTQVN	WLAAEPVKT		HLA-DRB10301	24.9	NVWIADYPQIETTIA	WIADYPQIE		HLA-DRB10401	28.2	VTLKIQILKNSSNQS	IQILKNSSN		HLA-DRB10404	19	ALYIKNLSVNMPVKI	IKNLSVNMP		HLA-DRB10405	28.6	YQYFTNFTYNPQVSS	FTNFTYNPQ		HLA-DRB10701	8.6	RAALYIKNLSVNMPV	KNLSVNMPV							HLA-DRB10901	48.6	ALYIKNLSVNMPVKI	YIKNLSVNM		HLA-DRB11101	32.6	GSFDVQLDRLIQIDA	DVQLDRLIQ		HLA-DRB11302	25.2	EPVKTQVNNEGIPVK	QVNNEGIPV
HLA-DRB10101	7.1	RPQMVFMPGAGYVPF	MVFMPGAGY		HLA-DRB10301	25.3	SQGQMTADYRNMSFS	MTADYRNMS		HLA-DRB10401	29.6	APSGKSYRLESTNTD	YRLESTNTD		HLA-DRB10404	19.5	TIWSFVGNQNLIGYP	WSFVGNQNL		HLA-DRB10405	28.6	DSYDLVYISFKDFIK	YISFKDFIK		HLA-DRB10701	8.7	PWRGVVAAPILKGVD	WRGVVAAPI							HLA-DRB10901	49.1	SGLVRLTAPSGKSYR	LVRLTAPSG		HLA-DRB11101	33.3	SGLVRLTAPSGKSYR	LVRLTAPSG		HLA-DRB11302	25.5	LGNPFNINSAASTGS	FNINSAAST
HLA-DRB10101	7.5	VSEALIANRPQMVFM	LIANRPQMV		HLA-DRB10301	25.3	TKIGSDQTLISEATR	IGSDQTLIS		HLA-DRB10401	30.1	NHFVGSATLMSSSYP	FVGSATLMS		HLA-DRB10404	19.6	VREMYRVTAFDTPNV	VTAFDTPNV		HLA-DRB10405	28.7	RAALYIKNLSVNMPV	ALYIKNLSV		HLA-DRB10701	8.8	GDSTNYKVVQVLPVA	YKVVQVLPV							HLA-DRB10901	49.6	TVYSSVYNLTTGTKI	YNLTTGTKI		HLA-DRB11101	33.6	HLVYAWNVRLPSGGD	YAWNVRLPS		HLA-DRB11302	25.5	KAVIVWDNGDNLYVS	IVWDNGDNL
HLA-DRB10101	7.5	YTLCVQLPTLSTSVD	CVQLPTLST		HLA-DRB10301	25.5	GSFDVQLDRLIQIDA	VQLDRLIQI		HLA-DRB10401	30.2	WNHFVGSATLMSSSY	FVGSATLMS		HLA-DRB10404	20.1	GDSHTVYSSVYNLTT	YSSVYNLTT		HLA-DRB10405	28.8	GKSYRLESTNTDFPI	YRLESTNTD		HLA-DRB10701	9.2	AALYIKNLSVNMPVK	KNLSVNMPV							HLA-DRB10901	49.6	QALGNPFNINSAAST	FNINSAAST		HLA-DRB11101	34.7	VTLKIQILKNSSNQS	KIQILKNSS		HLA-DRB11302	25.6	SFDVQLDRLIQIDAP	VQLDRLIQI
HLA-DRB10101	7.7	VETKTYQANARILRL	TYQANARIL		HLA-DRB10301	25.9	SFDVQLDRLIQIDAP	VQLDRLIQI		HLA-DRB10401	30.9	SYRLESTNTDFPISA	YRLESTNTD		HLA-DRB10404	20.4	KIMIVDYTMTHVADS	IMIVDYTMT		HLA-DRB10405	29.1	LKYGLNNFFVSPLIE	LNNFFVSPL		HLA-DRB10701	9.4	GAGYVPFYYSYDVAI	FYYSYDVAI												HLA-DRB11101	35.7	ETKTYQANARILRLD	YQANARILR		HLA-DRB11302	25.8	STGSYIVKAKNGKAV	IVKAKNGKA
HLA-DRB10101	7.7	MVLWRRNDGVILGRG	WRRNDGVIL		HLA-DRB10301	26.8	TIVSEALIANRPQMV	LIANRPQMV		HLA-DRB10401	31.3	ARILRLDTGAFQGGN	LRLDTGAFQ		HLA-DRB10404	20.7	GPYQYFTNFTYNPQV	YQYFTNFTY		HLA-DRB10405	30.1	PYFYIPTYQIDIAAN	YFYIPTYQI		HLA-DRB10701	9.8	KSSLLSFTGNNLKII	LSFTGNNLK												HLA-DRB11101	36.1	DFSNFLYSGLVRLTA	YSGLVRLTA		HLA-DRB11302	27.4	GKAVIVWDNGDNLYV	IVWDNGDNL
HLA-DRB10101	7.7	GNPFNINSAASTGSY	FNINSAAST		HLA-DRB10301	27.1	TFTVDGPKEFQISTT	FTVDGPKEF		HLA-DRB10401	31.9	PKIMIVDYTMTHVAD	MIVDYTMTH		HLA-DRB10404	20.9	YVVELTNLNTAEVEK	VVELTNLNT		HLA-DRB10405	30.1	FGPYVVELTNLNTAE	YVVELTNLN		HLA-DRB10701	9.8	VWNHFVGSATLMSSS	FVGSATLMS												HLA-DRB11101	36.2	KTYQANARILRLDTG	YQANARILR		HLA-DRB11302	27.7	VRAALYIKNLSVNMP	YIKNLSVNM
HLA-DRB10101	7.9	NFLYSGLVRLTAPSG	LVRLTAPSG		HLA-DRB10301	28.1	MSSFRLRNDDYSLFE	LRNDDYSLF		HLA-DRB10401	32	LKIQILKNSSNQSDQ	IQILKNSSN		HLA-DRB10404	21.3	KVVQVLPVAQDGSFD	VQVLPVAQD		HLA-DRB10405	30.5	SGKSYRLESTNTDFP	YRLESTNTD		HLA-DRB10701	10.3	GNITIWSFVGNQNLI	WSFVGNQNL												HLA-DRB11101	36.8	KTIWPLHFSQVRKLK	FSQVRKLKX		HLA-DRB11302	28.5	PVKTQVNNEGIPVKP	QVNNEGIPV
HLA-DRB10101	8	VRRFDPWRGVVAAPI	WRGVVAAPI		HLA-DRB10301	31.4	RLIQIDAPKTTSMYV	IQIDAPKTT		HLA-DRB10401	32.8	VWNHFVGSATLMSSS	FVGSATLMS		HLA-DRB10404	21.5	KIQILKNSSNQSDQI	IQILKNSSN		HLA-DRB10405	30.5	PSGKSYRLESTNTDF	YRLESTNTD		HLA-DRB10701	10.5	YIKNLSVNMPVKISN	KNLSVNMPV												HLA-DRB11101	37.5	NHLVYAWNVRLPSGG	YAWNVRLPS		HLA-DRB11302	28.8	LNWMGIYNEGVALWN	GIYNEGVAL
HLA-DRB10101	8.1	AGAIWLAAEPVKTQV	WLAAEPVKT		HLA-DRB10301	32.5	RLRNDDYSLFEVEVY	LRNDDYSLF		HLA-DRB10401	32.8	NARILRLDTGAFQGG	LRLDTGAFQ		HLA-DRB10404	22	TGPYQYFTNFTYNPQ	YQYFTNFTY		HLA-DRB10405	30.9	PVTLKIQILKNSSNQ	IQILKNSSN		HLA-DRB10701	10.6	DFISQTYTLCVQLPT	ISQTYTLCV												HLA-DRB11101	37.5	TGSYIVKAKNGKAVI	YIVKAKNGK		HLA-DRB11302	28.8	FDVQLDRLIQIDAPK	VQLDRLIQI
HLA-DRB10101	8.1	TLQVAAATGRGMVLW	VAAATGRGM		HLA-DRB10301	33	GDNLYVSVRDLTNLS	LYVSVRDLT		HLA-DRB10401	33.6	NHPYYPDTNSLYLGE	YYPDTNSLY		HLA-DRB10404	23.1	GYVPFYYSYDVAIGN	VPFYYSYDV		HLA-DRB10405	31.1	WNNFVNSSFNSTSFD	VNSSFNSTS		HLA-DRB10701	10.8	WRGVVAAPILKGVDS	WRGVVAAPI												HLA-DRB11101	38.1	ISFKDFIKVEQKFGT	FIKVEQKFG		HLA-DRB11302	28.9	VVRAALYIKNLSVNM	ALYIKNLSV
HLA-DRB10101	8.2	SEALIANRPQMVFMP	LIANRPQMV		HLA-DRB10301	34.1	DGSFDVQLDRLIQID	VQLDRLIQI		HLA-DRB10401	34.6	KDYVIDLSESAPKLG	YVIDLSESA		HLA-DRB10404	24.7	PKIMIVDYTMTHVAD	IMIVDYTMT		HLA-DRB10405	31.4	PFYYSYDVAIGNDRA	YYSYDVAIG		HLA-DRB10701	10.9	GGDFSNFLYSGLVRL	FLYSGLVRL												HLA-DRB11101	39.5	KDIFLKVLDLQAGQL	FLKVLDLQA		HLA-DRB11302	29.5	GSFDVQLDRLIQIDA	VQLDRLIQI
HLA-DRB10101	8.2	ETKTYQANARILRLD	TYQANARIL		HLA-DRB10301	35.1	PKIMIVDYTMTHVAD	MIVDYTMTH		HLA-DRB10401	34.8	HTVYSSVYNLTTGTK	YSSVYNLTT		HLA-DRB10404	27.1	AGYVPFYYSYDVAIG	VPFYYSYDV		HLA-DRB10405	31.7	GDSHTVYSSVYNLTT	YSSVYNLTT		HLA-DRB10701	11	YFYIPTYQIDIAANA	YFYIPTYQI												HLA-DRB11101	40.6	LVYAWNVRLPSGGDS	YAWNVRLPS		HLA-DRB11302	29.8	AVIVWDNGDNLYVSV	IVWDNGDNL
HLA-DRB10101	8.2	PGGELVPMSSFRLRN	LVPMSSFRL		HLA-DRB10301	37.2	LTTGTKIGSDQTLIS	IGSDQTLIS		HLA-DRB10401	35	GPYVVELTNLNTAEV	YVVELTNLN		HLA-DRB10404	27.6	VVRAALYIKNLSVNM	ALYIKNLSV		HLA-DRB10405	32.2	ITIWSFVGNQNLIGY	WSFVGNQNL		HLA-DRB10701	11	DSTNYKVVQVLPVAQ	YKVVQVLPV												HLA-DRB11101	40.7	SRVYLKGIQSFGGVS	YLKGIQSFG		HLA-DRB11302	30.5	AEPVKTQVNNEGIPV	QVNNEGIPV
HLA-DRB10101	8.4	LKVLDLQAGQLLYPN	VLDLQAGQL		HLA-DRB10301	37.7	LSQGQMTADYRNMSF	MTADYRNMS		HLA-DRB10401	35.4	PVTLKIQILKNSSNQ	IQILKNSSN		HLA-DRB10404	27.9	FGPYVVELTNLNTAE	VVELTNLNT		HLA-DRB10405	33.7	TGPYQYFTNFTYNPQ	FTNFTYNPQ		HLA-DRB10701	11.4	FISQTYTLCVQLPTL	ISQTYTLCV												HLA-DRB11101	41	DGSFDVQLDRLIQID	DVQLDRLIQ		HLA-DRB11302	31.9	VQLDRLIQIDAPKTT	VQLDRLIQI
HLA-DRB10101	8.5	YPQIETTIAPPVTLK	IETTIAPPV		HLA-DRB10301	37.9	TLTNVWIADYPQIET	WIADYPQIE		HLA-DRB10401	35.5	HFVGSATLMSSSYPN	FVGSATLMS		HLA-DRB10404	28.4	RVYLKGIQSFGGVST	LKGIQSFGG		HLA-DRB10405	33.8	AALYIKNLSVNMPVK	IKNLSVNMP		HLA-DRB10701	11.5	YKSSLLSFTGNNLKI	LSFTGNNLK												HLA-DRB11101	41.3	GSYIVKAKNGKAVIV	YIVKAKNGK		HLA-DRB11302	32.3	RIRGYKVDLANPGSL	VDLANPGSL
HLA-DRB10101	8.5	TNYKVVQVLPVAQDG	YKVVQVLPV		HLA-DRB10301	39.3	GQMTADYRNMSFSGS	MTADYRNMS		HLA-DRB10401	35.8	KIMIVDYTMTHVADS	MIVDYTMTH		HLA-DRB10404	29.1	TPKIMIVDYTMTHVA	IMIVDYTMT		HLA-DRB10405	34.5	GPYVVELTNLNTAEV	YVVELTNLN		HLA-DRB10701	12.2	GGNITIWSFVGNQNL	WSFVGNQNL												HLA-DRB11101	41.8	RTDWFHVVKDLSSSD	WFHVVKDLS		HLA-DRB11302	32.7	GRGIDTSNSNLLGTS	IDTSNSNLL
HLA-DRB10101	8.5	QGDSTNYKVVQVLPV	YKVVQVLPV		HLA-DRB10301	40.5	LDRLIQIDAPKTTSM	IQIDAPKTT		HLA-DRB10401	35.9	TPKIMIVDYTMTHVA	MIVDYTMTH		HLA-DRB10404	30.4	YSGLVRLTAPSGKSY	LVRLTAPSG		HLA-DRB10405	34.6	SNYKSSLLSFTGNNL	YKSSLLSFT		HLA-DRB10701	12.3	AGYVPFYYSYDVAIG	FYYSYDVAI												HLA-DRB11101	43	SFDVQLDRLIQIDAP	DVQLDRLIQ		HLA-DRB11302	33.6	DVQLDRLIQIDAPKT	VQLDRLIQI
HLA-DRB10101	8.5	GGELVPMSSFRLRND	LVPMSSFRL		HLA-DRB10301	40.5	NGDNLYVSVRDLTNL	LYVSVRDLT		HLA-DRB10401	36.1	ITFKDYVIDLSESAP	YVIDLSESA		HLA-DRB10404	30.6	DSTNYKVVQVLPVAQ	YKVVQVLPV		HLA-DRB10405	34.7	VRAALYIKNLSVNMP	ALYIKNLSV		HLA-DRB10701	12.4	SSLLSFTGNNLKIIE	LSFTGNNLK												HLA-DRB11101	43.1	GSCYYVETKTYQANA	YYVETKTYQ		HLA-DRB11302	34.5	ALGNPFNINSAASTG	FNINSAAST
HLA-DRB10101	8.6	PNGLLLSQGQMTADY	LLLSQGQMT		HLA-DRB10301	41.1	SDISTFTVDGPKEFQ	FTVDGPKEF		HLA-DRB10401	36.5	DFGPYVVELTNLNTA	YVVELTNLN		HLA-DRB10404	30.9	TVYSSVYNLTTGTKI	YSSVYNLTT		HLA-DRB10405	34.8	PGAGYVPFYYSYDVA	YVPFYYSYD		HLA-DRB10701	12.5	WNHFVGSATLMSSSY	FVGSATLMS												HLA-DRB11101	43.2	VETKTYQANARILRL	YQANARILR		HLA-DRB11302	34.8	LGRGIDTSNSNLLGT	IDTSNSNLL
HLA-DRB10101	8.6	NLIGYPYFYIPTYQI	YFYIPTYQI		HLA-DRB10301	44.6	ERVELKIKLDKTKYL	IKLDKTKYL		HLA-DRB10401	37.1	TYTLCVQLPTLSTSV	LCVQLPTLS		HLA-DRB10404	30.9	GAGYVPFYYSYDVAI	VPFYYSYDV		HLA-DRB10405	35	AIVWNHFVGSATLMS	FVGSATLMS		HLA-DRB10701	12.8	YYVETKTYQANARIL	TYQANARIL												HLA-DRB11101	43.7	GYPYFYIPTYQIDIA	YFYIPTYQI		HLA-DRB11302	35	AAPILKGVDSIIWAG	ILKGVDSII
HLA-DRB10101	8.6	IVWNHFVGSATLMSS	NHFVGSATL		HLA-DRB10301	45.2	TPKIMIVDYTMTHVA	MIVDYTMTH		HLA-DRB10401	37.1	HPYYPDTNSLYLGEV	YYPDTNSLY		HLA-DRB10404	31	YVPFYYSYDVAIGND	VPFYYSYDV		HLA-DRB10405	35.1	DFGPYVVELTNLNTA	YVVELTNLN		HLA-DRB10701	13.3	GDFSNFLYSGLVRLT	FLYSGLVRL												HLA-DRB11101	43.9	NSAYRKTIWPLHFSQ	YRKTIWPLH		HLA-DRB11302	35	KVDLANPGSLKYGLN	VDLANPGSL
HLA-DRB10101	8.6	QTYTLCVQLPTLSTS	CVQLPTLST		HLA-DRB10301	45.9	FDVQLDRLIQIDAPK	VQLDRLIQI		HLA-DRB10401	37.2	GNHPYYPDTNSLYLG	YYPDTNSLY		HLA-DRB10404	32.6	YTPKIMIVDYTMTHV	IMIVDYTMT		HLA-DRB10405	35.2	NHFVGSATLMSSSYP	FVGSATLMS		HLA-DRB10701	13.5	IKNLSVNMPVKISNI	KNLSVNMPV												HLA-DRB11101	44.6	SAYRKTIWPLHFSQV	YRKTIWPLH		HLA-DRB11302	35.6	SLNWMGIYNEGVALW	GIYNEGVAL
HLA-DRB10101	8.6	LIGYPYFYIPTYQID	YFYIPTYQI		HLA-DRB10301	46.2	DNLYVSVRDLTNLST	LYVSVRDLT		HLA-DRB10401	37.3	YFTNFTYNPQVSSDR	FTNFTYNPQ		HLA-DRB10404	32.7	YVSVRDLTNLSTIVS	LTNLSTIVS		HLA-DRB10405	35.3	TIWSFVGNQNLIGYP	FVGNQNLIG		HLA-DRB10701	13.5	NYKSSLLSFTGNNLK	LLSFTGNNL												HLA-DRB11101	45	TLKIQILKNSSNQSD	KIQILKNSS		HLA-DRB11302	36	WMGIYNEGVALWNSW	GIYNEGVAL
HLA-DRB10101	8.8	SSVYNLTTGTKIGSD	YNLTTGTKI		HLA-DRB10301	48.1	KIMIVDYTMTHVADS	MIVDYTMTH		HLA-DRB10401	37.4	FKDYVIDLSESAPKL	YVIDLSESA		HLA-DRB10404	33	DFGPYVVELTNLNTA	VVELTNLNT		HLA-DRB10405	35.8	GSCYYVETKTYQANA	YVETKTYQA		HLA-DRB10701	13.9	TIWPLHFSQVRKLKG	LHFSQVRKL												HLA-DRB11101	45.7	DPAISLVKLYIRPSL	LVKLYIRPS		HLA-DRB11302	36.2	IVKAKNGKAVIVWDN	VKAKNGKAV
HLA-DRB10101	8.8	VRKLKGEAGVPIVKG	LKGEAGVPI		HLA-DRB10301	48.7	QDGSFDVQLDRLIQI	VQLDRLIQI		HLA-DRB10401	37.6	TVYSSVYNLTTGTKI	YSSVYNLTT		HLA-DRB10404	34.1	SGLVRLTAPSGKSYR	LVRLTAPSG		HLA-DRB10405	36	YGSCYYVETKTYQAN	YVETKTYQA		HLA-DRB10701	14.5	AAIVWNHFVGSATLM	NHFVGSATL												HLA-DRB11101	45.8	TDWFHVVKDLSSSDP	WFHVVKDLS		HLA-DRB11302	37	APILKGVDSIIWAGD	ILKGVDSII
HLA-DRB10101	8.9	VQLDRLIQIDAPKTT	LIQIDAPKT		HLA-DRB10301	49	FKDYVIDLSESAPKL	YVIDLSESA		HLA-DRB10401	37.8	ANARILRLDTGAFQG	LRLDTGAFQ		HLA-DRB10404	34.1	MIVDYTMTHVADSNY	YTMTHVADS		HLA-DRB10405	36.1	SRVYLKGIQSFGGVS	LKGIQSFGG		HLA-DRB10701	14.6	RKTIWPLHFSQVRKL	LHFSQVRKL												HLA-DRB11101	47.2	RVYLKGIQSFGGVST	YLKGIQSFG		HLA-DRB11302	37.4	VKTQVNNEGIPVKPG	QVNNEGIPV
HLA-DRB10101	8.9	AIVWNHFVGSATLMS	WNHFVGSAT							HLA-DRB10401	38.3	RILRLDTGAFQGGNI	LRLDTGAFQ		HLA-DRB10404	34.1	LYSGLVRLTAPSGKS	LVRLTAPSG		HLA-DRB10405	36.4	ANPGSLKYGLNNFFV	LKYGLNNFF		HLA-DRB10701	15.2	RAAIVWNHFVGSATL	NHFVGSATL												HLA-DRB11101	47.3	PVTLKIQILKNSSNQ	KIQILKNSS		HLA-DRB11302	38.9	DVAIGNDRAAIVWNH	IGNDRAAIV
HLA-DRB10101	9	YSSVYNLTTGTKIGS	YNLTTGTKI							HLA-DRB10401	39.8	FGPYVVELTNLNTAE	YVVELTNLN		HLA-DRB10404	35.6	SRVYLKGIQSFGGVS	LKGIQSFGG		HLA-DRB10405	37.2	NYKSSLLSFTGNNLK	YKSSLLSFT		HLA-DRB10701	15.2	KTIWPLHFSQVRKLK	LHFSQVRKL												HLA-DRB11101	47.3	DFIKVEQKFGTNPLE	FIKVEQKFG		HLA-DRB11302	39.4	VIVWDNGDNLYVSVR	IVWDNGDNL
HLA-DRB10101	9	TPGGELVPMSSFRLR	LVPMSSFRL							HLA-DRB10401	40.3	PYVVELTNLNTAEVE	YVVELTNLN		HLA-DRB10404	35.8	PYQYFTNFTYNPQVS	YQYFTNFTY		HLA-DRB10405	37.6	TVYSSVYNLTTGTKI	YSSVYNLTT		HLA-DRB10701	15.4	NITIWSFVGNQNLIG	WSFVGNQNL												HLA-DRB11101	47.3	YISFKDFIKVEQKFG	FIKVEQKFG		HLA-DRB11302	39.6	NGKAVIVWDNGDNLY	IVWDNGDNL
HLA-DRB10101	9.2	KDIFLKVLDLQAGQL	VLDLQAGQL							HLA-DRB10401	41	IVWNHFVGSATLMSS	FVGSATLMS		HLA-DRB10404	35.9	FLYSGLVRLTAPSGK	LVRLTAPSG		HLA-DRB10405	37.8	GDSYDLVYISFKDFI	YDLVYISFK		HLA-DRB10701	15.4	GYVPFYYSYDVAIGN	FYYSYDVAI												HLA-DRB11101	49.2	GDNLYVSVRDLTNLS	LYVSVRDLT		HLA-DRB11302	41.6	YDVAIGNDRAAIVWN	IGNDRAAIV
HLA-DRB10101	9.2	AIWLAAEPVKTQVNN	WLAAEPVKT							HLA-DRB10401	41.5	RIRGYKVDLANPGSL	YKVDLANPG		HLA-DRB10404	36.5	VVELTNLNTAEVEKA	LTNLNTAEV		HLA-DRB10405	38.6	ESRVYLKGIQSFGGV	LKGIQSFGG		HLA-DRB10701	15.5	ISQTYTLCVQLPTLS	ISQTYTLCV												HLA-DRB11101	49.2	DIFLKVLDLQAGQLL	FLKVLDLQA		HLA-DRB11302	41.8	DGSFDVQLDRLIQID	VQLDRLIQI
HLA-DRB10101	9.2	GDFSNFLYSGLVRLT	SNFLYSGLV							HLA-DRB10401	41.8	VVRAALYIKNLSVNM	YIKNLSVNM		HLA-DRB10404	36.6	GGDSHTVYSSVYNLT	HTVYSSVYN		HLA-DRB10405	39.3	NITIWSFVGNQNLIG	WSFVGNQNL		HLA-DRB10701	15.6	SSDRYNINQAADFEI	INQAADFEI												HLA-DRB11101	49.4	NRTDWFHVVKDLSSS	WFHVVKDLS		HLA-DRB11302	43.4	ILGRGIDTSNSNLLG	IDTSNSNLL
HLA-DRB10101	9.3	FSQVRKLKGEAGVPI	VRKLKGEAG							HLA-DRB10401	43.7	DYVIDLSESAPKLGE	YVIDLSESA		HLA-DRB10404	37	GYTPKIMIVDYTMTH	IMIVDYTMT		HLA-DRB10405	39.5	NNFVNSSFNSTSFDQ	VNSSFNSTS		HLA-DRB10701	15.7	SLLSFTGNNLKIIEE	LSFTGNNLK												HLA-DRB11101	50	GLVRLTAPSGKSYRL	LVRLTAPSG		HLA-DRB11302	44.1	PFNINSAASTGSYIV	FNINSAAST
HLA-DRB10101	9.7	QMVFMPGAGYVPFYY	FMPGAGYVP							HLA-DRB10401	44.3	YIKNLSVNMPVKISN	IKNLSVNMP		HLA-DRB10404	37.6	IWSFVGNQNLIGYPY	WSFVGNQNL		HLA-DRB10405	39.5	DSNYKSSLLSFTGNN	YKSSLLSFT		HLA-DRB10701	16.2	YVETKTYQANARILR	TYQANARIL																	HLA-DRB11302	44.7	VAAPILKGVDSIIWA	ILKGVDSII
HLA-DRB10101	9.7	GMVLWRRNDGVILGR	WRRNDGVIL							HLA-DRB10401	44.5	VDTGPYQYFTNFTYN	YQYFTNFTY		HLA-DRB10404	38.4	NNHLVYAWNVRLPSG	LVYAWNVRL		HLA-DRB10405	39.8	QYFTNFTYNPQVSSD	FTNFTYNPQ		HLA-DRB10701	16.4	VILGRGIDTSNSNLL	IDTSNSNLL																	HLA-DRB11302	46	DRLIQIDAPKTTSMY	IQIDAPKTT
HLA-DRB10101	9.8	LVKLYIRPSLNSAYR	LYIRPSLNS							HLA-DRB10401	45.2	QTYTLCVQLPTLSTS	LCVQLPTLS		HLA-DRB10404	38.4	DTGPYQYFTNFTYNP	YQYFTNFTY		HLA-DRB10405	40.1	YKSSLLSFTGNNLKI	LLSFTGNNL		HLA-DRB10701	16.5	STNYKVVQVLPVAQD	YKVVQVLPV																	HLA-DRB11302	46.3	PILKGVDSIIWAGDS	ILKGVDSII
HLA-DRB10101	9.8	LAGAIWLAAEPVKTQ	AIWLAAEPV							HLA-DRB10401	45.5	YTLCVQLPTLSTSVD	LCVQLPTLS		HLA-DRB10404	38.5	PGAGYVPFYYSYDVA	VPFYYSYDV		HLA-DRB10405	40.3	VVRAALYIKNLSVNM	ALYIKNLSV		HLA-DRB10701	16.8	DRYNINQAADFEISL	INQAADFEI																	HLA-DRB11302	46.8	ELKIKLDKTKYLSPN	IKLDKTKYL
HLA-DRB10101	10	VKLYIRPSLNSAYRK	YIRPSLNSA							HLA-DRB10401	45.5	YTPKIMIVDYTMTHV	MIVDYTMTH		HLA-DRB10404	38.9	ESRVYLKGIQSFGGV	LKGIQSFGG		HLA-DRB10405	40.8	QIQYKPFVSSGNVSC	YKPFVSSGN		HLA-DRB10701	17	GYGSCYYVETKTYQA	YVETKTYQA																	HLA-DRB11302	48.8	VAIGNDRAAIVWNHF	IGNDRAAIV
HLA-DRB10101	10	NPFNINSAASTGSYI	FNINSAAST							HLA-DRB10401	45.6	VPFYYSYDVAIGNDR	FYYSYDVAI		HLA-DRB10404	39.3	GVVRAALYIKNLSVN	ALYIKNLSV		HLA-DRB10405	40.9	DLVYISFKDFIKVEQ	YISFKDFIK		HLA-DRB10701	17.2	VETKTYQANARILRL	TYQANARIL																	HLA-DRB11302	49.2	VILGRGIDTSNSNLL	IDTSNSNLL
HLA-DRB10101	10.1	PYFYIPTYQIDIAAN	YFYIPTYQI							HLA-DRB10401	45.8	KIQILKNSSNQSDQI	IQILKNSSN		HLA-DRB10404	39.8	YQYFTNFTYNPQVSS	TNFTYNPQV		HLA-DRB10405	41.1	DWNNFVNSSFNSTSF	VNSSFNSTS		HLA-DRB10701	17.3	NHFVGSATLMSSSYP	FVGSATLMS																	HLA-DRB11302	49.3	NSLNWMGIYNEGVAL	GIYNEGVAL
HLA-DRB10101	10.2	LIQIDAPKTTSMYVP	LIQIDAPKT							HLA-DRB10401	46.1	QANARILRLDTGAFQ	LRLDTGAFQ		HLA-DRB10404	40.5	IQILKNSSNQSDQIV	IQILKNSSN		HLA-DRB10405	41.1	PYVVELTNLNTAEVE	YVVELTNLN		HLA-DRB10701	17.4	DFSNFLYSGLVRLTA	FLYSGLVRL																	HLA-DRB11302	49.3	QALGNPFNINSAAST	FNINSAAST
HLA-DRB10101	10.3	PQMVFMPGAGYVPFY	MVFMPGAGY							HLA-DRB10401	46.9	IRGYKVDLANPGSLK	YKVDLANPG		HLA-DRB10404	40.7	VYSSVYNLTTGTKIG	YSSVYNLTT		HLA-DRB10405	43	GYGSCYYVETKTYQA	YVETKTYQA		HLA-DRB10701	17.7	SNYKSSLLSFTGNNL	LLSFTGNNL
HLA-DRB10101	10.3	KSSLLSFTGNNLKII	LLSFTGNNL							HLA-DRB10401	46.9	NGDNLYVSVRDLTNL	YVSVRDLTN		HLA-DRB10404	42.1	VSVRDLTNLSTIVSE	LTNLSTIVS		HLA-DRB10405	44.7	RVYLKGIQSFGGVST	LKGIQSFGG		HLA-DRB10701	18.2	SDRYNINQAADFEIS	INQAADFEI
HLA-DRB10101	10.5	TALVKVYGPGVREMY	LVKVYGPGV							HLA-DRB10401	47.6	SHTVYSSVYNLTTGT	YSSVYNLTT		HLA-DRB10404	43	RVTAFDTPNVSNPCN	VTAFDTPNV		HLA-DRB10405	45.3	SDFGPYVVELTNLNT	YVVELTNLN		HLA-DRB10701	18.3	IWPLHFSQVRKLKGE	LHFSQVRKL
HLA-DRB10101	10.6	VDAIFNLPPGRTVNA	IFNLPPGRT							HLA-DRB10401	47.6	PFYYSYDVAIGNDRA	YSYDVAIGN		HLA-DRB10404	43.1	NFLYSGLVRLTAPSG	LVRLTAPSG		HLA-DRB10405	45.4	DWFHVVKDLSSSDPY	FHVVKDLSS		HLA-DRB10701	18.5	KNLSVNMPVKISNIL	KNLSVNMPV
HLA-DRB10101	10.7	SQTYTLCVQLPTLST	CVQLPTLST							HLA-DRB10401	48.3	LGNHPYYPDTNSLYL	YYPDTNSLY		HLA-DRB10404	43.4	GDSTNYKVVQVLPVA	YKVVQVLPV		HLA-DRB10405	45.4	GKDIFLKVLDLQAGQ	FLKVLDLQA		HLA-DRB10701	19.5	ITIWSFVGNQNLIGY	WSFVGNQNL
HLA-DRB10101	10.8	QVRKLKGEAGVPIVK	LKGEAGVPI							HLA-DRB10401	49.1	VYSSVYNLTTGTKIG	YSSVYNLTT		HLA-DRB10404	43.9	DNNHLVYAWNVRLPS	LVYAWNVRL		HLA-DRB10405	45.9	IQYKPFVSSGNVSCS	YKPFVSSGN		HLA-DRB10701	20.2	YGSCYYVETKTYQAN	YVETKTYQA
HLA-DRB10101	10.8	SLNWMGIYNEGVALW	WMGIYNEGV												HLA-DRB10404	44.2	QYFTNFTYNPQVSSD	TNFTYNPQV		HLA-DRB10405	46	NNGKDIFLKVLDLQA	FLKVLDLQA		HLA-DRB10701	20.3	TADYRNMSFSGSILS	RNMSFSGSI
HLA-DRB10101	10.9	IWPLHFSQVRKLKGE	LHFSQVRKL												HLA-DRB10404	44.6	SDFGPYVVELTNLNT	VVELTNLNT		HLA-DRB10405	46.1	APSGKSYRLESTNTD	YRLESTNTD		HLA-DRB10701	20.5	DYPQIETTIAPPVTL	IETTIAPPV
HLA-DRB10101	10.9	TKTYQANARILRLDT	TYQANARIL												HLA-DRB10404	44.8	GLVRLTAPSGKSYRL	LVRLTAPSG		HLA-DRB10405	46.3	ADSNYKSSLLSFTGN	YKSSLLSFT		HLA-DRB10701	21	LLSFTGNNLKIIEEN	LSFTGNNLK
HLA-DRB10101	11	AIFNLPPGRTVNANA	FNLPPGRTV												HLA-DRB10404	45.1	YKSSLLSFTGNNLKI	SSLLSFTGN		HLA-DRB10405	46.6	KDIFLKVLDLQAGQL	FLKVLDLQA		HLA-DRB10701	21.1	AVDTGPYQYFTNFTY	YQYFTNFTY
HLA-DRB10101	11.1	ITIWSFVGNQNLIGY	WSFVGNQNL												HLA-DRB10404	45.4	KSSLLSFTGNNLKII	SSLLSFTGN		HLA-DRB10405	46.8	NGKDIFLKVLDLQAG	FLKVLDLQA		HLA-DRB10701	21.8	YVPFYYSYDVAIGND	FYYSYDVAI
HLA-DRB10101	11.1	SLVKLYIRPSLNSAY	KLYIRPSLN												HLA-DRB10404	45.6	SSLLSFTGNNLKIIE	LSFTGNNLK		HLA-DRB10405	47.2	IWSFVGNQNLIGYPY	FVGNQNLIG		HLA-DRB10701	22.3	TNYKVVQVLPVAQDG	YKVVQVLPV
HLA-DRB10101	11.1	GRTALVKVYGPGVRE	LVKVYGPGV												HLA-DRB10404	45.6	VYLKGIQSFGGVSTN	LKGIQSFGG		HLA-DRB10405	47.5	NFVNSSFNSTSFDQI	VNSSFNSTS		HLA-DRB10701	23.4	SLKYGLNNFFVSPLI	LNNFFVSPL
HLA-DRB10101	11.1	IRGYKVDLANPGSLK	YKVDLANPG												HLA-DRB10404	45.6	NYKSSLLSFTGNNLK	SSLLSFTGN		HLA-DRB10405	48.3	FYYSYDVAIGNDRAA	YYSYDVAIG		HLA-DRB10701	24.2	WPLHFSQVRKLKGEA	LHFSQVRKL
HLA-DRB10101	11.2	IVSEALIANRPQMVF	LIANRPQMV												HLA-DRB10404	48.2	GESRVYLKGIQSFGG	LKGIQSFGG		HLA-DRB10405	48.5	PPVTLKIQILKNSSN	IQILKNSSN		HLA-DRB10701	24.6	GSCYYVETKTYQANA	YVETKTYQA
HLA-DRB10101	11.4	AALYIKNLSVNMPVK	YIKNLSVNM												HLA-DRB10404	49.9	LYIKNLSVNMPVKIS	IKNLSVNMP		HLA-DRB10405	49.9	NLYVSVRDLTNLSTI	YVSVRDLTN		HLA-DRB10701	24.7	MTADYRNMSFSGSIL	RNMSFSGSI
HLA-DRB10101	11.4	ANRPQMVFMPGAGYV	MVFMPGAGY																						HLA-DRB10701	24.7	PQIETTIAPPVTLKI	IETTIAPPV
HLA-DRB10101	11.4	DFSNFLYSGLVRLTA	SNFLYSGLV																						HLA-DRB10701	25.4	FSNFLYSGLVRLTAP	FLYSGLVRL
HLA-DRB10101	11.4	NGLLLSQGQMTADYR	LLLSQGQMT																						HLA-DRB10701	27.8	IADYPQIETTIAPPV	IETTIAPPV
HLA-DRB10101	11.6	DAIFNLPPGRTVNAN	FNLPPGRTV																						HLA-DRB10701	27.8	ETKTYQANARILRLD	TYQANARIL
HLA-DRB10101	11.7	TLCVQLPTLSTSVDP	CVQLPTLST																						HLA-DRB10701	28.1	ILGRGIDTSNSNLLG	IDTSNSNLL
HLA-DRB10101	11.9	ETPGGELVPMSSFRL	LVPMSSFRL																						HLA-DRB10701	28.6	VDTGPYQYFTNFTYN	YQYFTNFTY
HLA-DRB10101	11.9	VWNHFVGSATLMSSS	NHFVGSATL																						HLA-DRB10701	28.6	TIWSFVGNQNLIGYP	WSFVGNQNL
HLA-DRB10101	12.1	PFNINSAASTGSYIV	FNINSAAST																						HLA-DRB10701	29.1	NALMGTIDPTGTNIV	IDPTGTNIV
HLA-DRB10101	12.2	GELVPMSSFRLRNDD	LVPMSSFRL																						HLA-DRB10701	29.3	YPQIETTIAPPVTLK	IETTIAPPV
HLA-DRB10101	12.3	NRPQMVFMPGAGYVP	MVFMPGAGY																						HLA-DRB10701	29.7	RYNINQAADFEISLG	INQAADFEI
HLA-DRB10101	12.3	NYKVVQVLPVAQDGS	YKVVQVLPV																						HLA-DRB10701	29.7	HFVGSATLMSSSYPN	FVGSATLMS
HLA-DRB10101	12.5	LQVAAATGRGMVLWR	VAAATGRGM																						HLA-DRB10701	30.3	ADYPQIETTIAPPVT	IETTIAPPV
HLA-DRB10101	12.5	VLWRRNDGVILGRGI	WRRNDGVIL																						HLA-DRB10701	30.9	ADYRNMSFSGSILSG	RNMSFSGSI
HLA-DRB10101	12.5	TIWPLHFSQVRKLKG	LHFSQVRKL																						HLA-DRB10701	31.3	VPFYYSYDVAIGNDR	FYYSYDVAI
HLA-DRB10101	12.5	EALIANRPQMVFMPG	LIANRPQMV																						HLA-DRB10701	32.3	ETPGGELVPMSSFRL	LVPMSSFRL
HLA-DRB10101	12.6	KLYIRPSLNSAYRKT	IRPSLNSAY																						HLA-DRB10701	32.5	GSLKYGLNNFFVSPL	LNNFFVSPL
HLA-DRB10101	12.7	SVYNLTTGTKIGSDQ	YNLTTGTKI																						HLA-DRB10701	33.5	CYYVETKTYQANARI	YVETKTYQA
HLA-DRB10101	12.7	YPNGLLLSQGQMTAD	LLLSQGQMT																						HLA-DRB10701	33.8	NYKVVQVLPVAQDGS	YKVVQVLPV
HLA-DRB10101	12.8	FSNFLYSGLVRLTAP	SNFLYSGLV																						HLA-DRB10701	33.8	ANPGSLKYGLNNFFV	LKYGLNNFF
HLA-DRB10101	12.8	LYPNGLLLSQGQMTA	LLLSQGQMT																						HLA-DRB10701	34	LKYGLNNFFVSPLIE	LNNFFVSPL
HLA-DRB10101	12.9	TRPVDTLQVAAATGR	VDTLQVAAA																						HLA-DRB10701	34.3	VVRAALYIKNLSVNM	ALYIKNLSV
HLA-DRB10101	13.1	GGDFSNFLYSGLVRL	SNFLYSGLV																						HLA-DRB10701	34.6	KIMIVDYTMTHVADS	YTMTHVADS
HLA-DRB10101	13.3	YFYIPTYQIDIAANA	YFYIPTYQI																						HLA-DRB10701	35.4	QIETTIAPPVTLKIQ	IETTIAPPV
HLA-DRB10101	13.4	SQVRKLKGEAGVPIV	VRKLKGEAG																						HLA-DRB10701	35.4	IVSEALIANRPQMVF	LIANRPQMV
HLA-DRB10101	13.5	VYSSVYNLTTGTKIG	YNLTTGTKI																						HLA-DRB10701	35.8	SCYYVETKTYQANAR	YVETKTYQA
HLA-DRB10101	13.6	WNHFVGSATLMSSSY	FVGSATLMS																						HLA-DRB10701	35.9	GPYQYFTNFTYNPQV	TNFTYNPQV
HLA-DRB10101	13.6	DYPQIETTIAPPVTL	IETTIAPPV																						HLA-DRB10701	36.3	VSEALIANRPQMVFM	LIANRPQMV
HLA-DRB10101	13.7	DLAGAIWLAAEPVKT	AIWLAAEPV																						HLA-DRB10701	37.2	PLHFSQVRKLKGEAG	LHFSQVRKL
HLA-DRB10101	13.7	ALYIKNLSVNMPVKI	YIKNLSVNM																						HLA-DRB10701	37.6	SNFLYSGLVRLTAPS	FLYSGLVRL
HLA-DRB10101	13.8	PQIETTIAPPVTLKI	IETTIAPPV																						HLA-DRB10701	37.6	GDVALTVWKQGTTLI	VWKQGTTLI
HLA-DRB10101	13.8	DTLQVAAATGRGMVL	VAAATGRGM																						HLA-DRB10701	37.6	AGVVRAALYIKNLSV	ALYIKNLSV
HLA-DRB10101	13.8	ISLVKLYIRPSLNSA	LVKLYIRPS																						HLA-DRB10701	37.8	TKTYQANARILRLDT	TYQANARIL
HLA-DRB10101	13.8	AAIVWNHFVGSATLM	WNHFVGSAT																						HLA-DRB10701	38.6	SQVRKLKGEAGVPIV	LKGEAGVPI
HLA-DRB10101	13.9	KGRTALVKVYGPGVR	LVKVYGPGV																						HLA-DRB10701	39.7	DYRNMSFSGSILSGN	RNMSFSGSI
HLA-DRB10101	14.1	TVYSSVYNLTTGTKI	YSSVYNLTT																						HLA-DRB10701	40.3	NPGSLKYGLNNFFVS	LKYGLNNFF
HLA-DRB10101	14.3	IWLAAEPVKTQVNNE	WLAAEPVKT																						HLA-DRB10701	40.7	IWSFVGNQNLIGYPY	WSFVGNQNL
HLA-DRB10101	14.3	YVIDLSESAPKLGES	DLSESAPKL																						HLA-DRB10701	41.2	ALMGTIDPTGTNIVN	IDPTGTNIV
HLA-DRB10101	14.3	LDKTKYLSPNFGTAV	TKYLSPNFG																						HLA-DRB10701	41.6	TIVSEALIANRPQMV	LIANRPQMV
HLA-DRB10101	14.4	RAALYIKNLSVNMPV	YIKNLSVNM																						HLA-DRB10701	42.4	TPKIMIVDYTMTHVA	IVDYTMTHV
HLA-DRB10101	14.4	LQAGQLLYPNGLLLS	GQLLYPNGL																						HLA-DRB10701	42.7	DSYDLVYISFKDFIK	YISFKDFIK
HLA-DRB10101	14.4	RVYLKGIQSFGGVST	LKGIQSFGG																						HLA-DRB10701	42.9	PYQYFTNFTYNPQVS	TNFTYNPQV
HLA-DRB10101	14.4	RKLKGEAGVPIVKGT	LKGEAGVPI																						HLA-DRB10701	43	QIQYKPFVSSGNVSC	FVSSGNVSC
HLA-DRB10101	14.7	AISLVKLYIRPSLNS	LVKLYIRPS																						HLA-DRB10701	43.1	LGRGIDTSNSNLLGT	IDTSNSNLL
HLA-DRB10101	14.8	YVETKTYQANARILR	TYQANARIL																						HLA-DRB10701	43.1	SYDLVYISFKDFIKV	YISFKDFIK
HLA-DRB10101	14.9	DVQLDRLIQIDAPKT	LIQIDAPKT																						HLA-DRB10701	43.2	DTGPYQYFTNFTYNP	YQYFTNFTY
HLA-DRB10101	15	VVRAALYIKNLSVNM	YIKNLSVNM																						HLA-DRB10701	43.4	QMTADYRNMSFSGSI	RNMSFSGSI
HLA-DRB10101	15.2	FNINSAASTGSYIVK	FNINSAAST																						HLA-DRB10701	44.1	DTSNSNLLGTSNIEI	LLGTSNIEI
HLA-DRB10101	15.2	LNWMGIYNEGVALWN	WMGIYNEGV																						HLA-DRB10701	44.2	YNINQAADFEISLGF	INQAADFEI
HLA-DRB10101	15.4	IWSFVGNQNLIGYPY	FVGNQNLIG																						HLA-DRB10701	44.5	PFYYSYDVAIGNDRA	FYYSYDVAI
HLA-DRB10101	15.4	LGNPFNINSAASTGS	FNINSAAST																						HLA-DRB10701	44.8	ANDNNHLVYAWNVRL	LVYAWNVRL
HLA-DRB10101	15.6	QIETTIAPPVTLKIQ	IETTIAPPV																						HLA-DRB10701	45.6	FVGSATLMSSSYPNG	FVGSATLMS
HLA-DRB10101	15.7	KVLDLQAGQLLYPNG	VLDLQAGQL																						HLA-DRB10701	47.2	EAGVPIVKGTSLVKV	IVKGTSLVK
HLA-DRB10101	15.9	YKSSLLSFTGNNLKI	LLSFTGNNL																						HLA-DRB10701	47.8	VRAALYIKNLSVNMP	ALYIKNLSV
HLA-DRB10101	15.9	NNHLVYAWNVRLPSG	LVYAWNVRL																						HLA-DRB10701	48.6	IETTIAPPVTLKIQI	IAPPVTLKI
HLA-DRB10101	16.1	HTVYSSVYNLTTGTK	YSSVYNLTT																						HLA-DRB10701	49.2	FSQVRKLKGEAGVPI	LKGEAGVPI
HLA-DRB10101	16.2	MVFMPGAGYVPFYYS	FMPGAGYVP																						HLA-DRB10701	49.6	QVRKLKGEAGVPIVK	LKGEAGVPI
HLA-DRB10101	16.3	QSHEKSMSAGMTAGF	EKSMSAGMT																						HLA-DRB10701	49.8	LHFSQVRKLKGEAGV	LHFSQVRKL
HLA-DRB10101	16.5	KTIWPLHFSQVRKLK	LHFSQVRKL
HLA-DRB10101	17	IFNLPPGRTVNANAL	FNLPPGRTV
HLA-DRB10101	17.1	SSLLSFTGNNLKIIE	LLSFTGNNL
HLA-DRB10101	17.2	LHFSQVRKLKGEAGV	VRKLKGEAG
HLA-DRB10101	17.2	SRVYLKGIQSFGGVS	LKGIQSFGG
HLA-DRB10101	17.3	TIWSFVGNQNLIGYP	WSFVGNQNL
HLA-DRB10101	17.4	ALVKVYGPGVREMYR	LVKVYGPGV
HLA-DRB10101	17.5	RPVDTLQVAAATGRG	VDTLQVAAA
HLA-DRB10101	17.7	FGPYVVELTNLNTAE	YVVELTNLN
HLA-DRB10101	17.8	KTYQANARILRLDTG	TYQANARIL
HLA-DRB10101	17.8	VRAALYIKNLSVNMP	YIKNLSVNM
HLA-DRB10101	18.1	SCYYVETKTYQANAR	YVETKTYQA
HLA-DRB10101	18.3	GLLLSQGQMTADYRN	LLLSQGQMT
HLA-DRB10101	18.4	RGYKVDLANPGSLKY	YKVDLANPG
HLA-DRB10101	18.6	RGMVLWRRNDGVILG	WRRNDGVIL
HLA-DRB10101	18.6	GSYIVKAKNGKAVIV	IVKAKNGKA
HLA-DRB10101	18.6	LTVWKQGTTLIGRYN	WKQGTTLIG
HLA-DRB10101	18.7	YKVVQVLPVAQDGSF	YKVVQVLPV
HLA-DRB10101	18.7	WPLHFSQVRKLKGEA	LHFSQVRKL
HLA-DRB10101	18.9	PVDAIFNLPPGRTVN	IFNLPPGRT
HLA-DRB10101	18.9	LCVQLPTLSTSVDPA	CVQLPTLST
HLA-DRB10101	19.2	ELVPMSSFRLRNDDY	LVPMSSFRL
HLA-DRB10101	19.3	ALIANRPQMVFMPGA	LIANRPQMV
HLA-DRB10101	19.5	TTWDLVLGTRRTIWG	DLVLGTRRT
HLA-DRB10101	20	ATRPVDTLQVAAATG	VDTLQVAAA
HLA-DRB10101	20	TIVSEALIANRPQMV	LIANRPQMV
HLA-DRB10101	20.2	HFSQVRKLKGEAGVP	VRKLKGEAG
HLA-DRB10101	20.4	PAISLVKLYIRPSLN	LVKLYIRPS
HLA-DRB10101	20.6	LLYPNGLLLSQGQMT	LLLSQGQMT
HLA-DRB10101	20.7	RIRGYKVDLANPGSL	YKVDLANPG
HLA-DRB10101	20.8	YVSVRDLTNLSTIVS	VRDLTNLST
HLA-DRB10101	20.8	DFGPYVVELTNLNTA	YVVELTNLN
HLA-DRB10101	20.8	DNNHLVYAWNVRLPS	LVYAWNVRL
HLA-DRB10101	20.9	SYIVKAKNGKAVIVW	IVKAKNGKA
HLA-DRB10101	21.2	LYIKNLSVNMPVKIS	YIKNLSVNM
HLA-DRB10101	21.2	TADYRNMSFSGSILS	YRNMSFSGS
HLA-DRB10101	21.3	PVDTLQVAAATGRGM	TLQVAAATG
HLA-DRB10101	21.5	VYNLTTGTKIGSDQT	YNLTTGTKI
HLA-DRB10101	21.5	ALTVWKQGTTLIGRY	WKQGTTLIG
HLA-DRB10101	21.6	NSLNWMGIYNEGVAL	WMGIYNEGV
HLA-DRB10101	21.6	DLQAGQLLYPNGLLL	GQLLYPNGL
HLA-DRB10101	21.7	TLKIQILKNSSNQSD	IQILKNSSN
HLA-DRB10101	21.7	YVPFYYSYDVAIGND	FYYSYDVAI
HLA-DRB10101	21.8	GYVPFYYSYDVAIGN	FYYSYDVAI
HLA-DRB10101	21.8	VDTLQVAAATGRGMV	TLQVAAATG
HLA-DRB10101	22.2	LWRRNDGVILGRGID	WRRNDGVIL
HLA-DRB10101	22.3	SFSGSILSGNKILTT	GSILSGNKI
HLA-DRB10101	22.4	VTLKIQILKNSSNQS	IQILKNSSN
HLA-DRB10101	22.9	DYVIDLSESAPKLGE	DLSESAPKL
HLA-DRB10101	23	NHLVYAWNVRLPSGG	LVYAWNVRL
HLA-DRB10101	23.3	LTTWDLVLGTRRTIW	DLVLGTRRT
HLA-DRB10101	23.6	NHFVGSATLMSSSYP	FVGSATLMS
HLA-DRB10101	23.6	NITIWSFVGNQNLIG	WSFVGNQNL
HLA-DRB10101	24.3	FKDYVIDLSESAPKL	YVIDLSESA
HLA-DRB10101	24.5	VDLAGAIWLAAEPVK	AIWLAAEPV
HLA-DRB10101	24.8	QAGQLLYPNGLLLSQ	GQLLYPNGL
HLA-DRB10101	24.8	SHTVYSSVYNLTTGT	YSSVYNLTT
HLA-DRB10101	25.3	ANDNNHLVYAWNVRL	LVYAWNVRL
HLA-DRB10101	25.7	IANRPQMVFMPGAGY	MVFMPGAGY
HLA-DRB10101	25.7	SLLSFTGNNLKIIEE	LLSFTGNNL
HLA-DRB10101	25.8	ESRVYLKGIQSFGGV	LKGIQSFGG
HLA-DRB10101	26	GPYVVELTNLNTAEV	VVELTNLNT
HLA-DRB10101	26.2	DPAISLVKLYIRPSL	LVKLYIRPS
HLA-DRB10101	26.3	RKTIWPLHFSQVRKL	LHFSQVRKL
HLA-DRB10101	26.4	GSVRRFDPWRGVVAA	FDPWRGVVA
HLA-DRB10101	26.5	GSLKYGLNNFFVSPL	KYGLNNFFV
HLA-DRB10101	26.7	LYVSVRDLTNLSTIV	VRDLTNLST
HLA-DRB10101	26.7	EATRPVDTLQVAAAT	VDTLQVAAA
HLA-DRB10101	27	QTLISEATRPVDTLQ	LISEATRPV
HLA-DRB10101	27.1	LYIRPSLNSAYRKTI	IRPSLNSAY
HLA-DRB10101	27.4	YYVETKTYQANARIL	TYQANARIL
HLA-DRB10101	27.5	KDYVIDLSESAPKLG	DLSESAPKL
HLA-DRB10101	28.1	AGQLLYPNGLLLSQG	LLYPNGLLL
HLA-DRB10101	28.3	DQTLISEATRPVDTL	LISEATRPV
HLA-DRB10101	28.4	SNFLYSGLVRLTAPS	SNFLYSGLV
HLA-DRB10101	28.5	WSFVGNQNLIGYPYF	FVGNQNLIG
HLA-DRB10101	28.6	GRGMVLWRRNDGVIL	WRRNDGVIL
HLA-DRB10101	28.7	MTADYRNMSFSGSIL	YRNMSFSGS
HLA-DRB10101	29	ALGNPFNINSAASTG	FNINSAAST
HLA-DRB10101	29	CLGFTPELNSLNWMG	FTPELNSLN
HLA-DRB10101	29.1	KLKGEAGVPIVKGTS	LKGEAGVPI
HLA-DRB10101	29.6	NYKSSLLSFTGNNLK	LLSFTGNNL
HLA-DRB10101	29.6	IETTIAPPVTLKIQI	IETTIAPPV
HLA-DRB10101	29.7	PLHFSQVRKLKGEAG	LHFSQVRKL
HLA-DRB10101	29.8	FVGNQNLIGYPYFYI	NQNLIGYPY
HLA-DRB10101	30	TPVDAIFNLPPGRTV	IFNLPPGRT
HLA-DRB10101	30.3	NDNNHLVYAWNVRLP	LVYAWNVRL
HLA-DRB10101	30.5	LVPMSSFRLRNDDYS	LVPMSSFRL
HLA-DRB10101	30.6	VRDLTNLSTIVSEAL	LTNLSTIVS
HLA-DRB10101	30.6	WLAAEPVKTQVNNEG	WLAAEPVKT
HLA-DRB10101	30.6	NTKWDLKTLGNHPYY	LKTLGNHPY
HLA-DRB10101	30.9	QVAAATGRGMVLWRR	VAAATGRGM
HLA-DRB10101	31	KLDKTKYLSPNFGTA	TKYLSPNFG
HLA-DRB10101	31	VIDLSESAPKLGESR	DLSESAPKL
HLA-DRB10101	31.1	VYLKGIQSFGGVSTN	LKGIQSFGG
HLA-DRB10101	31.3	GYKVDLANPGSLKYG	YKVDLANPG
HLA-DRB10101	31.4	AKGRTALVKVYGPGV	LVKVYGPGV
HLA-DRB10101	31.5	IKNLSVNMPVKISNI	LSVNMPVKI
HLA-DRB10101	31.7	SHEKSMSAGMTAGFG	EKSMSAGMT
HLA-DRB10101	32.2	SVRRFDPWRGVVAAP	FDPWRGVVA
HLA-DRB10101	32.4	CYYVETKTYQANARI	YVETKTYQA
HLA-DRB10101	32.9	ADYRNMSFSGSILSG	YRNMSFSGS
HLA-DRB10101	32.9	APKTTSMYVPGTLTS	SMYVPGTLT
HLA-DRB10101	33.1	LLLSQGQMTADYRNM	LLLSQGQMT
HLA-DRB10101	33.4	GTSLVKVANSYGSVN	LVKVANSYG
HLA-DRB10101	33.4	KWDLKTLGNHPYYPD	LKTLGNHPY
HLA-DRB10101	33.6	LSGNKILTTWDLVLG	NKILTTWDL
HLA-DRB10101	33.7	VLDLQAGQLLYPNGL	VLDLQAGQL
HLA-DRB10101	33.8	LKIQILKNSSNQSDQ	IQILKNSSN
HLA-DRB10101	33.8	VALTVWKQGTTLIGR	VWKQGTTLI
HLA-DRB10101	33.9	YIVKAKNGKAVIVWD	IVKAKNGKA
HLA-DRB10101	34.1	TKWDLKTLGNHPYYP	LKTLGNHPY
HLA-DRB10101	34.2	EKAIAAGYTPKIMIV	IAAGYTPKI
HLA-DRB10101	34.3	NWMGIYNEGVALWNS	WMGIYNEGV
HLA-DRB10101	34.3	NLYVSVRDLTNLSTI	YVSVRDLTN
HLA-DRB10101	34.3	TAGFGMGLVSTGMNY	FGMGLVSTG
HLA-DRB10101	34.4	FSGSILSGNKILTTW	GSILSGNKI
HLA-DRB10101	34.5	LVKVYGPGVREMYRV	LVKVYGPGV
HLA-DRB10101	34.6	SGSVRRFDPWRGVVA	FDPWRGVVA
HLA-DRB10101	34.9	TWDLVLGTRRTIWGR	DLVLGTRRT
HLA-DRB10101	35.2	YLKGIQSFGGVSTNI	IQSFGGVST
HLA-DRB10101	35.6	RAAIVWNHFVGSATL	WNHFVGSAT
HLA-DRB10101	35.9	STGSYIVKAKNGKAV	SYIVKAKNG
HLA-DRB10101	36.5	LIANRPQMVFMPGAG	LIANRPQMV
HLA-DRB10101	36.7	GKDIFLKVLDLQAGQ	FLKVLDLQA
HLA-DRB10101	37.2	SAGMTAGFGMGLVST	MTAGFGMGL
HLA-DRB10101	37.2	DSIIWAGDSYDLVYI	IWAGDSYDL
HLA-DRB10101	37.3	AGYVPFYYSYDVAIG	FYYSYDVAI
HLA-DRB10101	37.6	DKTKYLSPNFGTAVD	TKYLSPNFG
HLA-DRB10101	37.6	SLKYGLNNFFVSPLI	KYGLNNFFV
HLA-DRB10101	37.6	DYRNMSFSGSILSGN	NMSFSGSIL
HLA-DRB10101	37.8	SDFGPYVVELTNLNT	YVVELTNLN
HLA-DRB10101	37.9	SCLGFTPELNSLNWM	FTPELNSLN
HLA-DRB10101	38.1	LTNLSTIVSEALIAN	LSTIVSEAL
HLA-DRB10101	38.3	SDRYNINQAADFEIS	YNINQAADF
HLA-DRB10101	38.4	HLVYAWNVRLPSGGD	LVYAWNVRL
HLA-DRB10101	38.4	KTKYLSPNFGTAVDT	TKYLSPNFG
HLA-DRB10101	38.7	VREMYRVTAFDTPNV	MYRVTAFDT
HLA-DRB10101	38.8	TGSYIVKAKNGKAVI	IVKAKNGKA
HLA-DRB10101	38.8	GRGIDTSNSNLLGTS	IDTSNSNLL
HLA-DRB10101	39	ARKYRSDKSTKINET	YRSDKSTKI
HLA-DRB10101	39.2	KTADVFSPGISLKKA	DVFSPGISL
HLA-DRB10101	39.5	SIIWAGDSYDLVYIS	IWAGDSYDL
HLA-DRB10101	39.6	IGRYNQISTGQALGN	YNQISTGQA
HLA-DRB10101	39.6	QIQYKPFVSSGNVSC	YKPFVSSGN
HLA-DRB10101	39.6	QDGSFDVQLDRLIQI	FDVQLDRLI
HLA-DRB10101	39.7	VSVRDLTNLSTIVSE	VRDLTNLST
HLA-DRB10101	39.7	DNLYVSVRDLTNLST	YVSVRDLTN
HLA-DRB10101	40.4	GESRVYLKGIQSFGG	RVYLKGIQS
HLA-DRB10101	40.4	TYQANARILRLDTGA	TYQANARIL
HLA-DRB10101	40.5	SFVGNQNLIGYPYFY	FVGNQNLIG
HLA-DRB10101	40.8	KSMSAGMTAGFGMGL	SAGMTAGFG
HLA-DRB10101	41	DGSFDVQLDRLIQID	FDVQLDRLI
HLA-DRB10101	41.5	DSHTVYSSVYNLTTG	YSSVYNLTT
HLA-DRB10101	41.8	NGKDIFLKVLDLQAG	FLKVLDLQA
HLA-DRB10101	41.8	YRNMSFSGSILSGNK	NMSFSGSIL
HLA-DRB10101	41.9	PVTLKIQILKNSSNQ	IQILKNSSN
HLA-DRB10101	42.5	HFVGSATLMSSSYPN	FVGSATLMS
HLA-DRB10101	42.5	LPPGRTVNANALMGT	GRTVNANAL
HLA-DRB10101	42.6	AGFGMGLVSTGMNYS	FGMGLVSTG
HLA-DRB10101	42.6	MSFSGSILSGNKILT	GSILSGNKI
HLA-DRB10101	42.7	GQSHEKSMSAGMTAG	EKSMSAGMT
HLA-DRB10101	42.8	KYGLNNFFVSPLIER	NNFFVSPLI
HLA-DRB10101	42.8	ILTTWDLVLGTRRTI	DLVLGTRRT
HLA-DRB10101	42.9	SEATRPVDTLQVAAA	VDTLQVAAA
HLA-DRB10101	42.9	ADYPQIETTIAPPVT	IETTIAPPV
HLA-DRB10101	43.1	DGGDFSNFLYSGLVR	SNFLYSGLV
HLA-DRB10101	43.3	LGFTPELNSLNWMGI	FTPELNSLN
HLA-DRB10101	43.9	LLSFTGNNLKIIEEN	LLSFTGNNL
HLA-DRB10101	43.9	YIKNLSVNMPVKISN	YIKNLSVNM
HLA-DRB10101	44.4	NVDLAGAIWLAAEPV	AIWLAAEPV
HLA-DRB10101	44.8	GSCYYVETKTYQANA	YVETKTYQA
HLA-DRB10101	45.1	GVVRAALYIKNLSVN	ALYIKNLSV
HLA-DRB10101	45.2	CVQLPTLSTSVDPAI	CVQLPTLST
HLA-DRB10101	46.7	GQLLYPNGLLLSQGQ	LLYPNGLLL
HLA-DRB10101	47.1	VPFYYSYDVAIGNDR	FYYSYDVAI
HLA-DRB10101	47.2	QALGNPFNINSAAST	FNINSAAST
HLA-DRB10101	47.4	ISQTYTLCVQLPTLS	YTLCVQLPT
HLA-DRB10101	47.6	STSFDQIQYKPFVSS	FDQIQYKPF
HLA-DRB10101	47.8	SVRDLTNLSTIVSEA	LTNLSTIVS
HLA-DRB10101	48	KGTSLVKVANSYGSV	LVKVANSYG
HLA-DRB10101	48.2	KAIAAGYTPKIMIVD	IAAGYTPKI
HLA-DRB10101	48.3	GSFDVQLDRLIQIDA	FDVQLDRLI
HLA-DRB10101	48.6	RDLTNLSTIVSEALI	LTNLSTIVS
HLA-DRB10101	48.7	PKTTSMYVPGTLTSP	SMYVPGTLT
HLA-DRB10101	49	IPTYQIDIAANANDN	YQIDIAANA
HLA-DRB10101	49	DLTNLSTIVSEALIA	LSTIVSEAL
HLA-DRB10101	49.5	VDPAISLVKLYIRPS	LVKLYIRPS
HLA-DRB10101	49.6	YYSYDVAIGNDRAAI	YDVAIGNDR
[truncated: 16 more columns]

## Sheet: LIC13411
Allele	affinity(nM)	peptide	core		Allele	affinity(nM)	peptide	core		Allele	affinity(nM)	peptide	core		Allele	affinity(nM)	peptide	core		Allele	affinity(nM)	peptide	core		Allele	affinity(nM)	peptide	core		Allele	affinity(nM)	peptide	core		Allele	affinity(nM)	peptide	core		Allele	affinity(nM)	peptide	core		Allele	affinity(nM)	peptide	core
HLA-DRB10101	4.8	KLRYLSFYNIPVAER	YLSFYNIPV		HLA-DRB10301					HLA-DRB10401	22.9	KLRYLSFYNIPVAER	YLSFYNIPV		HLA-DRB10404	10.2	KLRYLSFYNIPVAER	YLSFYNIPV		HLA-DRB10405	18.6	KLRYLSFYNIPVAER	YLSFYNIPV		HLA-DRB10701	10.8	KSQKLRYLSFYNIPV	YLSFYNIPV		HLA-DRB10802					HLA-DRB10901	44.5	IYAGLRIGFNPMELL	LRIGFNPME		HLA-DRB11101	45.5	ERYNIKSQKLRYLSF	NIKSQKLRY		HLA-DRB11302
HLA-DRB10101	5.5	QKLRYLSFYNIPVAE	YLSFYNIPV							HLA-DRB10401	27.3	QKLRYLSFYNIPVAE	YLSFYNIPV		HLA-DRB10404	10.2	QKLRYLSFYNIPVAE	LRYLSFYNI		HLA-DRB10405	19.4	SQKLRYLSFYNIPVA	YLSFYNIPV		HLA-DRB10701	13.7	SQKLRYLSFYNIPVA	YLSFYNIPV							HLA-DRB10901	45.5	AGLRIGFNPMELLDF	LRIGFNPME		HLA-DRB11101	46.8	RYNIKSQKLRYLSFY	NIKSQKLRY
HLA-DRB10101	5.8	SQKLRYLSFYNIPVA	YLSFYNIPV							HLA-DRB10401	29.7	SQKLRYLSFYNIPVA	YLSFYNIPV		HLA-DRB10404	11.6	SQKLRYLSFYNIPVA	YLSFYNIPV		HLA-DRB10405	19.6	QKLRYLSFYNIPVAE	YLSFYNIPV		HLA-DRB10701	14	RGGYFGSYRSQQLIF	FGSYRSQQL							HLA-DRB10901	47	YAGLRIGFNPMELLD	LRIGFNPME
HLA-DRB10101	6.1	LRYLSFYNIPVAERR	YLSFYNIPV							HLA-DRB10401	32.1	LRYLSFYNIPVAERR	YLSFYNIPV		HLA-DRB10404	12	LRYLSFYNIPVAERR	YLSFYNIPV		HLA-DRB10405	20.4	KSQKLRYLSFYNIPV	YLSFYNIPV		HLA-DRB10701	15.4	LRGGYFGSYRSQQLI	FGSYRSQQL							HLA-DRB10901	47.6	GIYAGLRIGFNPMEL	RIGFNPMEL
HLA-DRB10101	7.1	KSQKLRYLSFYNIPV	YLSFYNIPV							HLA-DRB10401	32.2	RYLSFYNIPVAERRR	FYNIPVAER		HLA-DRB10404	16	KSQKLRYLSFYNIPV	LRYLSFYNI		HLA-DRB10405	23.7	LRYLSFYNIPVAERR	FYNIPVAER		HLA-DRB10701	18.6	GLRGGYFGSYRSQQL	FGSYRSQQL
HLA-DRB10101	7.4	GVRIGPLAAGFVFQG	IGPLAAGFV							HLA-DRB10401	36.4	KSQKLRYLSFYNIPV	YLSFYNIPV		HLA-DRB10404	18.8	RYLSFYNIPVAERRR	YLSFYNIPV		HLA-DRB10405	27.4	RYLSFYNIPVAERRR	FYNIPVAER		HLA-DRB10701	21.3	QKLRYLSFYNIPVAE	YLSFYNIPV
HLA-DRB10101	8.1	RYLSFYNIPVAERRR	YLSFYNIPV							HLA-DRB10401	46.6	GGDTFFPLEADKQTS	FFPLEADKQ		HLA-DRB10404	35.7	YLSFYNIPVAERRRK	LSFYNIPVA		HLA-DRB10405	30	DFLVGFTGLDLLEDD	FTGLDLLED		HLA-DRB10701	24.2	GGYFGSYRSQQLIFG	FGSYRSQQL
HLA-DRB10101	9.1	AGVRIGPLAAGFVFQ	IGPLAAGFV							HLA-DRB10401	46.7	GDTFFPLEADKQTSE	FFPLEADKQ		HLA-DRB10404	36.6	IKSQKLRYLSFYNIP	LRYLSFYNI		HLA-DRB10405	32.7	LDFLVGFTGLDLLED	LVGFTGLDL		HLA-DRB10701	25.5	YQIEVYLGIYAGLRI	LGIYAGLRI
HLA-DRB10101	9.8	LNERYNIKSQKLRYL	RYNIKSQKL																	HLA-DRB10405	33.5	YLSFYNIPVAERRRK	FYNIPVAER		HLA-DRB10701	28.6	GYFGSYRSQQLIFGI	FGSYRSQQL
HLA-DRB10101	10.7	VRIGPLAAGFVFQGG	IGPLAAGFV																	HLA-DRB10405	35.4	RGGYFGSYRSQQLIF	FGSYRSQQL		HLA-DRB10701	29.6	LNERYNIKSQKLRYL	RYNIKSQKL
HLA-DRB10101	11.6	YLSFYNIPVAERRRK	YLSFYNIPV																	HLA-DRB10405	36.6	FLVGFTGLDLLEDDV	FTGLDLLED		HLA-DRB10701	33.5	KLRYLSFYNIPVAER	YLSFYNIPV
HLA-DRB10101	11.8	GAGVRIGPLAAGFVF	IGPLAAGFV																	HLA-DRB10405	37.4	LLDFLVGFTGLDLLE	LVGFTGLDL		HLA-DRB10701	35.3	YFGSYRSQQLIFGIL	FGSYRSQQL
HLA-DRB10101	12.2	IEVYLGIYAGLRIGF	YLGIYAGLR																	HLA-DRB10405	38.5	GGYFGSYRSQQLIFG	FGSYRSQQL		HLA-DRB10701	38.6	ELLDFLVGFTGLDLL	LVGFTGLDL
HLA-DRB10101	12.7	RYNIKSQKLRYLSFY	IKSQKLRYL																	HLA-DRB10405	38.9	GYFGSYRSQQLIFGI	FGSYRSQQL		HLA-DRB10701	39.5	ERYNIKSQKLRYLSF	RYNIKSQKL
HLA-DRB10101	13.9	PRSFLYQIEVYLGIY	FLYQIEVYL																	HLA-DRB10405	40.6	LRGGYFGSYRSQQLI	FGSYRSQQL		HLA-DRB10701	40.3	NERYNIKSQKLRYLS	RYNIKSQKL
HLA-DRB10101	14.5	QIEVYLGIYAGLRIG	YLGIYAGLR																	HLA-DRB10405	42.7	PRSFLYQIEVYLGIY	LYQIEVYLG		HLA-DRB10701	41	QIEVYLGIYAGLRIG	LGIYAGLRI
HLA-DRB10101	14.9	AAGFVFQGGESAPGK	FVFQGGESA																	HLA-DRB10405	44.4	YPRSFLYQIEVYLGI	LYQIEVYLG		HLA-DRB10701	44.7	QNRKNDFKDIFTIGV	FKDIFTIGV
HLA-DRB10101	15	QLIFGILGGDTFFPL	FGILGGDTF																	HLA-DRB10405	44.6	IKSQKLRYLSFYNIP	KLRYLSFYN		HLA-DRB10701	48.4	RYNIKSQKLRYLSFY	RYNIKSQKL
HLA-DRB10101	15.7	GDTFFPLEADKQTSE	FFPLEADKQ																	HLA-DRB10405	48.4	ELLDFLVGFTGLDLL	LVGFTGLDL
HLA-DRB10101	15.9	NERYNIKSQKLRYLS	RYNIKSQKL
HLA-DRB10101	16.5	RSFLYQIEVYLGIYA	FLYQIEVYL
HLA-DRB10101	17.1	ERYNIKSQKLRYLSF	IKSQKLRYL
HLA-DRB10101	17.1	GGYFGSYRSQQLIFG	FGSYRSQQL
HLA-DRB10101	17.2	YQIEVYLGIYAGLRI	YLGIYAGLR
HLA-DRB10101	18.5	YPRSFLYQIEVYLGI	FLYQIEVYL
HLA-DRB10101	18.6	EVYLGIYAGLRIGFN	YLGIYAGLR
HLA-DRB10101	19	LLDFLVGFTGLDLLE	FLVGFTGLD
HLA-DRB10101	19.4	RIGPLAAGFVFQGGE	IGPLAAGFV
HLA-DRB10101	19.9	SQQLIFGILGGDTFF	IFGILGGDT
HLA-DRB10101	20.5	GGDTFFPLEADKQTS	FFPLEADKQ
HLA-DRB10101	20.6	YGAGVRIGPLAAGFV	IGPLAAGFV
HLA-DRB10101	21.4	LYQIEVYLGIYAGLR	YLGIYAGLR
HLA-DRB10101	21.6	ELLDFLVGFTGLDLL	FLVGFTGLD
HLA-DRB10101	21.7	AGFVFQGGESAPGKR	FVFQGGESA
HLA-DRB10101	23	QQLIFGILGGDTFFP	IFGILGGDT
HLA-DRB10101	23.6	FLNERYNIKSQKLRY	RYNIKSQKL
HLA-DRB10101	23.8	GYPRSFLYQIEVYLG	FLYQIEVYL
HLA-DRB10101	24.2	RGGYFGSYRSQQLIF	FGSYRSQQL
HLA-DRB10101	26.4	LIFGILGGDTFFPLE	FGILGGDTF
HLA-DRB10101	26.5	DTFFPLEADKQTSET	FFPLEADKQ
HLA-DRB10101	27.6	TFFPLEADKQTSETE	FFPLEADKQ
HLA-DRB10101	28	GYFGSYRSQQLIFGI	FGSYRSQQL
HLA-DRB10101	28.4	LSFYNIPVAERRRKK	FYNIPVAER
HLA-DRB10101	28.6	VYLGIYAGLRIGFNP	YLGIYAGLR
HLA-DRB10101	28.9	LAAGFVFQGGESAPG	FVFQGGESA
HLA-DRB10101	29.8	YNIKSQKLRYLSFYN	IKSQKLRYL
HLA-DRB10101	31.9	SFLYQIEVYLGIYAG	FLYQIEVYL
HLA-DRB10101	32.7	LDFLVGFTGLDLLED	FLVGFTGLD
HLA-DRB10101	33.2	MELLDFLVGFTGLDL	LDFLVGFTG
HLA-DRB10101	34.7	DGYPRSFLYQIEVYL	FLYQIEVYL
HLA-DRB10101	35.4	GFVFQGGESAPGKRD	FVFQGGESA
HLA-DRB10101	36.4	YFGSYRSQQLIFGIL	YRSQQLIFG
HLA-DRB10101	37.5	YLGIYAGLRIGFNPM	YLGIYAGLR
HLA-DRB10101	39.8	LGGDTFFPLEADKQT	FFPLEADKQ
HLA-DRB10101	40.2	FGSYRSQQLIFGILG	YRSQQLIFG
HLA-DRB10101	40.9	GPLAAGFVFQGGESA	FVFQGGESA
HLA-DRB10101	42.2	LGIYAGLRIGFNPME	YAGLRIGFN
HLA-DRB10101	42.6	RIGFNPMELLDFLVG	FNPMELLDF
HLA-DRB10101	43.7	PLAAGFVFQGGESAP	FVFQGGESA
HLA-DRB10101	47.3	FLYQIEVYLGIYAGL	FLYQIEVYL
[truncated: 16 more columns]

## Sheet: LIC20172
Allele	affinity(nM)	peptide	core		Allele	affinity(nM)	peptide	core		Allele	affinity(nM)	peptide	core		Allele	affinity(nM)	peptide	core		Allele	affinity(nM)	peptide	core		Allele	affinity(nM)	peptide	core		Allele	affinity(nM)	peptide	core		Allele	affinity(nM)	peptide	core		Allele	affinity(nM)	peptide	core		Allele	affinity(nM)	peptide	core
HLA-DRB10101	3.8	LLPFLTLLNQDAGAS	FLTLLNQDA		HLA-DRB10301	20	GLDIRKDAQTGYKEF	IRKDAQTGY		HLA-DRB10401	15	LLPFLTLLNQDAGAS	FLTLLNQDA		HLA-DRB10404	7.2	LLPFLTLLNQDAGAS	FLTLLNQDA		HLA-DRB10405	16.9	ILLPFLTLLNQDAGA	FLTLLNQDA		HLA-DRB10701	3.9	GSIPFTYNTVQTIPL	YNTVQTIPL		HLA-DRB10802					HLA-DRB10901	42.1	AILLIGAGAAVAYIL	LIGAGAAVA		HLA-DRB11101	4	AAVAYILKRRTLSQA	VAYILKRRT		HLA-DRB11302	9.4	TIEIVFNSPVKKTAL	IVFNSPVKK
HLA-DRB10101	4	ILLPFLTLLNQDAGA	FLTLLNQDA		HLA-DRB10301	23.8	INVVGINREIKYEVL	VGINREIKY		HLA-DRB10401	15	HILFQGISNNIGKVS	FQGISNNIG		HLA-DRB10404	7.2	ILLPFLTLLNQDAGA	FLTLLNQDA		HLA-DRB10405	18.1	LLPFLTLLNQDAGAS	FLTLLNQDA		HLA-DRB10701	5	IPFTYNTVQTIPLNL	YNTVQTIPL							HLA-DRB10901	46.2	IAILLIGAGAAVAYI	LIGAGAAVA		HLA-DRB11101	4	GAAVAYILKRRTLSQ	VAYILKRRT		HLA-DRB11302	9.9	ATIEIVFNSPVKKTA	IVFNSPVKK
HLA-DRB10101	4.1	IAILLIGAGAAVAYI	LLIGAGAAV		HLA-DRB10301	24.3	LINVVGINREIKYEV	VGINREIKY		HLA-DRB10401	16.1	GHILFQGISNNIGKV	FQGISNNIG		HLA-DRB10404	7.3	LPFLTLLNQDAGAST	FLTLLNQDA		HLA-DRB10405	18.9	GILLPFLTLLNQDAG	FLTLLNQDA		HLA-DRB10701	5.1	SIPFTYNTVQTIPLN	YNTVQTIPL												HLA-DRB11101	4.7	AGAAVAYILKRRTLS	VAYILKRRT		HLA-DRB11302	10.3	IATIEIVFNSPVKKT	IVFNSPVKK
HLA-DRB10101	4.1	LIAILLIGAGAAVAY	ILLIGAGAA		HLA-DRB10301	28	EGLDIRKDAQTGYKE	IRKDAQTGY		HLA-DRB10401	17.4	LPFLTLLNQDAGAST	FLTLLNQDA		HLA-DRB10404	8	GILLPFLTLLNQDAG	FLTLLNQDA		HLA-DRB10405	22	KGILLPFLTLLNQDA	FLTLLNQDA		HLA-DRB10701	5.7	PFTYNTVQTIPLNLV	YNTVQTIPL												HLA-DRB11101	6.9	GAGAAVAYILKRRTL	VAYILKRRT		HLA-DRB11302	11.8	YIATIEIVFNSPVKK	IVFNSPVKK
HLA-DRB10101	4.3	LPFLTLLNQDAGAST	FLTLLNQDA		HLA-DRB10301	32.5	LDIRKDAQTGYKEFN	IRKDAQTGY		HLA-DRB10401	18.3	ILLPFLTLLNQDAGA	FLTLLNQDA		HLA-DRB10404	9.4	KGILLPFLTLLNQDA	LPFLTLLNQ		HLA-DRB10405	23.3	LPFLTLLNQDAGAST	FLTLLNQDA		HLA-DRB10701	7	FTYNTVQTIPLNLVV	YNTVQTIPL												HLA-DRB11101	7.2	SELMGFLLRSMKKNA	MGFLLRSMK		HLA-DRB11302	12.1	IEIVFNSPVKKTALG	IVFNSPVKK
HLA-DRB10101	4.3	AILLIGAGAAVAYIL	LLIGAGAAV		HLA-DRB10301	35	NLINVVGINREIKYE	VGINREIKY		HLA-DRB10401	19.4	EGHILFQGISNNIGK	FQGISNNIG		HLA-DRB10404	10.8	PFLTLLNQDAGASTA	FLTLLNQDA		HLA-DRB10405	29.8	SIPFTYNTVQTIPLN	YNTVQTIPL		HLA-DRB10701	10	TYNTVQTIPLNLVVT	YNTVQTIPL												HLA-DRB11101	7.5	ELMGFLLRSMKKNAI	MGFLLRSMK		HLA-DRB11302	12.6	HILFQGISNNIGKVS	GISNNIGKV
HLA-DRB10101	4.3	RSSLIRIPAEGVSTV	LIRIPAEGV		HLA-DRB10301	41.4	YEGLDIRKDAQTGYK	IRKDAQTGY		HLA-DRB10401	25	NEGHILFQGISNNIG	FQGISNNIG		HLA-DRB10404	11.5	HILFQGISNNIGKVS	HILFQGISN		HLA-DRB10405	33.4	IPFTYNTVQTIPLNL	YNTVQTIPL		HLA-DRB10701	12.9	QIGSIPFTYNTVQTI	FTYNTVQTI												HLA-DRB11101	7.5	LMGFLLRSMKKNAIL	LLRSMKKNA		HLA-DRB11302	13.2	GHILFQGISNNIGKV	LFQGISNNI
HLA-DRB10101	4.4	GILLPFLTLLNQDAG	FLTLLNQDA		HLA-DRB10301	43.1	NVVGINREIKYEVLL	VGINREIKY		HLA-DRB10401	25.3	YKDWYKHITNQAKVF	YKHITNQAK		HLA-DRB10404	12.7	GHILFQGISNNIGKV	HILFQGISN		HLA-DRB10405	34.8	GHILFQGISNNIGKV	FQGISNNIG		HLA-DRB10701	15.2	YNTVQTIPLNLVVTD	YNTVQTIPL												HLA-DRB11101	7.9	MGFLLRSMKKNAILI	LLRSMKKNA		HLA-DRB11302	14.1	ILFQGISNNIGKVSG	GISNNIGKV
HLA-DRB10101	4.8	ILIAILLIGAGAAVA	ILLIGAGAA		HLA-DRB10301	44.2	DGKIVTDLTTKTVSS	IVTDLTTKT		HLA-DRB10401	26.3	GILLPFLTLLNQDAG	FLTLLNQDA		HLA-DRB10404	14.2	EGHILFQGISNNIGK	HILFQGISN		HLA-DRB10405	36.4	GSIPFTYNTVQTIPL	YNTVQTIPL		HLA-DRB10701	16.1	IGSIPFTYNTVQTIP	FTYNTVQTI												HLA-DRB11101	10.3	DSELMGFLLRSMKKN	MGFLLRSMK		HLA-DRB11302	16.7	LFQGISNNIGKVSGT	GISNNIGKV
HLA-DRB10101	4.9	KGILLPFLTLLNQDA	FLTLLNQDA							HLA-DRB10401	26.7	PFLTLLNQDAGASTA	FLTLLNQDA		HLA-DRB10404	15.9	KKGILLPFLTLLNQD	LPFLTLLNQ		HLA-DRB10405	37.8	EGHILFQGISNNIGK	FQGISNNIG		HLA-DRB10701	17.2	KLPVAVGATFSRKVV	VGATFSRKV												HLA-DRB11101	10.6	GFLLRSMKKNAILIA	LLRSMKKNA		HLA-DRB11302	17.9	SIPFTYNTVQTIPLN	FTYNTVQTI
HLA-DRB10101	4.9	TRSSLIRIPAEGVST	LIRIPAEGV							HLA-DRB10401	27.8	ILFQGISNNIGKVSG	FQGISNNIG		HLA-DRB10404	16.7	NEGHILFQGISNNIG	HILFQGISN		HLA-DRB10405	38.3	PFTYNTVQTIPLNLV	YNTVQTIPL		HLA-DRB10701	18.5	LPVAVGATFSRKVVR	VGATFSRKV												HLA-DRB11101	11.5	IGAGAAVAYILKRRT	VAYILKRRT		HLA-DRB11302	20	GSIPFTYNTVQTIPL	FTYNTVQTI
HLA-DRB10101	5	ILLIGAGAAVAYILK	LLIGAGAAV							HLA-DRB10401	28.2	KDWYKHITNQAKVFP	YKHITNQAK		HLA-DRB10404	21.3	DNEGHILFQGISNNI	HILFQGISN		HLA-DRB10405	39.6	PYDIFIKVINTGKEI	FIKVINTGK		HLA-DRB10701	22.6	LKLPVAVGATFSRKV	VGATFSRKV												HLA-DRB11101	15.4	HTFFLKLPVAVGATF	FLKLPVAVG		HLA-DRB11302	20.5	GATVIVSDNEGHILF	IVSDNEGHI
HLA-DRB10101	5.2	PFTYNTVQTIPLNLV	YNTVQTIPL							HLA-DRB10401	31	SYKDWYKHITNQAKV	YKHITNQAK		HLA-DRB10404	22	KKKGILLPFLTLLNQ	LPFLTLLNQ		HLA-DRB10405	40.7	HILFQGISNNIGKVS	FQGISNNIG		HLA-DRB10701	24.7	PVAVGATFSRKVVRE	VGATFSRKV												HLA-DRB11101	16	KHTFFLKLPVAVGAT	FLKLPVAVG		HLA-DRB11302	21.7	ATVIVSDNEGHILFQ	IVSDNEGHI
HLA-DRB10101	5.3	PFLTLLNQDAGASTA	FLTLLNQDA							HLA-DRB10401	33.2	YDIFIKVINTGKEIH	FIKVINTGK		HLA-DRB10404	30.6	SDNEGHILFQGISNN	ILFQGISNN		HLA-DRB10405	42.3	YDIFIKVINTGKEIH	FIKVINTGK		HLA-DRB10701	27	NEGHILFQGISNNIG	LFQGISNNI												HLA-DRB11101	16.8	YKHTFFLKLPVAVGA	FLKLPVAVG		HLA-DRB11302	22.4	IPFTYNTVQTIPLNL	FTYNTVQTI
HLA-DRB10101	5.4	SSLIRIPAEGVSTVA	LIRIPAEGV							HLA-DRB10401	33.8	KGILLPFLTLLNQDA	FLTLLNQDA		HLA-DRB10404	32.6	ILFQGISNNIGKVSG	FQGISNNIG		HLA-DRB10405	49.1	NEGHILFQGISNNIG	FQGISNNIG		HLA-DRB10701	27.6	GHILFQGISNNIGKV	LFQGISNNI												HLA-DRB11101	17.3	FLLRSMKKNAILIAI	LLRSMKKNA		HLA-DRB11302	23.6	SGATVIVSDNEGHIL	IVSDNEGHI
HLA-DRB10101	5.4	HILFQGISNNIGKVS	FQGISNNIG							HLA-DRB10401	35.2	PYDIFIKVINTGKEI	FIKVINTGK		HLA-DRB10404	35.5	IGSIPFTYNTVQTIP	IGSIPFTYN		HLA-DRB10405	49.4	YPYDIFIKVINTGKE	FIKVINTGK		HLA-DRB10701	28.4	DNEGHILFQGISNNI	LFQGISNNI												HLA-DRB11101	17.5	EDSELMGFLLRSMKK	MGFLLRSMK		HLA-DRB11302	25.2	ISNVINLINVVGINR	INLINVVGI
HLA-DRB10101	5.6	AILIAILLIGAGAAV	ILLIGAGAA							HLA-DRB10401	36.8	FLTLLNQDAGASTAK	LNQDAGAST		HLA-DRB10404	36.7	GSVVIVDNTGSGNNS	VVIVDNTGS							HLA-DRB10701	30	EIKYEVLLPVAAVPT	LLPVAAVPT												HLA-DRB11101	22	GYKHTFFLKLPVAVG	HTFFLKLPV		HLA-DRB11302	25.7	EIVFNSPVKKTALGS	IVFNSPVKK
HLA-DRB10101	5.6	EIKYEVLLPVAAVPT	YEVLLPVAA							HLA-DRB10401	37.1	DIFIKVINTGKEIHF	FIKVINTGK		HLA-DRB10404	37.2	GYKEFNLWVASNGTS	FNLWVASNG							HLA-DRB10701	30	DWYKHITNQAKVFPV	KHITNQAKV												HLA-DRB11101	24.9	TFFLKLPVAVGATFS	FLKLPVAVG		HLA-DRB11302	26.3	SNVINLINVVGINRE	INLINVVGI
HLA-DRB10101	5.8	NREIKYEVLLPVAAV	YEVLLPVAA							HLA-DRB10401	41.9	IPFTYNTVQTIPLNL	YNTVQTIPL		HLA-DRB10404	38.5	YKEFNLWVASNGTSY	FNLWVASNG							HLA-DRB10701	30.3	EGHILFQGISNNIGK	LFQGISNNI												HLA-DRB11101	25.4	YDIFIKVINTGKEIH	FIKVINTGK		HLA-DRB11302	27.4	SISNVINLINVVGIN	INLINVVGI
HLA-DRB10101	5.9	PTRSSLIRIPAEGVS	LIRIPAEGV							HLA-DRB10401	41.9	DNEGHILFQGISNNI	FQGISNNIX		HLA-DRB10404	39	TGYKEFNLWVASNGT	FNLWVASNG							HLA-DRB10701	31.3	VAVGATFSRKVVRED	VGATFSRKV												HLA-DRB11101	27.3	PYDIFIKVINTGKEI	FIKVINTGK		HLA-DRB11302	27.4	IGSIPFTYNTVQTIP	FTYNTVQTI
HLA-DRB10101	6	FTYNTVQTIPLNLVV	YNTVQTIPL							HLA-DRB10401	42.6	TSYKDWYKHITNQAK	YKHITNQAK		HLA-DRB10404	39.8	GSIPFTYNTVQTIPL	IPFTYNTVQ							HLA-DRB10701	31.6	HILFQGISNNIGKVS	LFQGISNNI												HLA-DRB11101	30.4	RGTYQHVARGAGYKH	YQHVARGAG		HLA-DRB11302	28.6	TVIVSDNEGHILFQG	IVSDNEGHI
HLA-DRB10101	6	IPFTYNTVQTIPLNL	YNTVQTIPL							HLA-DRB10401	44.5	YPYDIFIKVINTGKE	FIKVINTGK		HLA-DRB10404	40.4	QIGSIPFTYNTVQTI	IGSIPFTYN							HLA-DRB10701	33.7	PGYIATIEIVFNSPV	IEIVFNSPV												HLA-DRB11101	32.1	DIFIKVINTGKEIHF	FIKVINTGK		HLA-DRB11302	29.3	QIGSIPFTYNTVQTI	FTYNTVQTI
HLA-DRB10101	6.1	FLTLLNQDAGASTAK	FLTLLNQDA							HLA-DRB10401	44.6	DWYKHITNQAKVFPV	YKHITNQAK		HLA-DRB10404	40.8	FLTLLNQDAGASTAK	FLTLLNQDA							HLA-DRB10701	35.2	GYIATIEIVFNSPVK	IEIVFNSPV												HLA-DRB11101	32.4	YPYDIFIKVINTGKE	YDIFIKVIN		HLA-DRB11302	29.4	ESISNVINLINVVGI	INLINVVGI
HLA-DRB10101	6.3	REIKYEVLLPVAAVP	YEVLLPVAA							HLA-DRB10401	46.2	PFTYNTVQTIPLNLV	YNTVQTIPL		HLA-DRB10404	42.5	SIPFTYNTVQTIPLN	IPFTYNTVQ							HLA-DRB10701	35.6	ESISNVINLINVVGI	INLINVVGI												HLA-DRB11101	34.5	LRGTYQHVARGAGYK	YQHVARGAG		HLA-DRB11302	33	NVINLINVVGINREI	INLINVVGI
HLA-DRB10101	6.5	GHILFQGISNNIGKV	FQGISNNIG							HLA-DRB10401	48.6	SIPFTYNTVQTIPLN	YNTVQTIPL		HLA-DRB10404	42.9	GGSVVIVDNTGSGNN	VVIVDNTGS							HLA-DRB10701	36.3	IKYEVLLPVAAVPTD	LLPVAAVPT												HLA-DRB11101	36.5	SYPYDIFIKVINTGK	YDIFIKVIN		HLA-DRB11302	34.8	ISGATVIVSDNEGHI	IVSDNEGHI
HLA-DRB10101	6.7	INREIKYEVLLPVAA	YEVLLPVAA							HLA-DRB10401	49.9	DGKIVTDLTTKTVSS	IVTDLTTKT		HLA-DRB10404	45.2	KEFNLWVASNGTSYK	FNLWVASNG							HLA-DRB10701	37.7	YIATIEIVFNSPVKK	IEIVFNSPV												HLA-DRB11101	40.8	IFIKVINTGKEIHFP	FIKVINTGK		HLA-DRB11302	35.4	GYIATIEIVFNSPVK	IEIVFNSPV
HLA-DRB10101	6.8	SLIRIPAEGVSTVAY	LIRIPAEGV												HLA-DRB10404	45.4	SVVIVDNTGSGNNSS	VVIVDNTGS							HLA-DRB10701	38.3	WYKHITNQAKVFPVP	KHITNQAKV												HLA-DRB11101	41.7	GTYQHVARGAGYKHT	YQHVARGAG		HLA-DRB11302	37.8	PFTYNTVQTIPLNLV	FTYNTVQTI
HLA-DRB10101	6.8	LLIGAGAAVAYILKR	LLIGAGAAV												HLA-DRB10404	45.8	QTGYKEFNLWVASNG	FNLWVASNG							HLA-DRB10701	42.9	RGAGYKHTFFLKLPV	YKHTFFLKL												HLA-DRB11101	43.9	AGYKHTFFLKLPVAV	HTFFLKLPV		HLA-DRB11302	41.2	VIVSDNEGHILFQGI	IVSDNEGHI
HLA-DRB10101	6.9	IKYEVLLPVAAVPTD	YEVLLPVAA												HLA-DRB10404	47.6	YKPGYIATIEIVFNS	IATIEIVFN							HLA-DRB10701	44.9	KYEVLLPVAAVPTDT	LLPVAAVPT												HLA-DRB11101	44.8	DEDSELMGFLLRSMK	MGFLLRSMK		HLA-DRB11302	41.9	FQGISNNIGKVSGTI	GISNNIGKV
HLA-DRB10101	7	ILFQGISNNIGKVSG	FQGISNNIG												HLA-DRB10404	49.5	VYKPGYIATIEIVFN	IATIEIVFN							HLA-DRB10701	47.5	YKEFNLWVASNGTSY	WVASNGTSY												HLA-DRB11101	46.8	FFLKLPVAVGATFSR	FLKLPVAVG		HLA-DRB11302	47.9	DIFIKVINTGKEIHF	KVINTGKEI
HLA-DRB10101	7.1	GFLLRSMKKNAILIA	LRSMKKNAI												HLA-DRB10404	49.6	NGGSVVIVDNTGSGN	VVIVDNTGS							HLA-DRB10701	47.7	IATIEIVFNSPVKKT	IEIVFNSPV
HLA-DRB10101	7.3	NAILIAILLIGAGAA	ILLIGAGAA																						HLA-DRB10701	49.8	AVGATFSRKVVREDG	VGATFSRKV
HLA-DRB10101	7.6	DPTRSSLIRIPAEGV	LIRIPAEGV
HLA-DRB10101	7.8	KYEVLLPVAAVPTDT	YEVLLPVAA
HLA-DRB10101	8.4	SIPFTYNTVQTIPLN	YNTVQTIPL
HLA-DRB10101	8.4	IATIEIVFNSPVKKT	IEIVFNSPV
HLA-DRB10101	8.6	YKHTFFLKLPVAVGA	FLKLPVAVG
HLA-DRB10101	8.6	TYNTVQTIPLNLVVT	YNTVQTIPL
HLA-DRB10101	8.7	AGDVIRLRGTYQHVA	VIRLRGTYQ
HLA-DRB10101	9.1	KHTFFLKLPVAVGAT	FLKLPVAVG
HLA-DRB10101	9.2	FLLRSMKKNAILIAI	LRSMKKNAI
HLA-DRB10101	9.6	LIRIPAEGVSTVAYE	LIRIPAEGV
HLA-DRB10101	9.7	EGHILFQGISNNIGK	FQGISNNIG
HLA-DRB10101	10.1	YEVLLPVAAVPTDTD	LLPVAAVPT
HLA-DRB10101	10.2	HTFFLKLPVAVGATF	FLKLPVAVG
HLA-DRB10101	10.7	GYKHTFFLKLPVAVG	FLKLPVAVG
HLA-DRB10101	10.7	GSIPFTYNTVQTIPL	YNTVQTIPL
HLA-DRB10101	10.7	MGFLLRSMKKNAILI	LRSMKKNAI
HLA-DRB10101	10.8	LFQGISNNIGKVSGT	FQGISNNIG
HLA-DRB10101	11.8	YKEFNLWVASNGTSY	FNLWVASNG
HLA-DRB10101	12	AAGDVIRLRGTYQHV	VIRLRGTYQ
HLA-DRB10101	12.4	YIATIEIVFNSPVKK	IEIVFNSPV
HLA-DRB10101	12.6	GDVIRLRGTYQHVAR	VIRLRGTYQ
HLA-DRB10101	13	YNTVQTIPLNLVVTD	YNTVQTIPL
HLA-DRB10101	13.6	YKDWYKHITNQAKVF	YKHITNQAK
HLA-DRB10101	13.7	TFFLKLPVAVGATFS	FLKLPVAVG
HLA-DRB10101	13.8	ATIEIVFNSPVKKTA	IEIVFNSPV
HLA-DRB10101	15.9	GGVYKPGYIATIEIV	YKPGYIATI
HLA-DRB10101	16.5	NEGHILFQGISNNIG	FQGISNNIG
HLA-DRB10101	17.1	DKQSKPISGATVIVS	SKPISGATV
HLA-DRB10101	17.2	LRGTYQHVARGAGYK	TYQHVARGA
HLA-DRB10101	17.2	KEFNLWVASNGTSYK	FNLWVASNG
HLA-DRB10101	17.3	KQSKPISGATVIVSD	SKPISGATV
HLA-DRB10101	17.9	LMGFLLRSMKKNAIL	LRSMKKNAI
HLA-DRB10101	18	LLRSMKKNAILIAIL	LRSMKKNAI
HLA-DRB10101	18.6	LIGAGAAVAYILKRR	LIGAGAAVA
HLA-DRB10101	19	KDWYKHITNQAKVFP	YKHITNQAK
HLA-DRB10101	19.2	NAAGDVIRLRGTYQH	VIRLRGTYQ
HLA-DRB10101	19.5	VIRLRGTYQHVARGA	VIRLRGTYQ
HLA-DRB10101	19.7	TIEIVFNSPVKKTAL	IEIVFNSPV
HLA-DRB10101	20	DVIRLRGTYQHVARG	VIRLRGTYQ
HLA-DRB10101	21	AGYKHTFFLKLPVAV	TFFLKLPVA
HLA-DRB10101	21.1	FFLKLPVAVGATFSR	FLKLPVAVG
HLA-DRB10101	22.6	GYIATIEIVFNSPVK	IEIVFNSPV
HLA-DRB10101	23.6	GYKEFNLWVASNGTS	FNLWVASNG
HLA-DRB10101	24.6	FQGISNNIGKVSGTI	FQGISNNIG
HLA-DRB10101	24.6	EVLLPVAAVPTDTDK	LLPVAAVPT
HLA-DRB10101	27.9	GVYKPGYIATIEIVF	YKPGYIATI
HLA-DRB10101	28	KNAILIAILLIGAGA	AILLIGAGA
HLA-DRB10101	29.1	RLRGTYQHVARGAGY	TYQHVARGA
HLA-DRB10101	29.5	SNVINLINVVGINRE	INLINVVGI
HLA-DRB10101	29.6	TDKQSKPISGATVIV	SKPISGATV
HLA-DRB10101	30.1	SYKDWYKHITNQAKV	YKHITNQAK
HLA-DRB10101	30.9	ISNVINLINVVGINR	INLINVVGI
HLA-DRB10101	31	MKKNAILIAILLIGA	NAILIAILL
HLA-DRB10101	31.1	PGGVYKPGYIATIEI	YKPGYIATI
HLA-DRB10101	31.5	LNAAGDVIRLRGTYQ	VIRLRGTYQ
HLA-DRB10101	35.8	LRSMKKNAILIAILL	NAILIAILL
HLA-DRB10101	36.7	ELMGFLLRSMKKNAI	LRSMKKNAI
HLA-DRB10101	37.4	FLKLPVAVGATFSRK	FLKLPVAVG
HLA-DRB10101	38.1	QSKPISGATVIVSDN	SKPISGATV
HLA-DRB10101	38.8	EFNLWVASNGTSYKD	FNLWVASNG
HLA-DRB10101	38.9	IEIVFNSPVKKTALG	IEIVFNSPV
HLA-DRB10101	39	SMKKNAILIAILLIG	NAILIAILL
HLA-DRB10101	39.3	VLLPVAAVPTDTDKD	LLPVAAVPT
HLA-DRB10101	41.9	RGTYQHVARGAGYKH	TYQHVARGA
HLA-DRB10101	42.8	TGYKEFNLWVASNGT	FNLWVASNG
HLA-DRB10101	43.7	RSMKKNAILIAILLI	NAILIAILL
HLA-DRB10101	46.2	KKNAILIAILLIGAG	NAILIAILL
HLA-DRB10101	46.5	PVAVGATFSRKVVRE	VGATFSRKV
HLA-DRB10101	49.9	GAGYKHTFFLKLPVA	TFFLKLPVA
[truncated: 16 more columns]
