# Supplementary material for: Discovery of Novel Leptospirosis Vaccine Candidates Using Reverse and Structural Vaccinology
Source: Front Immunol. 2017 Apr 27;8:463. doi: 10.3389/fimmu.2017.00463 (PMC5406399; doi:10.3389/fimmu.2017.00463)
Supplement: Supplementary file 8 [file Data_Sheet_1.ZIP]

Archive with 30 entries (28 files):
- Alignment Bb-OMPs/
- Alignment Bb-OMPs/Alignment Information_Bb-OMPs.docx
- Alignment Bb-OMPs/Mult_alignment_LIC10496_path_spp_orthol_immun_epit_highlighted.docx
- Alignment Bb-OMPs/Mult_alignment_LIC10714_path_spp_orthol_immun_epit_highlighted.docx
- Alignment Bb-OMPs/Mult_alignment_LIC10881+LIC10882_path_spp_orthol_immun_epit_highlighted.docx
- Alignment Bb-OMPs/Mult_alignment_LIC10896+LIC10895_path_spp_orthol_immun_epit_highlighted.docx
- Alignment Bb-OMPs/Mult_alignment_LIC10964_path_spp_orthol_immun_epit_highlighted.docx
- Alignment Bb-OMPs/Mult_alignment_LIC11086_path_spp_orthol_immun_epit_highlighted.docx
- Alignment Bb-OMPs/Mult_alignment_LIC11211_path_spp_orthol_immun_epit_highlighted.docx
- Alignment Bb-OMPs/Mult_alignment_LIC11268_path_spp_orthol_immun_epit_highlighted.docx
- Alignment Bb-OMPs/Mult_alignment_LIC11458_path_spp_orthol_immun_epit_highlighted.docx
- Alignment Bb-OMPs/Mult_alignment_LIC11506_path_spp_orthol_immun_epit_highlighted.docx
- Alignment Bb-OMPs/Mult_alignment_LIC11623_path_spp_orthol_immun_epit_highlighted.docx
- Alignment Bb-OMPs/Mult_alignment_LIC12254_path_spp_orthol_immun_epit_highlighted.docx
- Alignment Bb-OMPs/Mult_alignment_LIC12374_path_spp_orthol_immun_epit_highlighted.docx
- Alignment Bb-OMPs/Mult_alignment_LIC12575_path_spp_orthol_immun_epit_highlighted.docx
- Alignment Bb-OMPs/Mult_alignment_LIC13477_path_spp_orthol_immun_epit_highlighted.docx
- Alignment Bb-OMPs/Mult_alignment_LIC20019_path_spp_orthol_immun_epit_highlighted.docx
- Alignment Bb-OMPs/Mult_alignment_LIC20087_path_spp_orthol.txt
- Alignment Bb-OMPs/Mult_alignment_LIC20151_path_spp_orthol_immun_epit_highlighted.docx
- Alignment OM_Lipoproteins/
- Alignment OM_Lipoproteins/Alignment Information_OM Lipoproteins.docx
- Alignment OM_Lipoproteins/Mult_alignment_LIC10024_path_spp_orthol.txt
- Alignment OM_Lipoproteins/Mult_alignment_LIC10647_path_spp_orthol.txt
- Alignment OM_Lipoproteins/Mult_alignment_LIC10713_path_spp_orthol.txt
- Alignment OM_Lipoproteins/Mult_alignment_LIC11003_path_spp_orthol.txt
- Alignment OM_Lipoproteins/Mult_alignment_LIC11755_path_spp_orthol.txt
- Alignment OM_Lipoproteins/Mult_alignment_LIC12048_path_spp_orthol.txt
- Alignment OM_Lipoproteins/Mult_alignment_LIC13411_path_spp_orthol.txt
- Alignment OM_Lipoproteins/Mult_alignment_LIC20172_path_spp_orthol.txt
