# Supplementary material for: Discovery of Novel Leptospirosis Vaccine Candidates Using Reverse and Structural Vaccinology
Source: Front Immunol. 2017 Apr 27;8:463. doi: 10.3389/fimmu.2017.00463 (PMC5406399; doi:10.3389/fimmu.2017.00463)
Supplement: Supplementary file 8 [file Data_Sheet_1.ZIP › Alignment Bb-OMPs/Mult_alignment_LIC20087_path_spp_orthol.txt]

L_nogu_LEP1GSC059_0813      MNKKRSFILSLFLILFGVSIFSVENPSFGPFEPYHLSRNFDLNHQKYLQVIAIPYKDPME
L_inte_LIC20087             MNKKRFFILSLFLILFGVSIFSVENPSFSSFEPYHLSRNFDLNRQKYLQVIAIPYKDPME
L_kirs_LEP1GSC049_2926      MNKKRFFILSLFLILFGVSIFSVENPSFSSFEPYHLSRNFDLNRQKYLQVIAIPYKDPME
L_kmet_LEP1GSC052_0292      MNKKRSLILSLFLFLFGVSIFSVEDPTFSPFEPYHLSRDFDLNRQKYLQVVAIPYKDPME
L_alst_LEP1GSC193_1802      MNKKRSFILSLFLFLFGVSIFSVEDPLPSPFSPYHLSRDFDLNRQKYLQVIAIPYKDPME
L_sant_LEP1GSC048_0116      MNKKRSLT--LFLFLFGVSIFSVEDPSFSPFQPYHLSRDFDLNRQKYLQVIAIPYKDPME
L_weil_LEP1GSC086_2009      MNERNSLI--LFLFLFGVSIFSVEDPLPSPFEPYHLSRDFDLNRQKYLQVIAIPYKDPME
L_mayo_LEP1GSC190_1168      MNKRRSFI--LFLFLFGVSIFSVEDPLPSPFEPYHLSRDFDLNRQKYLQVIAIPYKDPME
L_alex_LEP1GSC062_3119      MNKRGSFI--LFLFLFGVSIFSVEDPLPSPFEPYHLSRDFDLNRQKYLQVIAIPYKDPME
L_borg_LEP1GSC103_0545      MNKRRSFI--LFLFLFGVSIFSVEDPLPSPFEPYHLSRDFDLNRQKYLQVIAIPYKDPME
                            **:.  :   ***:**********:*  ..*.******:****.******:*********

L_nogu_LEP1GSC059_0813      LKLGPENNSISDKESVETNFIQTPRLSFSGMFQPFLFSVVPRERIQFLPVSETIFVNDVS
L_inte_LIC20087             LKLGPENNSISGKNLIETNFIQIPGLSFSGMFQPFLFSVVPSEKIQFLPVSETIFANDVP
L_kirs_LEP1GSC049_2926      LKLGPENNSISGKESIETNFIQTPGLSFSGMFQPFLFSVVPRERIQFLPVSEAIFVNDVS
L_kmet_LEP1GSC052_0292      LKLGPEYDTAPEKKSPEPTFIKTPGLSFSGMFQPFLFSVVPHGSVQFLPVSETVFVNDSP
L_alst_LEP1GSC193_1802      LKLGPEDNSIPEKKAPETTFIKTPGLSFSGMFQPFLFSVVPQESVQFLPVSETVFVNDVS
L_sant_LEP1GSC048_0116      LKLGPEEND-SQKKAPEIAFVKTPGLSFSGMFQPFLFSVVPQESVQFLPISETILVNQVP
L_weil_LEP1GSC086_2009      LKLGPENNSIPQKKAPEITFIKTPGLSFSGMFQPFLFSVIPQESVQFLPISETILVDQIP
L_mayo_LEP1GSC190_1168      LKLGPESDSVPQKKAPEITFIKTPGLSFSGMFQPFLFSVVPQESVQFLPISETILVDQVP
L_alex_LEP1GSC062_3119      LKLGPENDSVPQKKAPEITFIKTPGLSFSGMFQPFLFSVVPQESVQFLPISETILVDRVP
L_borg_LEP1GSC103_0545      LKLGPENDSVPQNKAPEITFIKTPGLSFSGMFQPFLFSVVPQESVQFLPISETILVDQVP
                            ****** :  . ::  *  *:: * **************:*   :****:**:::.:  .

L_nogu_LEP1GSC059_0813      SRNGKLVSGAFSEKRTMDRITDSRNQIPGFGLTNWNLNSLQNGNSSGVMFLYMKRHAGLE
L_inte_LIC20087             SRNGKLVSGAFSEKRTMDRITDSRNQIPGFGLTSWNPNSFQNGNSSGVMFLYMKRHAGLE
L_kirs_LEP1GSC049_2926      SRNGRLVSGAFSEKRTMDRITDSRNQIPGFGLTSWNSNSLQNGSSSGVMFLYMKRHAGLE
L_kmet_LEP1GSC052_0292      SRNGKLVSGAFSEKRTMDRITDSRNQIQGFGLMSWNTNPLQNGSSSGVMFLYMKRHAGLE
L_alst_LEP1GSC193_1802      SGNGKLVSGAFSEKRTMDRITDSRNQIPGWGLQSWNTNSLQNGSSSGVMFLYMKRHAGLE
L_sant_LEP1GSC048_0116      SKNGKLVSGAFSEKRTMDRITDSRNQVPGFGLANWNTNSLQNGSNSGVIFLYMKRHAGLE
L_weil_LEP1GSC086_2009      SRNGKLVSGAFSEKRTMDRITDSRNQVPGFGLTSWNTNSLQSGSNSGVMFLYMKRHAGLE
L_mayo_LEP1GSC190_1168      SGNGKLVSGAFSEKRTMDRITDSRNQVPGFGLTNWNTNSLQSGSNSGVMFLYMKRHAGLE
L_alex_LEP1GSC062_3119      SRNGKLVSGAFSEKRTMDRITDSRNQVPGFGLTSWNTNSLQNGSNSGVMFLYMKRHAGLE
L_borg_LEP1GSC103_0545      SRNGKLASGAFSEKRTMDRITDSRNQIPGFGLT---TNSLQNGSNSGVMFLYMKRHAGLE
                            * **.*.*******************: *:**     *.:*.*..***:***********

L_nogu_LEP1GSC059_0813      MDFNARMIGNQAGLAFLESARSTIAFNYSVFPEIGESSKMNFFLQFSSIKRFQD-KGLSY
L_inte_LIC20087             MDFNARMIGNQAGLAFLESARSTIAFNYSVFPEIGESSKMNFFLQFSSIKRFQD-KGLSY
L_kirs_LEP1GSC049_2926      MDFNARMIGNQAGLAFLESARSTIAFNYSVFPEIGESSKMNFFLQFSSIKRFQD-KGLSY
L_kmet_LEP1GSC052_0292      MDFNARMIGNQAGLAVLESAKSTIAFNYSVFPEIGESSKMNFFLQFSSIKRFQD-RNLGY
L_alst_LEP1GSC193_1802      MDFNARMIGNQAGLAFLESARSSIAFNYSVFPEIGESSKMNFFLQFSSIKRFQDNRSFGY
L_sant_LEP1GSC048_0116      MDFNARMIGNQAGLAFLESARSTIAFNYSVFPEIGESSKMNFFLQFSSIKRFQD-RGLTY
L_weil_LEP1GSC086_2009      MDFNARMIGNQAGLAFLESARSTIAFNYSVFPEIGESSKMNFFLQFSSIKRFQD-RGSAY
L_mayo_LEP1GSC190_1168      MDFNARMIGNQAGLAFLESARSTIAFNYSVFPEIGESSKMNFFLQFSSIKRFQD-RGSAY
L_alex_LEP1GSC062_3119      MDFNARMIGNQAGLAFLESARSTIAFNYSVFPEIGESSKMNFFLQFSSIKRFQD-RGSAY
L_borg_LEP1GSC103_0545      MDFNARMIGNQAGLAFLESARSTIAFNYSVFPEIGESSKMNFFLQFSSIKRFQD-RGSAY
                            ***************.****.*:******************************* ..  *

L_nogu_LEP1GSC059_0813      ---GEPG-NNFRGMKSYEYYLNPGISFSSRNLSLEGMIRVPVPIAAQLGGEQHQWMQDVQ
L_inte_LIC20087             ---GEPG-NNFRGMKSYEYYLNPGISFSSRNLSLEGMIRVPVPIAAQLGGEQHQWMQDVQ
L_kirs_LEP1GSC049_2926      ---GEPG-NNFRGMKSYEYYLNPGISFSSRNLSLEGMIRVPVPIAAQLGGEQHQWMQDVQ
L_kmet_LEP1GSC052_0292      AGTTDLGANNARGLKSYEYYLNPGISFSSRNLSLEGMVRVPVPTAAQLAGEQHQWMQDVQ
L_alst_LEP1GSC193_1802      GGTGEPG-NNFRGMKSYEYYLNPGISFSSRNLSLEGMVRVPVPTAAQLSGEQHQWMQDVQ
L_sant_LEP1GSC048_0116      ----ESG-NHFRGIKSYEYYLNPGISFSSRNLSLEGMVRVPVPTAAQLGGEQHQWMQDVQ
L_weil_LEP1GSC086_2009      G--GELG-NHFRGMKSYEYYLNPGISFSSRNLSLEGMVRVPLPTAVQLGGEQHQWMQDVQ
L_mayo_LEP1GSC190_1168      G--GEPG-NYFRGMKSYEYYLNPGISFSSRNLSLEGMVRVPVPIAAQLGGEQHQWMQDVQ
L_alex_LEP1GSC062_3119      G--GEPG-NHFRGMKSYEYYLNPGISFSSRNLSLEGMVRVPLPTAAQLGGEQHQWMQDVQ
L_borg_LEP1GSC103_0545      S--GEPG-NHFRGMKSYEYYLNPGISFSSRNLSLEGMVRVPVPTAGQLGGEQHQWMQDVQ
                                : * *  **:***********************:***:* * **.***********

L_nogu_LEP1GSC059_0813      GILGIKYSFSETSSK
L_inte_LIC20087             GILGIKYSFSETSSK
L_kirs_LEP1GSC049_2926      GILGIKYSFSETSSK
L_kmet_LEP1GSC052_0292      GILGIKYSFSETSSK
L_alst_LEP1GSC193_1802      GILGIKYSFSETSSK
L_sant_LEP1GSC048_0116      GILGIKYSFSETSSK
L_weil_LEP1GSC086_2009      GILGIKYSFSETSSK
L_mayo_LEP1GSC190_1168      GILGIKYSFSETSSK
L_alex_LEP1GSC062_3119      GILGIKYSFSETSSK
L_borg_LEP1GSC103_0545      GILGIKYSFSETSSK
                            ***************
