# Supplementary material for: Discovery of Novel Leptospirosis Vaccine Candidates Using Reverse and Structural Vaccinology
Source: Front Immunol. 2017 Apr 27;8:463. doi: 10.3389/fimmu.2017.00463 (PMC5406399; doi:10.3389/fimmu.2017.00463)
Supplement: Supplementary file 8 [file Data_Sheet_1.ZIP › Alignment OM_Lipoproteins/Mult_alignment_LIC10024_path_spp_orthol.txt]

L_nogu_LEP1GSC059_3858      MLQAIRIFACILVFWILG-SCIPASDRFQDFDLITQAEWSVSLGNHSKNKLEKSNIQKSF
L_inte_LIC10024             MIRLIRTFAYILVFWILC-SCVSDSDRFQNLDLITQAEWTASLGNHLKDRLEKSNVQKSF
L_kirs_LEP1GSC049_2684      MIRIIRIFAYVLVFWILC-SCGSDSDRFQELDLITQAEWTVSLGNHLKDRLEKSNIQKSF
L_sant_LEP1GSC048_2107      MTRTLKFFAILSIL-TLF-SCEYDSG----LDL-THAEWKASLGNHIKSILEKSNVSSSF
L_mayo_LEP1GSC190_1671      MIRTLKFFVVVSILSVLF-SCGYDSD-LEVLDL-SHAEWKASLGNHLKTKLEKSNIFSSF
L_alex_LEP1GSC062_2332      ------------------------------MDL-THAEWKASLEKHLKTRLEKTNIPSSL
L_weil_LEP1GSC086_2432      MIRALKFFAVLSILPALF-SCGYDSE---VLDL-THVEWKASLGNHLKNKLEKSNVSNSF
L_borg_LEP1GSC103_2525      ------------------------------MDL-THVEWKASLGNHLKTILEKSNISSSF
L_alst_LEP1GSC193_2471      MIRIIKIFAHSLIVSILFINCGSVSD-LQVLDL-THAEWKASLGNHFKDKLEKSNIQNSF
L_kmet_LEP1GSC052_3584      MIRVFKLITISFTFLSLL-SCGYDSN-LEILDL-TNADWQATLGNHVKTKLEKSNSSGSS
                                                          :** ::.:* .:* :* *  ***:*   * 

L_nogu_LEP1GSC059_3858      LKNKNEKLNTETNIREKESKD---WKLITRFPINFNFLFSIPKQSGFHEVTVKIEFSIHS
L_inte_LIC10024             LKNKKEKLNIETNSREKESKDFKNWKLITRFPVNFNFLFSIPKQSGFHDVTVKVEFSIHS
L_kirs_LEP1GSC049_2684      LKNKKEKLNIETNPREKESKDFKNWKLITHFPVNFNFLFSIPKQSGFHELTVKVEFSIHS
L_sant_LEP1GSC048_2107      SQNKK--------------KNSENWKSISSFPVDFNSFFEIPEQSGFHEVTVKAEFSIHP
L_mayo_LEP1GSC190_1671      SQNKKGN-------KEKEPKNSENWKLISNFPVGFNSLFEIPERTGFHEVTVKVEFSINS
L_alex_LEP1GSC062_2332      SQNKKEN-------KEKESKSSENWKSISDFPVSFNSLFEIPERSGFHEVTVKAEFLINP
L_weil_LEP1GSC086_2432      SKNKKGN-------KEKEPKTPENWKSISDFPVGFNSLFEIPERSGFHEVTVKAEFSINS
L_borg_LEP1GSC103_2525      SQNKKG----------KEPKSSENWKLISNFPVSFNSLFEIPERSGFHEVTVKTEFSINP
L_alst_LEP1GSC193_2471      LKNKKEKLNVETNRQEKEPKDPKNWKSISNFPVSFNSLFEIPHQSGFHDVTVKAEFSVNP
L_kmet_LEP1GSC052_3584      QIKKKN--------KEKESNEPENWKTISNFPVGFNALFEIPEQSGYHDVTVKAEFSVFP
                              :*:              :    ** *: **:.** :*.** .:*:*::*** ** : .

L_nogu_LEP1GSC059_3858      DSIFLTFLRQPTAIYFPDIGESWEFYLNGVLIRKEKYLKQTDAGNLVPSVRRSLKSVILP
L_inte_LIC10024             DSIFLTFLKQPTAIYFPDLGENWELYLNGIPIRKEKFLKQTDTGDLIPSVRRSLKSVILP
L_kirs_LEP1GSC049_2684      DSIFLTFLKQPTAIYFPDLGENWELYLNGIPIRKEKFLKQTDAGDLVPSVRRSLKSVILP
L_sant_LEP1GSC048_2107      NSA---FLKLPTAIYFPSVGENWELYLNGSLLRKETFPKQTNGSGSIPPIRRSLRSVTLP
L_mayo_LEP1GSC190_1671      DST---FLKLPTAIYFPSVGENWELYLNGFLIRKEKFLKQTDGKDVTPSIRRSLRSVTLP
L_alex_LEP1GSC062_2332      DSV---FLKLPTAIYFPSVGESWELYINGFLIRKEKFLKQTDGGDVTPSIRRSLRSVTLP
L_weil_LEP1GSC086_2432      DSV---FLKLPTAIYFPSVGESWELYLNGFLIRKEKFLKQTDGGDVTPSIRRSLRSVTLP
L_borg_LEP1GSC103_2525      DSV---LLKLPTAIYFPSIGENWELYLNGFLIRKEKFLKQTDGKDATPAIRRSLRSITLP
L_alst_LEP1GSC193_2471      E-----FLKLPTAIYFPDIGENWELYLNEVLVRKEGFPTYVDNNDLTPSVRRSLRSVILP
L_kmet_LEP1GSC052_3584      DSA---FLRLPTAIYLPDVGENWQLYLNGTLIRNERFPQNPESTDLTPGIRRSLKSVTLP
                            :     :*. *****:*.:**.*::*:*   :*:* :    :  .  * :****.*: **

L_nogu_LEP1GSC059_3858      IPLGVLKEGKNTILIYMIGESDLTPYIPNEHFGFYHSQGYKISSLEQIYEFTSEYLDFLL
L_inte_LIC10024             IPSGVLKEGKNTILIYMIGESDFTHYIPNEHFGFYHSKGYKILSLEQIYESTFEYWDLLL
L_kirs_LEP1GSC049_2684      IPSGVLKEGKNTILIYMIGESDFTRYISNEHFGFYHSKGYKISSLEQIYDSTSEYLDLLL
L_sant_LEP1GSC048_2107      VPFGVLKEGKNTILLYILGESNRTPYIQNDHFGFYHASGYKISLFQKIQESASEYFEVFL
L_mayo_LEP1GSC190_1671      IPFGVLKQGKNTILLYVVGESNQTPYIQNDHFGFYHASGYKISLFQQIYQSNSEYFGVFL
L_alex_LEP1GSC062_2332      IPFGVLKQGKNTILLCIVGGSNQTPYIQNDHFGFYHASGYKISLFQRIYQSSSEYFYFLL
L_weil_LEP1GSC086_2432      IPFGVLKQGKNTILLCIIGESDQTPYIQNDHFGFYNASGYKISPLQGIYQSSSEYFYVFL
L_borg_LEP1GSC103_2525      IPFGVLKQGKNTILLCIVGGSNQTPYIQNDHFGFYHADGYKISLLQKIYQSNSEHFNVFL
L_alst_LEP1GSC193_2471      IPPGALKEGKNTIFIYMIGESNIASYFQNDHFGFYHTSGYKISPIQKIYESTSEYFETFL
L_kmet_LEP1GSC052_3584      IPSGVLKEGKNTIFLYIIGEANLTPYVQNDHFGFYHASGYRISSFQQIYESTSEYFEVFL
                            :* *.**:*****:: ::* :: : *. *:*****::.**.*  :: * :   *:   :*

L_nogu_LEP1GSC059_3858      YGIYIIFGIYHIYFYVIRRRDLYYLYFGLFSFFSLVYFFSSSNLIFQKFINPNPELDSSL
L_inte_LIC10024             YGIYTIFGIYHIYFYFIRRKDLYYLYFGLFSFFSSVYFFSSSNLIFQKFVNPNPELDSSL
L_kirs_LEP1GSC049_2684      YGIYSIFGIYHIYFYFIRRKDLYYLYFGLFSFFSSVYFFSSSNLIFQKFVNPNSELDSSL
L_sant_LEP1GSC048_2107      YSIYCIFGVYYVLFYTMRKRDSYYFYFGLFLFVSSIYFFSSSDLVFRKFVNPNSQIDSSP
L_mayo_LEP1GSC190_1671      CAIYFIFGVYYVFFYVVRKQDLYYFYFGLFLFISSVYFFSSSDLIFKKFINLNSQIDSSP
L_alex_LEP1GSC062_2332      YAIYFIFGVYYVFFYAIRKRDLYYLYFGLFLFISSVYFFSSSDLIFKKFINLNSQIDSSP
L_weil_LEP1GSC086_2432      YATYFIFGVYYIFFYAIRKRDLYYLYFGLFLFISSVYFFSSSDLIFKKFINLNSQIDSSP
L_borg_LEP1GSC103_2525      CAIYLIFGVYYILFYTIRKHDLYYLYFGLFLFISSVYFFSSSDLIFKKFINLNSQMDSSP
L_alst_LEP1GSC193_2471      YGIYFIFGIYHIFFYAMRRRDLYYVYFGFLSFVSSVYFFSSSNLIFQKFVNPNSEIDSSF
L_kmet_LEP1GSC052_3584      YGIYFIFGIYHILFYVTRRQDLYYLYFGIFSFVSSVYFFFSSNLIFQKFVNQNSEIDSTI
                             . * ***:*:: **  *..* **.***:: *.* :*** **:*:*.**:* *.::**: 

L_nogu_LEP1GSC059_3858      FFRIQYSSLALIFPSFYYFLKDYFSPKEKGSMIASFFVVFLIGLFFAFLIVPFSWVHIVF
L_inte_LIC10024             FFRMQYSSLTLIFPSFYYFLKDYFSPKEKGSVIASFFVIFLIGLFFAFLTVPFSWVHIAF
L_kirs_LEP1GSC049_2684      FFRIQYSSLTLIFPSFYYFLKDYFSPKEKGNMIPSFFVVFLIGLFFSFLIVPFSWVHITF
L_sant_LEP1GSC048_2107      FFRVEYSFSILILPFFYYFLKNYFYREERSNIIPNFFVALLVGLFFAIFISPFSWVHVVL
L_mayo_LEP1GSC190_1671      FFRAEYSSLTLILPFFYYFLKDYFYLKERSGIIPNFFIALLIGLFFAILISPFSWVQVVF
L_alex_LEP1GSC062_2332      FFRAEYSSLTLILPFFYYFLKDYFYRKERSGVIPNFFIVLLIGLFFAILISPFSWVQVVL
L_weil_LEP1GSC086_2432      FFRAEYSSLTLIFPFFYYFLKDYFYQKERSSVISNFFTVLLIGLFFAILISPFSWVQVVL
L_borg_LEP1GSC103_2525      FFRAEYSSLTLILPFFYYFLKHYFYWKERSNVIPNFFVVLLIGLFFAILISPFSWVQVVL
L_alst_LEP1GSC193_2471      FFRIEYSSLTLILPAFYYFLKDYFYQKEKTNVVPTFFVILLVGLFFAILVIPFSWIHVVV
L_kmet_LEP1GSC052_3584      FFRVEYASLMLILPSFFYFLKEYFYPKEMLKIVPAVLVTFLVGLSFLVLVSPFSWTHVAL
                            *** :*:   **:* *:**** **  :*   ::. .:  :*:** * .:  **** ::..

L_nogu_LEP1GSC059_3858      KICQLLVICFSVYILFFSVQTVRKKKQDARKVLAVISVCIVFSTWELYSLVFENVKYHST
L_inte_LIC10024             KICQILAICFSVYILFFSIQTVRKKKQDARKILVGICVCIVFSTWELYGSVFENAKYHST
L_kirs_LEP1GSC049_2684      KISQISTICFSVYILFFSIQTVRKKKQDARKMLAGICICILFSTWELYNSVLENEKSHST
L_sant_LEP1GSC048_2107      KISQISTAFFLIYILFFLIQTVRKNKQDSGKILAGISVCIVFKVWDSLNSIFKIFESNYS
L_mayo_LEP1GSC190_1671      KISQISMAFFLVYILVFLIQAVRKKKQDSGKILTGVFVCIVFGIFDLLNSIFEVFRFHYS
L_alex_LEP1GSC062_2332      KISQISMIFFLIYILSFLIQAVRKKKQDSGKILTGILVCIVFGICDLLNSIFKILEFHYS
L_weil_LEP1GSC086_2432      KISQISMVFFLIYILSFLIQAVRKKKQDSGKILTGIFVCIVFGMCDLLNSIFKILEFHYS
L_borg_LEP1GSC103_2525      KISQISMVFFLVYILFFLVQAVRKKKQDSGKILTGVFVCIIFGIWDLLNSIFEIFGFHYS
L_alst_LEP1GSC193_2471      RICQISMIFFLIYILFFSIQTVRRKRQDARTILAGISVCIVFAVWDLSDSVFKIARPHYS
L_kmet_LEP1GSC052_3584      KLCQLTMIFFLFYILFFSIQTVRKRKADSHKMLAGIAGCIVFAVWDLLDSIFKIIGLHYP
                            .:.*:    * .*** * :*:**... *: .:*. :  **:*   :  . :::    : .

L_nogu_LEP1GSC059_3858      FFKFVYLFFIISLASVLVSRYAQLYKDAQLLNKYLTNQKEAFYRFVPVDFIRIIDRESPI
L_inte_LIC10024             FFKLVYLFFIISIASTLVLRYVQLYKDAQLLNKYLIDQKEAFYRFVPVDFIRIIDRESPI
L_kirs_LEP1GSC049_2684      FFKFVYLFFIVSIASILVLRYVQLYKDAQLLNKYLTDQKEAFYRFVPVDFIRIIDRESPI
L_sant_LEP1GSC048_2107      FFPIVYLLFVVMIISTLISKYIQLYKDAELLNKELSDQKDAFYRFVPVEFIRILDKESPV
L_mayo_LEP1GSC190_1671      FFPIVYLFFVVTTINILILKYVRLYKDMEFINEELSNQKNAFYRFVPVDFIRILDKESPV
L_alex_LEP1GSC062_2332      FFPIVYLFFVVTIINILISKYVRLYKDMEIINEELSNQKDAFYRFVPVDFIRILDKESPV
L_weil_LEP1GSC086_2432      FFPIVYLFFVVTIISILILKYVRLYKDMELINEELSNQKNAFYRFVPVDFIRILDKESPV
L_borg_LEP1GSC103_2525      FFPIVYLFFVLTIINILILKYVRLYKDMELINEELSNQKNAFYRFVPVDFIRIIDKESPI
L_alst_LEP1GSC193_2471      FFKIAYLLFIVTIVKILISRYIQFYKDVKLLNAQLSNQKDAFYRFVPVEFIRVLDNESPV
L_kmet_LEP1GSC052_3584      FFKIAYSLFIVTIISILVSRYIQLYKDAQLLNKELSNQKDAFYRFVPADFIRILDKESPV
                            ** :.* :*::   . *: .* .:*** :::*  * :**:*******.:***::*.***:

L_nogu_LEP1GSC059_3858      SISVGDSKEKSMTVLTSYIRNFASLSKTLPLNQTITFLNSYLSEMEELVYKTTGFVDKYI
L_inte_LIC10024             SISVGDSKEKSMTVLTSCIRNFASLSKTVPLNQTITFLNSYLSEMEELVYKTTGFVDKYI
L_kirs_LEP1GSC049_2684      SISIGDSKEKSMTVLTSYIRNFASLFKTIPSNQMVSFLNSYLSEMEGLVYKTAGFVDKYI
L_sant_LEP1GSC048_2107      SISIGYNKEKSMTILVSDIRNFTNILETIPSDQTIAFLNSYLSEMEKIVYEAAGFVDQYS
L_mayo_LEP1GSC190_1671      SISIGNNKEKSMTILSSDIRNFTNILETVPSNQTITFLNSYLSEMEKIVYEAAGFVDQYS
L_alex_LEP1GSC062_2332      SISIGNNKEKSMTILSSDIRNFTNILETIPSNQTITFLNSYLSEMEKIVYEAAGFVDQYS
L_weil_LEP1GSC086_2432      SISIGNNKEKSMTILSSDIRNFTNILETISPNRTIAFLNSYLSEMEKIVYEAAGFVDQYS
L_borg_LEP1GSC103_2525      SISIGNNKEKSMTILSSDIRNFTNILETISSNQTIAFLNSYLSEMEKIVYEAAGFVDQYS
L_alst_LEP1GSC193_2471      SISIGNNKEKSMTVLRSDILNFANLAETIPSSQKIAFLNSYLSEMEEIVYKTAGFVDKYM
L_kmet_LEP1GSC052_3584      SISIGDNKEKSMTVLFSDIRNFTSISEAIQPSQTIAFLNSYLSEMEDLVYRTAGFVDKYV
                            ***:* .******:* * * **:.: :::  .. ::********** :** ::****:* 

L_nogu_LEP1GSC059_3858      GNEIIALFGDYDERAAKENFNSADNAVESAIKMVNAIRSGKLIKNFSIPSFW-NLEIGIG
L_inte_LIC10024             GNEILALFGDYDERAAKENFNSADNAVESAIKMVNAIRSGKLVKNFLIPSFW-NLEIGIG
L_kirs_LEP1GSC049_2684      GNEILALFGDYDERAAKENFNSADNAVESAIRMVNAVRSGKLIKNFLIPSFW-NLEIGIG
L_sant_LEP1GSC048_2107      GDSILALFADYSERVEKENFNSADNAVEAALKMVSLIRSKRIQKSCSIP--W-NLEVGIG
L_mayo_LEP1GSC190_1671      GDALLALFADYSERVEKENFNSADNAVEAALRMMNVVRSKRIQKNFSIPLEW-NLEIGIG
L_alex_LEP1GSC062_2332      GDALLALFADYNERVEKENFNSADNAVEAALKMMNVVRSKKIQKSFSIPSEW-NLEIGIG
L_weil_LEP1GSC086_2432      GDALLALFADYNERVEKENFNSADNAVEAALKMMSVVRSKKIQKSFSIPSEW-NLEIGIG
L_borg_LEP1GSC103_2525      GDAILALFADYSERVEKENFNSADNAVEAALKMMSVVRSKRIQKSFSIP--W-NLEIGIG
L_alst_LEP1GSC193_2471      GDSILALFADYSDRAEKENFNSADNAVESAIKMVSAVRSVKMRKNLSIFSEW-TLEIGIG
L_kmet_LEP1GSC052_3584      GDAVLALFADYNERVEKENFNSADNAVESAIRMVSAVQSGRMQENFSIPSPWNNLEIGIG
                            *: ::***.**.:*. ************:*:.*:. :.* .: :.  *   * .**:***

L_nogu_LEP1GSC059_3858      INTGSVILGTVGSERRIDTTVIGDAVNLSSGLRSLTALYKSKILISHHTYLRLHRMSEVG
L_inte_LIC10024             INTGSVILGTVGSERRIDTTVIGDAVDLSSGLRSLTALYKSKILISHHTYLRLHRMSEIG
L_kirs_LEP1GSC049_2684      INTGSVILETVGSERRIDTTVVGDSVDLTYGLRSLTALYKSRILISHHTYLRLHRMSEVG
L_sant_LEP1GSC048_2107      INTGSLILGTVGNERRIDTNTVGDAIQLTSKLQSLTYLYQGRILISHHTYLRLHRMSEIG
L_mayo_LEP1GSC190_1671      INTGSLILGTVGSERRIDTNVVGDAIRLTSKLQSLTYLYQGRILISHHTYLRLHRMSDIG
L_alex_LEP1GSC062_2332      INTGSLILGTVGSERRIDTNVVGDAIRLTSKLQSLTYLYQGRILISHHTYLRLHRMSEIG
L_weil_LEP1GSC086_2432      INTGSLILGTVGSERRIDTNVVGDAIRLTSKLQSLTYLYQGRILISHHTYLRLHRMSEIG
L_borg_LEP1GSC103_2525      INTGSLILGTVGNERRIDTNVVGDAIHLTSKLQSLTYLYQGRILISHHTYLRLHRMSEIG
L_alst_LEP1GSC193_2471      INTGSLILGTVGSSRRIDTTVIGDAVNLASSLQSLTSLYQSRILISHHTYLRLHRMSDVG
L_kmet_LEP1GSC052_3584      INTGSLILGTVGSERRIDTTVIGDAVNLASRLQSLTSLYQSRILISHHTYLQLHRMSEIG
                            *****:** ***..*****..:**:: *:  *.*** **:..*********.*****::*

L_nogu_LEP1GSC059_3858      IRMIDSVILKERDQAIDIYEVIESDPEPIKEFKLKTSELLSQGILEYKSRKFYEASKIFR
L_inte_LIC10024             IRMIDSVILKERDQAVDIYEVIESDPESIKEFKLKTLELLSQGILEYKSKRFDEAAKIFR
L_kirs_LEP1GSC049_2684      MRMIDSVILKERDQAVDIYEVIESDPEPIKEFKLKTSELLSQGILEYKSRRFDEAAKIFR
L_sant_LEP1GSC048_2107      IRMIDSAFIKGRSRPVDIYEVFESDPEEIREFKLKTSDLLSQGIFEYRSGKFGEAAKIFK
L_mayo_LEP1GSC190_1671      IRMIDSAFVKGRNQPVDIYEVFESDIEEIKEFKLKTLDLLSQGISEYRSGKFGEATKIFK
L_alex_LEP1GSC062_2332      IRMIDSAFVKGRSQPVDIYEVFESDPEEVKEFKLRTLDLLSQGIFEYRSGKFGEATKIFK
L_weil_LEP1GSC086_2432      IRMIDSAFVKGRSQPVDIYEVFESDPDEMKEFKLRTLDLLSQGIFEYRSGKFGEATKIFK
L_borg_LEP1GSC103_2525      IRMIDSAFLKGKSRPVDIYEVFESDPEEIKEFKLRTLDLLSQGIFEYRSGKFREATKIFK
L_alst_LEP1GSC193_2471      IRMIDSAYVKGRNEPVDIYEVFESDPEDIKKFKLKTSELLSQGIFEYKSGKFDEAAKIFK
L_kmet_LEP1GSC052_3584      MRMIDTVFVKGRNQPVDIYEVFESDPEDIKEFKIKTSDLLAEGISEYKSGKFEDASKIFK
                            :****:. :* .. .:*****:*** : :.:**:.* :**::** **.* .* :*:***.

L_nogu_LEP1GSC059_3858      QLYREEPKDLISMIYLKRCKLYASKPPDENWDGVFRFQTK
L_inte_LIC10024             QLYREEPKDFISMIYLKRCKLYSSKPPDENWDGVFRFQTK
L_kirs_LEP1GSC049_2684      QLYREEPKDLISMIYLKRCKLYSSKPPNENWDGVFRFQTK
L_sant_LEP1GSC048_2107      QLYHEEPRDNLSKIYLKRCKLYSSRPLEKDWDGIFRFQAR
L_mayo_LEP1GSC190_1671      QLYQEEPRDNLSKIYLKRCKLYSSKPLEKNWDGIFRFQTK
L_alex_LEP1GSC062_2332      QLYHEEPRDNLSKIYLKRCKLYSSKPLEKNWDGIFRFQTK
L_weil_LEP1GSC086_2432      QLYHEEPRDNLSKIYLKRCKLYSSKPLEKNWDGIFRFQTK
L_borg_LEP1GSC103_2525      QLYHEEPRDNLSKIYLKRCKLYSSKPPEKNWDGIFRFQTK
L_alst_LEP1GSC193_2471      QLYREEPADNLSKIYLKRCKLYSSKPPEENWDGIFRFQTK
L_kmet_LEP1GSC052_3584      QLYREESRDNLSKIYLKRCKLYASKPPEDNWDGIFRFQNK
                            ***.**. * :* *********:*.* :.:***:**** .
