# Supplementary material for: Discovery of Novel Leptospirosis Vaccine Candidates Using Reverse and Structural Vaccinology
Source: Front Immunol. 2017 Apr 27;8:463. doi: 10.3389/fimmu.2017.00463 (PMC5406399; doi:10.3389/fimmu.2017.00463)
Supplement: Supplementary file 8 [file Data_Sheet_1.ZIP › Alignment OM_Lipoproteins/Mult_alignment_LIC10647_path_spp_orthol.txt]

L_kmet_LEP1GSC052_4285      MRLSEVYRTSPKVLRRISILSIWICCSIHSSCRSLESFLESVILTAGVDSTKLTFSTSYS
L_nogu_LEP1GSC059_4642      MNLFENQKQRTFVSKKIVILLIWICCM--TSCKTLESFFESVILTGGVDNTQLNFFTKYN
L_inte_LIC10647             MNLFEDQKQKTFVSKKIVVLSIWICCM--SSCKTIESFFESVILTGGVDNTQLNFFTKYN
L_kirs_LEP1GSC049_1394      MNLFEDQKQKTFVSKKIVVLSIWISCM--TSCKTLESFFESVILTGGVDNTQLNFFTKYN
L_alst_LEP1GSC193_1253      MSRSDDRKSNTYVSKRIFVLSLWICCM--TSCRTLESFFESIILTGGVDSTRLNFFTRYN
L_sant_LEP1GSC048_1798      MSFSDDQKSRVFLSKRIAILSIWACCTIHSSCRTLESFFETVILTGGVDSTQLNFFTKYT
L_borg_LEP1GSC103_2855      MRLSDVQESRALISKRIIVLSIWICCTVHFSCRTLESFFETVILTGGVDSTELNFFTKYT
L_mayo_LEP1GSC190_3720      MSLSDDQKSEILISKRIVVLSIWICCTVHFSCRTLESFFETVILTGGVDSTELNFFTKYT
L_alex_LEP1GSC062_2573      ----------------------------------------------------MNFFTKYT
L_weil_LEP1GSC086_4423      MSLSDDQKSRVLISKRIAILSVWVCCAVHSSCRTLESFFETVILTGGVDSTELNFFTKYT
                                                                                :.* * *.

L_kmet_LEP1GSC052_4285      PLQEYVRSSGGTKDPANSDRTVNQDPFKSVPFYTIGSIPRRLSATPFTGYFKILNYMAYS
L_nogu_LEP1GSC059_4642      PLENFVRTNGGSKISDKSDRMVNDDSFKSVAFYTIGSIPRRLPGFPFKGYFKFLNYFAYN
L_inte_LIC10647             SLENFVRTNGGTKVSDKNDRMVNDDSVKSVAFYTIGSIPRRLPGFPFKGYFKFLNYFAYS
L_kirs_LEP1GSC049_1394      SLENFVRTNGGSKISDKSDRMVNDDSVKSVAFYTIGSIPRRLPGFPFKGYFKFLNYFAYS
L_alst_LEP1GSC193_1253      SMEEFVRTNGGLKVPEKADRAVNEDPAKSVPFYTIGSIPRRLPGFPFTGYLKFLNYVAYG
L_sant_LEP1GSC048_1798      PLENAIRSNAGLKTPQDNDLRVNQDPPKSVAFYTVGSIPRRLPGFPFTGYFKFLNYVAYG
L_borg_LEP1GSC103_2855      PLENLIRTNAGFKTPKNNDLPVNHDPPKSVPFYTVDSIPRRLPGFPFTGYFKFLNYIAYG
L_mayo_LEP1GSC190_3720      PLENLIRTNAGFKTPKNNDLSVNHDPPKSVPFYTVDSIPRRLPGFPFTGYFKFLNYVAYG
L_alex_LEP1GSC062_2573      PLENLIRTNAGFKTPKNNDLPVNHDPPKSVPFYTVDSIPRRLPGFPFTGYFKFLNYVAYG
L_weil_LEP1GSC086_4423      PLENLIRTNAGFKTPKNNDLPINHDPPKSVPFYTVDSIPRRLPGFPFTGYFKFLNYVAYG
                            .::: :*:..* * . . *  :* *. ***.***:.******.. **.**:*:***.**.

L_kmet_LEP1GSC052_4285      FSFIAPRTFRGNLLNFPDDGRIPTNFTEQTLYGLYPLPEPFGRKAEYLYIDYQFYATLYL
L_nogu_LEP1GSC059_4642      FTLTSPRTFRGNLLNFPDDGRVYSDLTEQSLYGVYPLPEPFARKMEYLYIDYQAYTTLYL
L_inte_LIC10647             FTLTSPRTFRGNLLNFPDDGRVYSNLTEQTLYGVYPLPEPFARKMEYLYIDYQAYTTLYL
L_kirs_LEP1GSC049_1394      FTLTSPRTFRGNLLNFPDDGRVYSNLTEQTLYGVYPLTEPFARKMEYLYIDYQAYTTLYL
L_alst_LEP1GSC193_1253      FTITSPRTFRGNLLNFPDDGRAYSNLIEQTLYGVYPLPEPFARKAEYLYIDYQAYATLYL
L_sant_LEP1GSC048_1798      FTITFPRSFRGNLLNFPDDGRIHSNSVEQALYRLYPLPDPFARKMEYLYMDYQFYGTLYL
L_borg_LEP1GSC103_2855      FTITSPRSFRGNLLNFPDDGRIYSNPIEQALYGLYPLSDPFARKAEYLYIDYQFYGTLYL
L_mayo_LEP1GSC190_3720      FTITSPRSFRGNLLNFPDDGRIYSNLIEQALYGLYPLSDPFARKAEYLYMDYQFYGTLYL
L_alex_LEP1GSC062_2573      FTITSPRSFRGNLLNFPDDGRIYSNPIEQALYGLYPLSDPFARKAEYLYIDYQFYGTLYL
L_weil_LEP1GSC086_4423      FTITSPRSFRGNLLNFPDDGRIYSNPIEQTLYGLYPLSDPFARKAEYLYMDYQFYGTLYL
                            *::  **:*************  ::  **:** :***.:**.** ****:*** * ****

L_kmet_LEP1GSC052_4285      AFLQFQNWNVGLGFNLGASIYDFDVLEKEVRVSSSRNKHRVISGVRFLYEYNIGQYFEDS
L_nogu_LEP1GSC059_4642      GFWELQNWNLGVGINLGYSIYDFDVLENGFRVSSARNQKRAIAGFKILYEYNIGRFLQDT
L_inte_LIC10647             GFWELQNWNLGVGINLGYSIYDFDVLENGFRISSTRNQKRAIAGFKILYEYNIGRFLQDT
L_kirs_LEP1GSC049_1394      GFWELQNWNLGVGVNLGYSIYDFDVLENGFRVSSTRNQKRAIAGFKILYEYNIGRFLQDT
L_alst_LEP1GSC193_1253      GFWELQNWNFGLGINLGYSIYDFDILERGLRVSTTRNQTRAIAGFKVLYEYNIGRFFEDT
L_sant_LEP1GSC048_1798      GFWELQNWNLGIGINLGYSVYDFDILERGFRVSTTRNQTRAIAGFKVLYEYNIGRFFKDT
L_borg_LEP1GSC103_2855      GFLEFQNWNIGIGINLGYSIYDFDILERGFRVSTTRNQTRAIAGFKMLYEYNIGRFFEDT
L_mayo_LEP1GSC190_3720      GFLEFQNWNLGIGINLGYSIYDFDILERGFRVSTTRNQTRAIAGFKVLYEYNIGRFFEDT
L_alex_LEP1GSC062_2573      GFLEFQNWNLGVGINLGYSIYDFDILERGFRVSTTRNQTRGIAGFKVLYEYNIGRFFEDT
L_weil_LEP1GSC086_4423      GFLEFQNWNLGVGINLGYSIYDFDILERGFRVSTTRNQTRGIAGFKVLYEYNIGRFFEDT
                            .* ::****.*:*.*** *:****:**. .*:*::**: * *:*...*******.:::*:

L_kmet_LEP1GSC052_4285      IFYNTYLYFEFSSLGSLD----RD----------PIKQTIPTSLGGTVPDLYLTMDTYRV
L_nogu_LEP1GSC059_4642      IFYNLYLYLEVSSIGNNDSGDSRDLFSFGNFGKTPITQTIPSTNGEGHHDLYLTMNTFRI
L_inte_LIC10647             IFYNLYLYLEVSSIGNNDSNDSRDLFSFGNFSKTPITQTIPSTNGEGHHDLYLTMNTLRI
L_kirs_LEP1GSC049_1394      IFYNLYLYLEVSSIGNNDS---RDLFSFGNFSKTPITQTIPSTNGESHHDLYLTMNTLRI
L_alst_LEP1GSC193_1253      IFYNLYLYLELSSIGNNESSDQGDVSSIGNFGKTPITQTAPTANGEGYHDLYLMMNTFRI
L_sant_LEP1GSC048_1798      IFYNLYLYVELSSIGNREYVD-RDIFNIGNFGKTPLTQTIPTSNGEGYHDLYLTMNTFRI
L_borg_LEP1GSC103_2855      IFYNLYLYMELSSIGNREYSD-RDIFTVGNFGKTPITQTMPTSNGEGYHDLYLTMNTFRI
L_mayo_LEP1GSC190_3720      IFYNLYLYMELSSIGNREYSD-RDVFSIGNFGKTPLTQTIPTSNGEGYHDLYLTMNTFRI
L_alex_LEP1GSC062_2573      IFYNLYLYLELSSIGNREY-DNRDLLRIGNFGKAPITQTIPTSNGEGYHDLYLTMNTFRI
L_weil_LEP1GSC086_4423      IFYNLYLYLELSSIGNREY-DNRDLLRIGNFGKTPITQTIPTSNGEGYHDLYLTMNTFRI
                            **** ***.*.**:*. :     *          *:.** *:: *    **** *:* *:

L_kmet_LEP1GSC052_4285      GVRKEIQLSRPTADDLLRKDSGPGNESSPPKQTEP-IPPRI
L_nogu_LEP1GSC059_4642      GVRKEIQLSSSNSEDLLRKESGPGNESSPPKSTEPVVPPKI
L_inte_LIC10647             GVRKEIQLSSSNSEDLFRKESGPGKESSPPKSTEP-LPPKI
L_kirs_LEP1GSC049_1394      GVRKEIQLSSSNSEDLLRKESGPGKESSPPKSTEP-PPPKI
L_alst_LEP1GSC193_1253      GVRKEIQLSRPTSEDLLRKDSGPGIESAPPKPTEP-VPPKI
L_sant_LEP1GSC048_1798      GIRKEIQLSRLTSDDLLRKESGPGVESSPPKPTEP-VPPKI
L_borg_LEP1GSC103_2855      GIRKEIQLSRLTSDDLLRKESGPGIESAPPKPTEP-VPPKI
L_mayo_LEP1GSC190_3720      GIRKEIQLSRLTSDDLLRKESGPGVESAPPKPTEP-VPPKI
L_alex_LEP1GSC062_2573      GIRKEIQLSRLTSDDLLRKESGPGVESAPPKPTEP-VPPKI
L_weil_LEP1GSC086_4423      GIRKEIQLSRLTSDDLLRKESGPGVESAPPKPTEP-VPPKI
                            *:*******  .::**:**:**** **:*** ***  **.*
