# Supplementary material for: Discovery of Novel Leptospirosis Vaccine Candidates Using Reverse and Structural Vaccinology
Source: Front Immunol. 2017 Apr 27;8:463. doi: 10.3389/fimmu.2017.00463 (PMC5406399; doi:10.3389/fimmu.2017.00463)
Supplement: Supplementary file 8 [file Data_Sheet_1.ZIP › Alignment OM_Lipoproteins/Mult_alignment_LIC10713_path_spp_orthol.txt]

L_kmet_LEP1GSC052_2956      MNLK---TFASLLLLSSLILFSHCKPENKSNDTTMLAGVLALGTVPTANKAQVVDRYLKL
L_nogu_LEP1GSC059_1294      MNLKKI-THYFLPWIVVSFLFSNCKSDTNNDLG-L--ALLMALFQPTATKAQVVDRYLKL
L_inte_LIC10713             MNLKKI-THYLLLWIVVSFLFSNCKSEANNDSERL--ALLMTLFQPTATRAQVVDRYLQL
L_kirs_LEP1GSC049_1460      MNLKKIITHYFLLWIVISFLFSNCKSETNNDSERL--GLLLTLFQPTATRTQVVDRYLKL
L_alst_LEP1GSC193_3583      MNLKKI-TLSFLLLITASLCFSNCKSEENQNNTVLLGALLALGMQPTASKAQVVDRYLQL
L_mayo_LEP1GSC190_2497      MNLKKF-TFPFFLSIAVQALLLNCKPGEKPNDSLL--SLLAVGFQPTATKAQVVDRYLQL
L_alex_LEP1GSC062_0064      MNLKKF-TFPFFLSIVAQLLLLNCKPGEKSNDSLL--ALLGLGFQPTATKAQVVDRYLQL
L_weil_LEP1GSC086_1763      MNLKKF-TFPFFLSIVVQLLLFNCKPGEKPNDSLL--ALLGLGFQPTATKAQVVDRYLQL
L_sant_LEP1GSC048_3464      ------------------------------------------------------------
L_borg_LEP1GSC103_2097      MNLKKF-TFPFFLSIAVQALLLNCKPGEKSNDSLL--SLLAVGLQPTATKAQVVDRYLQL
                                                                                        

L_kmet_LEP1GSC052_2956      GYESYDQSYKDAVALQTAVNTFAATATPTAADHTNLKNLYVIGRASYLVTEAFRFSSGPV
L_nogu_LEP1GSC059_1294      GYESYDQSYKDAVAFQTAVTAFAANNNPTAADHINLKNLYIIARASYLTTEAFRFSSGPI
L_inte_LIC10713             GYESYDQSYKDAVAFQTAVTAFAANNNPTAADHINLKNLYVVARASYLTTEAFRFSSGPI
L_kirs_LEP1GSC049_1460      GYESYDQSYKDAVAFQTAVTAFAANNNPTATDHTNLKNLYIIARASYLTTEAFRFSSGPI
L_alst_LEP1GSC193_3583      GYESYDQSYKDAITLQTAVTAFAANANPTAAEHTNLKNLYVKARATYLVTEAFRFSSGPI
L_mayo_LEP1GSC190_2497      GYESYDQSYKDAINLQTAVTAFAANANPSAADHANLKNLYIIARASYLVTEAFRFSSGPI
L_alex_LEP1GSC062_0064      GYESYDQSYKDAVKLQTAVTAFAANANPSAADHANLKNLYIIARASYLVTEAFRFSSGPI
L_weil_LEP1GSC086_1763      GYESYDQSYKDAVKLQTAVTAFAANTNPSAADHANLKNLYIIARASYLVTEAFRFSSGPI
L_sant_LEP1GSC048_3464      ------------------------------------------------------------
L_borg_LEP1GSC103_2097      GYESYDQSYKDAVNLQTAVTAFAANANPSAADHANLKNLYIIARASYLVTEAFRFSSGPI
                                                                                        

L_kmet_LEP1GSC052_2956      DNSNVLGCGDAADGSGTQECEGLLNAWPLDEVTIDNFIANNAVGATTYTNILAANGNAAA
L_nogu_LEP1GSC059_1294      DNVDILGCGSNADGSGDEECEGLINGWPLDESAINGYINNTNAAQMTYANVLAANGDANA
L_inte_LIC10713             DNVDILGCGSNADGSGDEECEGLINGWPLDESAIDNYINNNAAQQPTYAAILAANGDAGA
L_kirs_LEP1GSC049_1460      DNVDILGCGSNADGSGDEECEGLINGWPLDESAIDNYLANAG-NATTYAAILAANGDANA
L_alst_LEP1GSC193_3583      DNTDALGCGGNADGSGDEECEGLINAWPLDETAINNYIGGAD--ATTYAAIVATNGDAAA
L_mayo_LEP1GSC190_2497      DNVDVLGCGSNPDGSGEEECEGLINSWPLDESAIDNYIGDNN-AQTNYAAILTANGDAGV
L_alex_LEP1GSC062_0064      DNVDVLGCGSNADGSGEEECEGLINSWPLDESAIDSHIGNNA-AQITYDAILAANGDAAA
L_weil_LEP1GSC086_1763      DNVDVLGCGSNADGSGEEECEGLINSWPLDESAIDHHINNNNVAQMTYDAILSVNGNAAA
L_sant_LEP1GSC048_3464      ------------------------------------------------------------
L_borg_LEP1GSC103_2097      DNVDVLGCGSNADGSGEEECEGLINSWPLDESAIDHHIGNNNIAQINYAAILAANGDAGA
                                                                                        

L_kmet_LEP1GSC052_2956      TNAPTANEGNDEKVVLVGWHAIEYLLWGQDLSNGGINQISGQRPVSDFANA--NASGAKR
L_nogu_LEP1GSC059_1294      --N-NADDQDDETALTVGWHAIEFILWGQDTSNGGVNQISGQRTIAELTGAA-GTDGHKR
L_inte_LIC10713             --N-NAVDQDDETALTVGWHAIEYILWGQDLFNGGINQISGQRNIADLTGASPGTVGGRR
L_kirs_LEP1GSC049_1460      --N-NAVDQDDETALTVGWHAIEYILWGQDLFNGGVNQISGQRTANDLSGAA-GTAGGRR
L_alst_LEP1GSC193_3583      --N-NAVDNDDETAITVGWHAIEYLLWGQDLSNGGVNQISGQRPIADFVGAG---APARR
L_mayo_LEP1GSC190_2497      --H-NAVDGDDETAITVGWHAIEYILWGQDLSNGGVNEIAGQRTANELANA--NANGARR
L_alex_LEP1GSC062_0064      NNN-GAVDGDDETAITVGWHAIEYILWGQDLSNGGINEIAGQRTVAELTGGV-GTDGEKK
L_weil_LEP1GSC086_1763      -NN-GADDNDDETAITVGWHAIEYILWGQDLSNEGINEIAGQRSVAELTGGA-GTDGEKK
L_sant_LEP1GSC048_3464      ------------------------------------------------------------
L_borg_LEP1GSC103_2097      -NN-GADDGDDETAITVGWHAIEYILWGQDLSNGGVNEIAGQRTVAELTGGA-GTDGQKR
                                                                                        

L_kmet_LEP1GSC052_2956      KAYLKAVTDAMVAQLKLIRDQYATGTSYSTAFKSNPDAAITAIFQGLGKFIAGEWGGQRL
L_nogu_LEP1GSC059_1294      RTYMKAVTDGLVLQLGLIRNQFEDGAQYSNGLKSNPDVAVTYIFQGLGKFIAGEWGGERL
L_inte_LIC10713             RTYMKAVTDGLVLQLKLIRDQFEDGARYSDGLKSNPDAAVTYIFQGLGKFIAGEWGGERL
L_kirs_LEP1GSC049_1460      RTYMKAVTDGLVLQLKLIRDQFEDGARYSDGLKSNPDAAVTYIFQGLGKFIAGEWGGERL
L_alst_LEP1GSC193_3583      RAYVKAVTDGLVLQLGLIRDQYADGATYSNAFKSNPNAAITSIFQGLGKFIAGEWGGERL
L_mayo_LEP1GSC190_2497      RAYMKAVTDGLVLQLGLIRDQFADGSRYSDALKSNPNAAITTIFQGLGKFIAGEWGGERL
L_alex_LEP1GSC062_0064      RAYMKAVTDGLVLQLGLIRDQFADGSGYSDALKSNPNAAITAIFQGLGKFIAGEWGGERL
L_weil_LEP1GSC086_1763      RAYMKAVTDGLVLQLGLIRDQFADGSRYSDALKSNPNAAITAIFQGLGKFIAGEWGGERL
L_sant_LEP1GSC048_3464      ---MKEVTDGLVLQLKLIRDQFEDGSRYSDALKSNPNAAITAIFQGLGKFIAGEWGGERL
L_borg_LEP1GSC103_2097      RAYMKAVTDGLVLQLGLIRDQFANGSRYSDALKSNPNAAITAIFQGLGKFIAGEWGGERL
                               :* ***.:* ** ***:*:  *: ** .:****:.*:* ***************:**

L_kmet_LEP1GSC052_2956      TGTFDGQQEEEHSCFSDTTKADFYYDAQGVLNVWNGSYELKKGSVTSTGPGLGSLFGTLT
L_nogu_LEP1GSC059_1294      TGTFGGQQEEEHSCFSDTTKADFYYNAQSVLNIWNGSYELKKGTVTSTGPGLKNLFGTFN
L_inte_LIC10713             TGTFGGQQEEEHSCFSDTTKADFYYNAQSVLNIWNGSYELKKGTVTSTGPGLKNLFGTFN
L_kirs_LEP1GSC049_1460      TGTFGGQQEEEHSCFSDTTKADFYYNAQSVLNIWNGSYELKKGTVTSTGPGLKNLFGTLN
L_alst_LEP1GSC193_3583      TGTFGGQQEEEHSCFSDTTKADFYYNAQSVLNIWSGSYELKKGTVVSTGPGLRSLFGTFN
L_mayo_LEP1GSC190_2497      TGTFDGQQEEEHSCFSDTTKADFYYNAQSVLNIWSGSYELKKGTVTSTGPGLRSLFGTLS
L_alex_LEP1GSC062_0064      TGTFDGQQEEEHSCFSDTTKADFYYNAQSVLNIWSGSYELKKGTVVSTGPGLRSLFGTLS
L_weil_LEP1GSC086_1763      TGTFDGQQEEEHSCFSDTTKADFYYNAQGVLNIWSGSYELKKGTVASTGPGLRSLFGTLS
L_sant_LEP1GSC048_3464      TGTFDGQQEEEHSCFSDTTKADFYYNAQSVLNVWSGSYELKKGTVVSTGPGLRSLFGTLS
L_borg_LEP1GSC103_2097      TGTFDGQQEEEHSCFSDTTKADFYYNAQSVLNIWSGSYELKKGTVTSTGPGLRSLFGTLS
                            ****.********************:**.***:*.********:*.****** .****:.

L_kmet_LEP1GSC052_2956      APPIVTQVTASRNAFCLNLPEETSDPNYTTSCPTGSLTGRYDQIIRNVDSEYKILFDTQK
L_nogu_LEP1GSC059_1294      VPGIGFQATAARDTFCINLPEQTADPNYTTSCKPGSLTGRYDQIIRNTDSEYQILFEVQK
L_inte_LIC10713             VPGIGFQATAARDTFCINLSEQTADPNYTTSCKPGSLTGRYDQIIRNTDNEYQILFDVQK
L_kirs_LEP1GSC049_1460      VPGIGFQATAARDAFCINLSEQTADPNYTTSCPAGSLTGRYDQIIRNTDNEYQILFDIQK
L_alst_LEP1GSC193_3583      APPITPQVTASRDVFCINLPEQTADPNYTASCPSGSLTERYDQIIRNTDSEYKILFDTQK
L_mayo_LEP1GSC190_2497      APPISAQATASRDVFCINLPEQTADPNYTTTCPAKSLTGRYDQIIRNTDSEYKILFDTQK
L_alex_LEP1GSC062_0064      APPIAAQAIASRDVFCINLPEQTADPNYTTTCPPKSLTGRYDQIIRNTDSEYKILFDTQK
L_weil_LEP1GSC086_1763      APPIAAQAIASRDVFCINLPEQTADPNYTTTCPPKSLTGRYDQIIRNTDSEYKILFDTQK
L_sant_LEP1GSC048_3464      APPITAQATKSRDVFCINLPEQTADPNYTTVCPPQSLTGRYDQIIRNTDSEYKILFDTQK
L_borg_LEP1GSC103_2097      APPITAQATASRDVFCINLPEQTADPNYTTTCPPKSLTGRYDQIIRNTDSEYKILFDTQK
                            .* *  *.  :*:.**:**.*:*:*****: * . *** ********.*.**:***: **

L_kmet_LEP1GSC052_2956      LIGDTLKKTITDAAKAVGVSITDFSI
L_nogu_LEP1GSC059_1294      FIGDKMKKTITDAAKTIGISITDFSI
L_inte_LIC10713             FIGDKMKKTITDAAKTIGISITDFSI
L_kirs_LEP1GSC049_1460      FIGDKMKKTITDAAKTIGISITDFSI
L_alst_LEP1GSC193_3583      LIGDTVKKTITDAAKIIGVSITDFSI
L_mayo_LEP1GSC190_2497      LIGDTMKKTITDAAKGVGVSITDFSI
L_alex_LEP1GSC062_0064      LIGDTMKKTITDAAKGVGVSITDFSI
L_weil_LEP1GSC086_1763      LIGDTMKKTITDAAKGVGVSITDFSI
L_sant_LEP1GSC048_3464      LIGDTMKKTITDAAKGVGVSITDFSI
L_borg_LEP1GSC103_2097      LIGDTMKKTITDAAKGVGVSITDFSI
                            :***.:********* :*:*******
