# Supplementary material for: Discovery of Novel Leptospirosis Vaccine Candidates Using Reverse and Structural Vaccinology
Source: Front Immunol. 2017 Apr 27;8:463. doi: 10.3389/fimmu.2017.00463 (PMC5406399; doi:10.3389/fimmu.2017.00463)
Supplement: Supplementary file 8 [file Data_Sheet_1.ZIP › Alignment OM_Lipoproteins/Mult_alignment_LIC11003_path_spp_orthol.txt]

L_sant_LEP1GSC048_0064      MKSTQRKILSFFIILFAGFFIACGAELPIQELSDAKNSITRAKSAGAEKYAPAELEEARK
L_borg_LEP1GSC103_0988      MKSTQRKILSSFIILLAGFFISCGAELPIQELSDAKNSITRAKSAGAEKYAPAELEEARK
L_weil_LEP1GSC086_1600      MKSTQRKILSSFIILLAGFFISCGAELPIQELSDAKNSITRAKSAGAEKYAPAELEEARK
L_alex_LEP1GSC062_0665      MKSTQRKILSSFIILLAGFFISCGAELPIQELSDAKNSITRAKSAGAEKYAPAELEEARK
L_mayo_LEP1GSC190_1059      MKSTQRKILSSFIILLAGFFISCGAELPIQELSDAKNSITRAKSAGAEKYAPAELEEARK
L_kmet_LEP1GSC052_0514      MKSTQRKIFSSFIILLAGFLISCGAELPIQELSDAKNSITRAKAAGAEKYAPGELEEARK
L_alst_LEP1GSC193_0047      MKSTQRKILSFFIILLAGFLISCGAELPIQELSDAKNSITRAKSAGAEKYAPAELEEARK
L_inte_LIC11003             MKSTQRKILSSFIILLAGFFISCGAELPIEELSDAKNSITRAKSAGAEKYAPSELEEARK
L_kirs_LEP1GSC049_4265      MKSTQRKILSSFIILLAGFFISCGAELPIEELSDAKNSITRAKSAGAEKYAPAELEEARK
L_nogu_LEP1GSC059_2628      MKSTQRKILSFFIILLAGFFISCGAELPIEELSDAKNSITRAKSAGAEKYAPAELEEARK
                            ********:* ****:***:*:*******:*************:********.*******

L_sant_LEP1GSC048_0064      SLLAAHQKASEENLTETKKSALYARAKALDASEKSFPFSVDDVRKESNVAIESAEEAYAS
L_borg_LEP1GSC103_0988      NLLTAHQKASEENLAETKKSALYARAKALDASEKSFPFSVDEVRKESGVAIESAEEAYAS
L_weil_LEP1GSC086_1600      NLLTAHQKASEENLTETKKSALYARAKALDASEKSFPFAVDEVRKESSVAIESAEEAYAS
L_alex_LEP1GSC062_0665      NLLTAHQKASEENLAETKKSALYARAKALDASEKSFPFSVDEVRKESSVAIESAEEAYAS
L_mayo_LEP1GSC190_1059      NLLTAHQKASEENLAETKKSALYARAKALDASEKSFPFSVDDVRKESNVAIESAEEAYAS
L_kmet_LEP1GSC052_0514      SLLTAHQKASEEDLGETKKSAEYARAKALDASEKSFPSSVDDARKESTAAIDSADEAYAS
L_alst_LEP1GSC193_0047      NLLTAHQKASEEDLGETKKSALYARAKALDASEKSLPSSVDDTRKESSAAIESAEEAYAS
L_inte_LIC11003             NLLTAHQKASEENLTETKKSALYARAKALDASEKSFPSSVDDARKESSSSIESAEEAYAS
L_kirs_LEP1GSC049_4265      NLLTAHQKASEENLTETKKSALYARAKALDASEKSFPSSVDDARKESSSSIESAEEAYAS
L_nogu_LEP1GSC059_2628      NLLTAHQKASEENLAETKKSALYARAKALDASEKSFPSSVDDARKESSSSIESAEEAYAS
                            .**:********:* ****** *************:* :**:.****  :*:**:*****

L_sant_LEP1GSC048_0064      QLASEPYTTSVQLRKEGDALRETADRTLESYPKESGDDAKLRMRLAAFDQYEASRQKYAD
L_borg_LEP1GSC103_0988      QLASEPYNTSVQLRKEGDALRETADRTLESYPKESGDDGKLRMRLAAFDQYEASRQKYVD
L_weil_LEP1GSC086_1600      QLASEPYNTSVQLRKEGDALRETADRTLESYPKESGDDGKLRMRLAAFDQYEASRQKYAD
L_alex_LEP1GSC062_0665      QLASEPYNTSVQLRKEGDALRETADRTLESYPKESGDDGKLRMRLAAFDQYEASRQKYTD
L_mayo_LEP1GSC190_1059      QLASEPYNTSVQLRKEGDALRETADRTLESYPKESGDDGKLRMRLAAFDQYEASRQKYTD
L_kmet_LEP1GSC052_0514      QLASEPYNASVQLRKEGDTLRETADRTLESYPRESGDDAKLRTRLAAFDQYEASRQKYAD
L_alst_LEP1GSC193_0047      QLASEPYNTSVQLRKEGDSLRETADRTLESYPKESGDDAKLRTRLAAFDQYEASRQKYAD
L_inte_LIC11003             QLASEPYNTSVQLRKEGDSLRETADRTLESYPKESGDDAKLRMRLAAFDQYEASRQKYAD
L_kirs_LEP1GSC049_4265      QLASEPYNTSVQLRKEGDSLRETADRTLESYPKESGDDAKLRMRLAAFDQYEASRQKYAD
L_nogu_LEP1GSC059_2628      QLASEPYNTSVQLRKEGDSLRETADRTLESYPKESGDDAKLRMRLAAFDQYEASRQKYTD
                            *******.:*********:*************.*****.*** ***************.*

L_sant_LEP1GSC048_0064      SKKTADESKILALSQKQQLIDSLSDIEKNLNDADKYAEGNDPEVSETKNRLDSAKAKIEE
L_borg_LEP1GSC103_0988      SRKAADESKVLALSQKQQLIDSLADIEKNLNDADKYAEGKDPEVAETRNRLESAKAKIEE
L_weil_LEP1GSC086_1600      SKKAADESKVLALSQKQQLIDSLADIEKNLNDADKYAEGKDPEVSETRNRLESAKAKIEE
L_alex_LEP1GSC062_0665      SKKAADESKVLALSQKQQLIDSLADIEKNLNDADKYAEGNDPEVSETRNRLESAKAKIEE
L_mayo_LEP1GSC190_1059      SKKAADESKVLALSQKQQLIDSLADIEKNLNDADKYAEGKDPEVSETRNRLESAKAKIEE
L_kmet_LEP1GSC052_0514      SKKAADESKVLALSQKQQLIDSLADIEKNLNDADKYAEGKDPEVAETKSRLDGAKYKIEE
L_alst_LEP1GSC193_0047      SKKAADESKVLALSQKQQLIDSLADIDKNLNDADKYAEGKDPEVSETRARLDSSKTKIEE
L_inte_LIC11003             SKKAADESKVLALSQKQQLIDSFADIDKNLNDADKYAEGKDPEVSETRNRLDSSKSKIEE
L_kirs_LEP1GSC049_4265      SKKAADESKVLALSQKQQLIDSFADIDKNLNDADKYAEGKDPEVSETRNRLDSSKSKIEE
L_nogu_LEP1GSC059_2628      SKKAADESKVLALSQKQQLIDSFADIDKNLNDADKYAEGKDPEVSETRNRLDSSKAKIEE
                            *.*:*****:************::**:************:****:**. **:.:* ****

L_sant_LEP1GSC048_0064      GKIRDGYAEVEDIRKKSGELVAKNIKAYAEKRKEVAKQSVASATTKLASFDKNKINASRD
L_borg_LEP1GSC103_0988      GKIRDGYAEIDDIRKKSGELVAKNIKVYAEKQKELAKQSVASATTKLASFDRNKINASRD
L_weil_LEP1GSC086_1600      GRIRDGYSEIDDIRKKSGELVAKNIKAYAEKQKELAKQSVASATTKLASFDRNKINASRD
L_alex_LEP1GSC062_0665      GKIRDGYAEIDDIRKKSGELVAKNIKVYAEKQKELAKQSVASATTKLASFDRNKINASRD
L_mayo_LEP1GSC190_1059      GKIRDGYAEIDDIRKKSGELVAKNIKVYAEKQKELAKQSVASATTKLASFDRNKINASRD
L_kmet_LEP1GSC052_0514      GKIKEGYAEIDDIRKKSGELVAKNIKAYAEKQKELAKQSVASATTKLASFDKNKVNASRD
L_alst_LEP1GSC193_0047      GKIKDGYAEIDDIRKKSGELVAKNIKAYAERQKELAKQSVASATTKLASFDKNKINASRD
L_inte_LIC11003             GKIKEGYSEIDDIRKKSGELVAKNIKIYAEKQKELAKQSVASATTRLASFDRNKINSSRD
L_kirs_LEP1GSC049_4265      GKIKEGYSEIDDIRKKSGELVAKNIKIYAEKQKELAKQSVASATTRLASFDRNKINSSRD
L_nogu_LEP1GSC059_2628      GKIKEGYSEIDDIRKKSGELVAKNIKVYAEKQKELAKQSVASATTRLASFDRNKINSSRD
                            *.*.:**:*::*************** ***..**:**********.*****.**:*:***

L_sant_LEP1GSC048_0064      FQVSYQRAEENLKAAEESRVSAEDLYASEKYEDSISRSEEAIRLSGIIVDQVTELAERME
L_borg_LEP1GSC103_0988      FQVSYQRAEENLKAAEESRVSAEDLFASEKYEDSISRSEEAIRLSRIVVDQVIELAERIE
L_weil_LEP1GSC086_1600      FQVSYQRAEENLKAAEESRVSAEDLYTSEKYEDSISRSEEAIRLSRIVVDQAIELAERIE
L_alex_LEP1GSC062_0665      FQVSYQRAEENLKAAEESRVSAEDLYTSEKYEDSISRSEEAIRLSRIVVDQVIELAERIE
L_mayo_LEP1GSC190_1059      FQVSYQRAEENLKAAEESRVSAEDLYTSEKYEDSISRSEEAIRLSRIVVDQVIELAERIE
L_kmet_LEP1GSC052_0514      FQVSYQRAEENLKAAEESRVSAEDLYSSEKYEDSISRSEEAIRLSRIVVDQSTELAERME
L_alst_LEP1GSC193_0047      FQVSYQRAEENLKAADESRVSAEDLYSSEKYEDSISRSEEAIRLSRIVVDQVIELAERME
L_inte_LIC11003             FQVSYQRAEENLKAAEESRVAAEDLYSSEKYEDSISRSEEAIRLSRILVDQATELAERIE
L_kirs_LEP1GSC049_4265      FQVSYQRAEENLKAAEESRVAAEDLYSSEKYEDSISRSEEAIRLSRIVVDQATELAERIE
L_nogu_LEP1GSC059_2628      FQVSYQRAEENLKAAEESRVSAEDLYSSEKYEDSISRSEEAIRLSRIVVDQATELAERIE
                            ***************:****:****::****************** *:***  *****:*

L_sant_LEP1GSC048_0064      RKTANDSIAGRDTK--TDGKRDPKNQS-ATDDKNSSSKVGENGLPEGWKRYVVRKKIPAD
L_borg_LEP1GSC103_0988      RKMASDSIAGRDTKTGTDGQKDSKNQSTTTDAKNSSTKVGKDGLPEGWKRYVVRKKVPAD
L_weil_LEP1GSC086_1600      RKMASDSVAGRDTKTGTDGQKDPKNQS-ATDGKNSSTKVGKDGLPEGWKRYVVRKKIPAD
L_alex_LEP1GSC062_0665      RKMASDSVAGRDTKTGTDGQRDPKNQS-TTDGKNSSTKMGKDGLPEGWKRYVVRKKVPAD
L_mayo_LEP1GSC190_1059      RKAASDNVAGRDTKTGTDGQKDPKNQSTTTDGKNSSTKMGKDGLPEGWKRYVVRKKVPAD
L_kmet_LEP1GSC052_0514      RKTTGDKVAGRDTKTGDDKKNSTKNQN-TTEGKNSSTKWGEDGLPEGWKRYVVRKKVPAD
L_alst_LEP1GSC193_0047      RKTTDDKVAGRDTKTGTDTKKNTKNQS-TTDGKSSSSKIGEDGLPEGWKRYVVRKKVPAD
L_inte_LIC11003             RKATTDKIAGRDTK--TEGNKNTKNQS-TTEGKNSSSKIGEDGLPEGWKRYVVRKKVPAD
L_kirs_LEP1GSC049_4265      RKATTDKIAGRDTK--TEGNKNTKNQS-TTEGKNSSSKIGENGLPEGWKRYVVRKKVPAD
L_nogu_LEP1GSC059_2628      RKATTDKVAGRDTK--TEGNKNTKNQS-ISEDKNSSSKIGEDGLPEGWKRYVVRKKVPAD
                            ** : *.:******   : :...***.  :: *.**:* *::**************:***

L_sant_LEP1GSC048_0064      CLWRISKDKRHYGTPKLWRRIYEANRNKIKNPNLIYPKQVLLIPPKKGPTKFHKAAAESS
L_borg_LEP1GSC103_0988      CLWRIAKDKRHYGTAKLWRRIYEANRSKIRNPNLIYPKQVLLIPPKKGPTQLNKAQ--DS
L_weil_LEP1GSC086_1600      CLWRIAKDKRHYGTAKLWRRIYEANRNKIRNPNLIYPKQVLLIPPKKGPTQLNKAQ--DS
L_alex_LEP1GSC062_0665      CLWRIAKDKRHYGTAKLWRRIYEANRNKIRNPNLIYPKQVLLIPPKKGPTQLNKVR--DS
L_mayo_LEP1GSC190_1059      CLWRIAKDKRHYGTAKLWRRIYEANRNKIRNPNLIYPKQVLLIPPKKGPTQLNKVQ--DS
L_kmet_LEP1GSC052_0514      CLWRISKDKRHYGTAKLWRRIYEANRSKIRNPNLIYPKQVLLIPPKKGPTKFDKSQ--AP
L_alst_LEP1GSC193_0047      CLWRIAKDKRHYGTAKLWKRIYEANRGKIKNPNLIYPKQVLLIPPKKGSTQFHKYE--PS
L_inte_LIC11003             CLWRIAKDKRHYGTSKLWRRIYEANRNKIKNPNLIYPKQVLLIPPRKGPTRLDKVESAPS
L_kirs_LEP1GSC049_4265      CLWRIAKDKRHYGTSKLWRRIYQANRNKIKNPNLIYPKQVLLIPPRKGPTQLDKVES-PS
L_nogu_LEP1GSC059_2628      CLWRIAKDKRHYGTSKLWKRIYEANRNKIKNPNLIYPKQVLLIPPRKGPTRLDKVES-PS
                            *****:********.***.***:***.**.***************.**.*.: *     .

L_sant_LEP1GSC048_0064      RKKRPA-----EAIEADQKPAPSTEEPDESGDADHKKKAEI-IPPTTEDAGDE----SAE
L_borg_LEP1GSC103_0988      RKKKPV-AEEVEAIEADQKPVS-SAEESESGDADNKKKAETMTPPAT-EDE------SAE
L_weil_LEP1GSC086_1600      RKKKPATTEEVEAIEADQKPA----EESESGDVDNKKKAETMTPPTT-EDE------SAE
L_alex_LEP1GSC062_0665      RKKKPA-TEEVEAIEADQKPAS-PAEESESGDVDNKKKAETMTPPTTEDE-------SAE
L_mayo_LEP1GSC190_1059      RKKKPA-TEDVEAIEADQKPAS-PAEESESGDMDNKKKAETMTPPATEEEE------SAE
L_kmet_LEP1GSC052_0514      SKKKPT-AEEVEAIEQNQKPAA--PEESESGEPDNKKKTETATPPPAEDNSDAAGG----
L_alst_LEP1GSC193_0047      RKKKPA-KEEVEAIEENQKPVATSPEESESGEADHKKKTETMTPPAAASEEEAGGGDSET
L_inte_LIC11003             RKKKPA-TEEVEAIEENRKPTTHSSEDSEAGESNNKKKAEA-TPPSTDTSEEEGGGESSE
L_kirs_LEP1GSC049_4265      RKKKPA-TEEVEAIEENRKPATHSSEDSETGESNNKKKAET-TPPSTDTSDDETGGESSE
L_nogu_LEP1GSC059_2628      RKKKPA-TEEVEAIEENRKPSTHSSEDSETGESNNKKKAET-TPPSADTSEDETGGESSE
                             **.*.     **** :.**     * .*:*: ::***:*   **.:             

L_sant_LEP1GSC048_0064      SEETTPEE----EEENPDNLH
L_borg_LEP1GSC103_0988      NDEVTPEEENGGEEENPENLQ
L_weil_LEP1GSC086_1600      NDEITPEEENEGEEENPENLQ
L_alex_LEP1GSC062_0665      NDEITPEEENGGEEENPENLQ
L_mayo_LEP1GSC190_1059      NDEITPEEENGGEEENPENLQ
L_kmet_LEP1GSC052_0514      --EEAPEEEN-GEEENPENLQ
L_alst_LEP1GSC193_0047      NEEAAPEEEN-GEEENPENLQ
L_inte_LIC11003             NEESSPEEEN-GEEENPENLQ
L_kirs_LEP1GSC049_4265      NEEPSPEEEN-GEEENSENLQ
L_nogu_LEP1GSC059_2628      NEESSPEEEN-GEEENPENLQ
                              * :***    ****.:**:
