# Supplementary material for: Discovery of Novel Leptospirosis Vaccine Candidates Using Reverse and Structural Vaccinology
Source: Front Immunol. 2017 Apr 27;8:463. doi: 10.3389/fimmu.2017.00463 (PMC5406399; doi:10.3389/fimmu.2017.00463)
Supplement: Supplementary file 8 [file Data_Sheet_1.ZIP › Alignment OM_Lipoproteins/Mult_alignment_LIC11755_path_spp_orthol.txt]

L_kmet_LEP1GSC052_1297      -----------MKLKTKFVQIAFPTILFITFNFCHGKGNPPFLAPITGPGEFKLFYEPAF
L_nogu_LEP1GSC059_2231      -----------MKFKFVFVAS----FLFFALDFCRGKGNSAFLFPITNAGEFKFFYEPEN
L_inte_LIC11755             -----------MKFKFVFVAS----FLLFTLDSCRGKGNSAFLFPITNVGEFKFFYEPEN
L_kirs_LEP1GSC049_2309      MFPEPYLTEGNMKFKFVFVAS----FLLFALDSCRGKGNSAFLFPITNVGEFKFFYEPEN
L_alst_LEP1GSC193_2072      MFPEPYRAEGNMKLKSVFAIT----LLLFGLDSCRGKGNSAFLFPITNAGEFKLFYEPMN
L_sant_LEP1GSC048_3157      -----------MKLKFVFVLI----VLLFELDSCRGKGNSAFLFPITNAGEFKLFYEPIN
L_borg_LEP1GSC103_3425      -------MEENMKLKSVFTAI----FLLFGLDSCRGKENSAFLFPITNAGEFKLFYEPIN
L_mayo_LEP1GSC190_0740      -----------MKLKSVFTTI----FLLFGLDSCRGKGNSAFLFPITNAGEFKLFYEPIN
L_alex_LEP1GSC062_3712      -----------MKLKSVFATI----FLLFGLDSCRGKGNSVFLFPITNAGEFKLFYEPIN
L_weil_LEP1GSC086_0214      -----------MKLKFVFATI----FLLFGLDSCRGKGNSAFLFPITNAGEFKLFYEPIN
                                       **:*  *.      .*:: :: *.** *. ** ***. ****:****  

L_kmet_LEP1GSC052_1297      TVGPEIPKE-IRNEWSETNVRIRTAPGIVCLFSGTVSVYGISICFPDGNGNTELELRNIL
L_nogu_LEP1GSC059_2231      TFNQEIQKEIILEEWKDPSVKIRTAPGIVCLFGGAVSVFGISVCFPDKNGNIELELQNII
L_inte_LIC11755             TFNQEIQKE-ILEEWKNPSVKIHTAPGIVCLFSGTVSVFGISVCFPDQNGNTELELQNIL
L_kirs_LEP1GSC049_2309      TFNQEIQKE-ILKEWKDPSVKIRTAPGVVCLFGGTIFVFGISVCFPDQNGNIELELQNII
L_alst_LEP1GSC193_2072      TVVSE--SE-IFEEWKDPSVKIRTAPGIVCLFGGTVSVFGISVCFPDRQGNIELEIQNIL
L_sant_LEP1GSC048_3157      TVVSEIPKE-IFEEWKHPGVKIKTAPGIVCLFSGTISVFGISVCFPDRAGDIELELQNIL
L_borg_LEP1GSC103_3425      TVVSEIPRE-IFEEWKHPGVKIKTAPGIVCLFSGTISVFGISICFPDRKGNIELELQNIL
L_mayo_LEP1GSC190_0740      TVVSDIPKE-ILEEWKYPGVKIKTAPGIVCLFSGTVSVFGISICFPDQNGDIELELQNIL
L_alex_LEP1GSC062_3712      TVVSEIPKE-ILEEWKHPGVKIKTAPGIVCLFSGTVSVFGISICFPDQKGNVELELQNIL
L_weil_LEP1GSC086_0214      VVASEIPKE-ILEEWKHPGVRIKTAPGIVCLFSGTVSVFGISICFPDQKGDVELELQNIL
                            ..  :   * * :**. ..*.*.****:****.*:: *:***:****  *: ***:.**:

L_kmet_LEP1GSC052_1297      KFWNTNFDSRTEPTFFDFSSNGKALVQIRLNRDLLEDINEDWLVLSGSKELDRMLSKENF
L_nogu_LEP1GSC059_2231      NFWNTHPDSGLEPEFLDFSPYGQANIKILLNRDLLEDVDEDWTVLSSSKELDRMLKKEKF
L_inte_LIC11755             NFWSTHQNSGLEPEFLDYSLYDQASISIQLNKNLLEDINKDWFVLSGSKELDRMLKKEKF
L_kirs_LEP1GSC049_2309      NFWNTHPNSDLEPEFLDFSPYGQANVKILLNRDLLEDVNEDWTVLSGSKELDRMLKKEKF
L_alst_LEP1GSC193_2072      KFWNTHFESRTDPTFFDFSNNGQASVEIRQNPDLLEDINEDWFVLSGSKELDRMLKKEKF
L_sant_LEP1GSC048_3157      KLWNTNPDSRTEPEFFEFSSNGRASVRIRQNRDLLEGVDEDWLILSGSKELDRMLQKEKF
L_borg_LEP1GSC103_3425      KLWNENSNSRTEPEFFEFSSNGQANIRIQQDRDLLDGINEDWLILSGSKELDRMLQKEKF
L_mayo_LEP1GSC190_0740      KLWNTNSDSRTEAEFFEFSSNGQASVRIQQDRDLLEDINEDWLVLSGSKELDRMLQKEKF
L_alex_LEP1GSC062_3712      KLWNTNLDSRTEPEFFEFSSNGQASVRIQQDRDLLENINEDWLILSGSKELDRMLQKEKF
L_weil_LEP1GSC086_0214      KLWNTNLDSRTEPEFFEFSSNGQASVWIQQNRDLLENINEDWLILSGSKELDRMLQKEKF
                            ::*. : :*  :. *:::*  ..* : *  : :**:.:::** :**.********.**:*

L_kmet_LEP1GSC052_1297      PFENKVSVNSENSFERPHSTNAFIGFSVLAKTGMLRILFSSFDFTNSLNTLVVEIPGDAS
L_nogu_LEP1GSC059_2231      PETNWISVFSENSILRPHSTNSFIGFSVLATEGKVRILFSSPDFITSTNTLVLEIPGNAS
L_inte_LIC11755             PETNWISVFSENSILRPHSTNSFMGFSVLATKGKVRILFSSRDFVSFTSSLVLEIPGNES
L_kirs_LEP1GSC049_2309      PETNWVSVFSENSILRPHSTNSFTGFSVLATKGKIRILFSSTDFATSTNSLVLEIPGNES
L_alst_LEP1GSC193_2072      PEENWVSVFSENSIVRPHSTNAFIGFSILATSGRIRILFSSGDFLSSKNTLVVEIPGDAS
L_sant_LEP1GSC048_3157      PELNRIGVFSENSILKPHSTNAFVGFSVLATHGTIRVLFSSEDFISSKNTLVVDIPGDVS
L_borg_LEP1GSC103_3425      PEPNRISVFSENSILKPHSTNAFVGFSVLATNEKIRVLFSSEDFISSKNTLVVEIPGDVS
L_mayo_LEP1GSC190_0740      PELNWVSVFSENPILKPHSTNAFVGFSVLATKEKIRILFSSEDFISSRSTLVVDIPGDVS
L_alex_LEP1GSC062_3712      PELNRVSVFSENSILKPHSTNAFVGFSVLATNEKIRVLFSSEDFISSKSTLVVDIPGDVS
L_weil_LEP1GSC086_0214      PELNRVSVFSENSILKPHSTNAFVGFSVLATNEKIRVLFSSEDFISSKNTLVVDIPGDVS
                            *  *.:.* ***.: .*****:* ***:**.   :*:**** ** .  .:**::***: *

L_kmet_LEP1GSC052_1297      ILSEFFLEIQKRNLEMSALCKNDLPLFSETFGGSESSIGRFIEFHNPFPHPICFQDLVVE
L_nogu_LEP1GSC059_2231      ILTDFFSQIQKQNLNIINLCNKDLPVLSEVFGGTESFVGRFLEFSNSKKEPICFQDLEIE
L_inte_LIC11755             VLTDFFSQIQKQNLNIINLCKNDLPVLSEVFGGTESSVGRFLEFSNSKKEPICFQDLELE
L_kirs_LEP1GSC049_2309      VLTDFFSQIQKQNLNIINLCKIDLPVLSEVFGGTESFVGRFLEFSNSKKEPVCFQDLELE
L_alst_LEP1GSC193_2072      ILSEFFSEIQKQNLRITSLCQSDLPVLSEVFGGTESSIGRFLEFNNPGKDPICFQDLELR
L_sant_LEP1GSC048_3157      ILSEFFLEIQKRNLQITGLCKTDLPVLSEVFGGTESSIGRFLEFYNPRKDPICFQDLELE
L_borg_LEP1GSC103_3425      ILSEFFLEIQKQNLQITSLCKTDLPVLSEIFGGTESPIGRFLEFNNPRKDPICFQDLELK
L_mayo_LEP1GSC190_0740      ILSEFLLEIQKQNLQITSLCKTDLPVLSEIFGGTESPIGRFLEFNNSRKDPICFQDLELE
L_alex_LEP1GSC062_3712      ILSEFLLEIQKQNLQIMSLCKTDLPVLSEIFGGTESPIGRFLELNNPQKDPICFQDLELE
L_weil_LEP1GSC086_0214      ILSEFLLEIQKQNLQITSLCKTDLPVLSEIFGGTESPIGRFLELNNPQKDPICFQDLELE
                            :*::*: :***.** :  **: ***::** ***:** :***:*: *.   *:***** : 

L_kmet_LEP1GSC052_1297      TGSGSQSLGKGAQFLIPGETILKTEPGSPLPGTDLLAFPWSDLKKQGTWTLQSKDVVRSF
L_nogu_LEP1GSC059_2231      TASGSYPIFSGTQFMIPGETILKTESGSVLPGLELNYFPWLDLKKKGNLILKSKEILQTY
L_inte_LIC11755             TISGSYSIFSGTQFLIPGETILKTESGSVLPGSELSYFSWLDLKKKGNLTLKSKEILQIY
L_kirs_LEP1GSC049_2309      TVSGSYSIFSGTQFLIPGETILKTESGSVLPGSELNYFSWLDLKKKGNLILKSKEILQIY
L_alst_LEP1GSC193_2072      TASGTHSLFTGVQFLIPGESILKVETGSVLPGLESVAFSWSDLKKKGNWVLKSKDLERVY
L_sant_LEP1GSC048_3157      TGSGKYPLLTGPQFLIPGETILKVETGSILLGTESVSFPWSDLKKRGDWILKSKNAESVY
L_borg_LEP1GSC103_3425      TSSGTYSLLAGPQFLIPGETILKVETGSVLFGTESVSFPWSDLKKKGDWVLKSKDAESVY
L_mayo_LEP1GSC190_0740      TSSGKYSLFAGPQFLIPGEAILKVETGSILPGVEFASFPWSDLKKKGDWVLKSKDTESVY
L_alex_LEP1GSC062_3712      TSSGAHSLLVGPQFLIPGETILKVETGSVLPGVESVSFPWSDLKKKGDWVLKSKDAENVY
L_weil_LEP1GSC086_0214      TSSGTYSLLAGPQFLIPGETILKVETGSVLPGGESVSFPWSDLKKKGDWILKSKDAKNVY
                            * **  .:  * **:****:***.*.** * * :   *.* ****.*   *:**:    :

L_kmet_LEP1GSC052_1297      ENRERTYLEGERYYSSNGDYYSICSRF-LGSSLENFCMDPGFVFLDAKEALDRKKEGEDI
L_nogu_LEP1GSC059_2231      KNSEKNFLEGERYYSSKNDFYSTCSDFFASNSLKRFCMNPGFSF---------SNETENL
L_inte_LIC11755             KNSEKNFLEGERYYSSQNDFYSTCSDFFVSNSLKRFCMNPGFSF---------SNETGDL
L_kirs_LEP1GSC049_2309      KNSEKNFLEGERYYSSQNDFYSTCSDFFVSNSLKKFCMNPGFSF---------SDDTGDL
L_alst_LEP1GSC193_2072      ENSEKTFSEGGRYYSSEDNFYSICSDFFLSKSLERFCMNPGFAV---------RNQVATP
L_sant_LEP1GSC048_3157      KNSEKTFLEGGRYYSSHENFYSLCSEFLLPNVLERFCMNPGFEV---------SDQIREN
L_borg_LEP1GSC103_3425      KNSEKTFLEGGRYYSSHENFYSICSNFFLSNVLERFCMNPGFGV---------SNQIQES
L_mayo_LEP1GSC190_0740      KNSEKTFLEGGKYYSSHENFYSICSNFFLSNVLERFCMDPGFGV---------SKQSREW
L_alex_LEP1GSC062_3712      KNSEKTFLEGGRYYSSHENFYSICSNFFLSNVLERFCMDPGFGV---------SKQSQEW
L_weil_LEP1GSC086_0214      KNSEKTFLEGGRYYSSHEDFYSICSNFFLSDVLERFCMDPGFGV---------SKQSQEW
                            :* *..: ** .****  ::** ** *   . *:.***:*** .          .:    

L_kmet_LEP1GSC052_1297      KSKENRNVNLPLCEADQIILEESNLTGLNLAGKLDEKQKFIDLESLATVECNPNFLSLES
L_nogu_LEP1GSC059_2231      ----NSQTDLRFCNLDDFQIEEVNFTGLFLDGKLNFKYKFIDLEYFGNNMCNPNYLSLES
L_inte_LIC11755             ----NSESNLSFCNLDNFQIEEANLTGLFLDGKLNSKHKFIDLEYFGNNICNPNYLSLES
L_kirs_LEP1GSC049_2309      ----NSQSDLNFCNLDNFQIEEANLTGLFLDGKLNSKHKFIDLEYSGNNICNPNYLSLES
L_alst_LEP1GSC193_2072      TSRENAQNVLPFCNADSFQIEEANFTGLYLDGKIDSKQKFIDFEYSGNQICNPNSLSLEN
L_sant_LEP1GSC048_3157      -------ENPPFCDSNEFKIEEVNFTGLYLDGKVDQKQKFIDLEYSGNHICNPNSLSLES
L_borg_LEP1GSC103_3425      -------GIPPFCDSNMFQIEEANFTGLYLDGKVDQKQKFIDLEYSGNNICNPNSLSLES
L_mayo_LEP1GSC190_0740      -------NDPPFCDSSAFQIEEANFTGLHLDGKVDQKQKFIDLEYSGNSMCNPNSLSLES
L_alex_LEP1GSC062_3712      -------NDPPFCDSNAFQIEEANFTGLYLDGKVDQKQKFIDLEYSGNSICNPNSLSLEN
L_weil_LEP1GSC086_0214      -------NDPPFCDSSAFQIEEANFTGLYLDGKVDQKQKFIDLEYSGNSICNPNSLSLEN
                                       :*: . : :** *:*** * **:: * ****:*  ..  **** ****.

L_kmet_LEP1GSC052_1297      DGKEIPIWTRTATLKPGEILTLGKRDFLREEINLSLSDLKDFEYKNSVLLKDRAARKTRI
L_nogu_LEP1GSC059_2231      GEKEIPIWLDAKVLKPGEIFTLGKRDFIKEEILFSQGDLKDFEYKDAIFIKDRVSQKTKI
L_inte_LIC11755             GEKEIPIWLDTKILKPGEILTLGKRDFIKGEILLSQVDLKDFEYKNTIFLKDRISKKIKI
L_kirs_LEP1GSC049_2309      GEKEIPIWLDTRTLKPGEIFTLGKRDFIKGEILFSQGDLKDFEYKNTIFLKDRVSKKMKT
L_alst_LEP1GSC193_2072      DGKEIPVWLESRSLKPGDILTLGKKDFLPENIAVSLSSLTDFEFGKSLLLKDRAVKKIRT
L_sant_LEP1GSC048_3157      DGREIPVWLDSKTIRPGNILTLGKRDFLREDVLVSLSELKDFEFGKSVFLKDRISKKIGI
L_borg_LEP1GSC103_3425      NGTEIPIWLDSKVIRPGSVLTLGKLDFLKKDVFVSLSELKDFEFGKSVFLKDRISKNVSI
L_mayo_LEP1GSC190_0740      DGREIPVWLESRVIRPGDILTLGKLDFLEKDVFISLSELKDFEFGKSIFLKDRISKKSSI
L_alex_LEP1GSC062_3712      DGKEIPVWLDSKVIRPGDILTLGKRDFLKKDILVSLSELKDFEFGKSVFLKDRISKKISI
L_weil_LEP1GSC086_0214      EGKEIPVWLDSKVIRPGGIFTLGKRDFLKKDVLVSPSELKDFEFGKSVFLKDRISKKISI
                               ***:*  :  :.** ::**** **:  :: .*  .*.***: .::::***  .:   

L_kmet_LEP1GSC052_1297      LSETFDFIPVVTRSDSSIHSLLYKNGTLLPHPKVSSDVLNPTIQTNHFMNPGKRTYIEDS
L_nogu_LEP1GSC059_2231      LSSGFLEIPILKKTDGSVFSILFRNGIKIPHPKIHSDSFLSEIVDFHFMNPGKKTEVSDS
L_inte_LIC11755             LSNGFLETPILKRIDGSVFSILFRNGIKIPHPRITSDSFLSEISDFHFMSPGKRTEISDS
L_kirs_LEP1GSC049_2309      LSSGFLETPILKRTDGSIFSILFRNGMKVPHPRITSDSFLSEIVDFHFMNPGKKTEISDS
L_alst_LEP1GSC193_2072      LSSDFLETPVLKRTEGSVVSLLLRENTWVAHPISFSQTLLPEIQNSHFMNPGRKTDLADS
L_sant_LEP1GSC048_3157      LSNAFSEIPILTRTDGSVVSLLRRENVWIPNPISFSDTLSLGIRNSHSMSPGRKTDPTVS
L_borg_LEP1GSC103_3425      LLNDFSETPILTRTDGSVVSLLRRENVWIPHPISSSDTLSLEIQNSHSMNPGKKTDLTAL
L_mayo_LEP1GSC190_0740      LSNDFSEIPVLTRTDGSVVSLLWRENVWIPHPISSSDTLSIEIQNSHFMSPGRKTSLTDS
L_alex_LEP1GSC062_3712      LSDDFSEIPILTRTDGSVVSLLWRENVRIPHPISSSDALPIEIQNFHSMSPGRKTNLTDS
L_weil_LEP1GSC086_0214      LSNDSSEIPILTKTDGSVVSLLWRENVWIPHPISSSNALSVEIQNFHSMNPGRKTDLADS
                            * .     *::.. :.*: *:* .:.  :.:*   *: :   *   * *.**..*     

L_kmet_LEP1GSC052_1297      LRTHVAEISEISWMGSYDGIVSVSGDRFVEIESPIAASQIVEILSGSKNYRFLTFLYPGW
L_nogu_LEP1GSC059_2231      SWNKIAEVSEISWMGSYDGNSSVSADRFVEIDSEFASSQILEIVSGTKSYRFLTSLQPGK
L_inte_LIC11755             SWNKVAEVSEISWMGSYDGNSSISADRFIEIDSGSASSQILEIISGTKSYRFLTSLQPGK
L_kirs_LEP1GSC049_2309      SWNKVAEVSEISWMGSYDGNSSISADRFIEIDSGSASSQILEIVSGTKSYRFLTSLQTGK
L_alst_LEP1GSC193_2072      YRKGFAEISEISWMGSYDGTVSVSADRFIEIDSASVTSKILEVFSGNKSYRFILPLKPGK
L_sant_LEP1GSC048_3157      DRKTFADISEISWMGSYDGTTSVSADRFIEIDSNSITSRILEVLSGNKSYRFILPLRPGK
L_borg_LEP1GSC103_3425      DLNTSVDISEISWMGSYDGTTSVSADRFIEIDSNSLTSRILEILSGNKSYRFILPLKPGK
L_mayo_LEP1GSC190_0740      YWKAFADVSEISWMGSYDGNTSVSADRFIEIDSAFLTSRILEILSGNKSYRFILPLKPGK
L_alex_LEP1GSC062_3712      DWKAFADVSEISWMGSYDGTVSVSADRFIEIDSASLTSRILEILSGNKSYRFILPLKPGR
L_weil_LEP1GSC086_0214      AWKSFADVSEISWMGSYDGTVSVSADRFIEIDSASITSRILEIISGNKNYRFILPLKPGR
                              .  .::***********  *:*.***:**:*   :*.*:*:.**.*.***:  * .*.

L_kmet_LEP1GSC052_1297      NVFSVGKSVCFPNADVWIVPELSLGSSGKIRILSADQKFQSDWVSWDSQGRMGVSSSAQK
L_nogu_LEP1GSC059_2231      NVFSIGKLICFPNVETWIVPEFNLSNIGKIRLISTDEKISSDWIFWDS---MGINSTSQK
L_inte_LIC11755             NVFSIGKLICFPNVETWIVPEFNLSNIGKIRLLSTDEKNGSDWVIWDS---MGINSTSQK
L_kirs_LEP1GSC049_2309      NVFSIGKLICFPNVETWIVPEFNLSNIGKIRLLSTDEKTESDWIIWDS---MGINSTSQK
L_alst_LEP1GSC193_2072      NVLSIGKLVCFPKVETWIVPELSLGSTGKIRILSADGNAENDWILWDSQGRMGINSVSQK
L_sant_LEP1GSC048_3157      NVLSIGKLVCFPKVEAWIAPELSLGSRGSVRLLSINGTIENDWISWDS---LGINSTSQK
L_borg_LEP1GSC103_3425      NVLSIGKLVCFPKVETWIAPELSLGSKGKIRLLSVDGKIENDWVSWDS---LGINSTSQK
L_mayo_LEP1GSC190_0740      NVLSIGKLICFPEVETWIAPELSLGSKGKIRLLSVNGNIENDWVSWDS---LGINSTSQK
L_alex_LEP1GSC062_3712      NVLSIGKLVCFPKVETWIAPELSLGSKGKIRLLSVDGNIENDWVSWDS---LGINSTSQK
L_weil_LEP1GSC086_0214      NVLSIGKLVCFPKVETWIAPELSLGSKGKIRLLFVDGNIENDWISWDS---LGINSTSQK
                            **:*:** :***:.:.**.**:.*.. *.:*::  : .  .**: ***   :*:.* :**

L_kmet_LEP1GSC052_1297      IRRSASRLKTNSGRSVWKNSALSDLSERKPNCVGTEASPGSENRSLPFFYKESVNDFASV
L_nogu_LEP1GSC059_2231      LRRSTVKVQTLSGKNVWKNSALSDPLERKSSCVGTEASPGSENRTFPFLQKEYSENLNSI
L_inte_LIC11755             LRRSVIKVKTLSGKSVWKNSALSDSLERKSSCVGTEASPGYENRTFPFLYKEYSENLNSI
L_kirs_LEP1GSC049_2309      LRRSVVKVKTLSSKNVWKNSALSDPLERKSSCAGTEASPGSENRTFPFLYKEYSENLNSL
L_alst_LEP1GSC193_2072      LRRSAVRIRTLSGASVWKNSAFSDPSSRKTSCTGTQASPELENSSLPFFQKEYSENLNST
L_sant_LEP1GSC048_3157      LRRSASKIRTLSGANVWKNSAFSDVSSRKTSCIGTEASPELENRSLPFFQKEYSETINPI
L_borg_LEP1GSC103_3425      LRRSASKIRTLSGASVWKNSALSEVSSRKTSCIGTEASPELENRSLPFFQKEYSETLNSV
L_mayo_LEP1GSC190_0740      LRKSASKIRTLSGASVWKNSALSNVSSRKTSCIGTEASPELENRSLPFFQKEYSETLNSI
L_alex_LEP1GSC062_3712      LRRSASKVRTLSGGSVWKNSALSDVSSRKTSCIGTEASPELENRSLPFFQKEYSETLNSI
L_weil_LEP1GSC086_0214      LRRSASKIRTLSGASVWKNSALSDVSSRKTSCIGTEASPGLENRSLPFFQKEYSENLISI
                            :*.*. .:.* *. .******:*:  .**..* **:***  ** ::**: **  : : . 

L_kmet_LEP1GSC052_1297      LNPKIGLFAFASNSNLYPVDLYNYLPNFSVHTSVPRFFNFWNELRSGILSSLNIRKEALT
L_nogu_LEP1GSC059_2231      LDPWISFNFTQNHT--GIIQTFTYQPSFSLTLDVSQFLSLWSELFIRILESTNILKKSMI
L_inte_LIC11755             LDPWISFNFTQNQA--GVIETFKYQPNFSIHLNVSKFLSLWSELYIKILENTDILKNSMT
L_kirs_LEP1GSC049_2309      LNPWISFNFTQNQT--GVIETFTYQPNFSNRSNVSQLLDLWSESFIRILESTNILKKSMT
L_alst_LEP1GSC193_2072      LNPWISFNFDRRNTNTNSIDVFTFQPNGSVRLSTSPFLNLWSDLKHTILELLNIKKEVLN
L_sant_LEP1GSC048_3157      LDPWISFNSDQN----GSIRVFAFEPNVSVLLSTSGFLNLWSDLRYGILGSLNIRKDVLH
L_borg_LEP1GSC103_3425      LDPWISFNLDRNSPSDGSIQVFTFQPNGSVWLSTSGFLNLWSDLRSGILGSLNIRKEVLN
L_mayo_LEP1GSC190_0740      LDPWISFNLGLNSPSDGSIQVFTFQSNGSVRLSTSRFLNLWSDLRSGILGSLNIRKEVLN
L_alex_LEP1GSC062_3712      LDPWISFNLDRNSPSDGSIQVFTFQPNGSVRLSTSGFLNLWSDLRFGILGSLNIRKEVLN
L_weil_LEP1GSC086_0214      LDPWISFNLDRNSPSDGSIQVFTFQPNGSVRLSTSGFLNLWSDLRSGILGSLNIRKEVLN
                            *:*.*.:           :  : : .. *   ... ::.:*.:    **   :* *. : 

L_kmet_LEP1GSC052_1297      YLIPIGGEDLVSVPGSSGILISGIYPNPTVSANEWFFICNRGNETADIRSLEIRDSAASD
L_nogu_LEP1GSC059_2231      YLIPLGGEGLIGIPGSSGILISGVYPNPSVTTNEWFSICNLGSDSVDVRSLEIRDSSSSD
L_inte_LIC11755             YLIPLGGEGLIGIPGSSGILISGIYPNPSVTTNEWFSICNLGSGSVDIRSLEIRDSSSAD
L_kirs_LEP1GSC049_2309      YLIPWEGEGLIGIPGSSGILISGIYPNPSVTTNEWFSICNFGSDSVDVRSLEIRDSSSSD
L_alst_LEP1GSC193_2072      YLVPVGGEELVGIPGSSGVLISAVYPNPSVSTNEWFTICNRGSEPVDVRSLEIRDSSASD
L_sant_LEP1GSC048_3157      YLVPVGGEELVGIPGSSGILISAVYPNPAVSTNEWFSICNRGSESADVRSLEIRDSSSSD
L_borg_LEP1GSC103_3425      YLVPVGGEELVGIPGSSGILISAVYPNPTVSTNEWLSICNRGFESVDVRSLEIRDSSSSD
L_mayo_LEP1GSC190_0740      YLVPVGGEELVGIPGSSGILISAVYPNPTVSTNEWLSICNWGLESVDVRSLEIRDSSSSD
L_alex_LEP1GSC062_3712      YLVPVGGEELVGIPGSSGILISAVYPNPTVSTNEWLSICNWGLESVDVRSLEIRDSSSSD
L_weil_LEP1GSC086_0214      YLVPVGGEELVGIPGSSGILISAVYPNPTVSTNEWLSICNWGLESVDVRSLEIRDSSSAD
                            **:*  ** *:.:*****:***.:****:*::***: *** *  ..*:********:::*

L_kmet_LEP1GSC052_1297      KLVEYSFRFGANLPEGWAASNSGSIAWIFGDRFLYPNECGYVLSPNFKNESVPFATPEFR
L_nogu_LEP1GSC059_2231      RLVEYSFRFGNNPPVGWNDFNPSTFNWSFGDRFLNSGECGYVLSPNFKNESVPFHSTTFR
L_inte_LIC11755             RLVEYSFRFGNNLPVGWNDFNPSTFTWSFGDRFLNSGECGYVLSPNFKNESVPFSSVTFR
L_kirs_LEP1GSC049_2309      RLVEYSFRFGNNVPVGWSDFNPSTFTWSFGDRFLNPRECGYVLSPNFKNESVPLGSVTFR
L_alst_LEP1GSC193_2072      RLVEYSFRFGANLPVGWTNYNPNV--WSFADRFLNPGECGYVLSPNFKNESVPFYSATFR
L_sant_LEP1GSC048_3157      RLVEYSLRFGVNLPLGWVNYNPTAFGWIFTDRFLNPGECGYVLSPNFKNESVPFHSSTFR
L_borg_LEP1GSC103_3425      RLVEYSFRFGVNPPLGWINYNPTSFDWIFSDKFLNSGECGYVLSPNFKNESVPFHSATFR
L_mayo_LEP1GSC190_0740      RLVEYSFRFGVNPPLGWINYNPTSFGWIFADRFLNSGECGYVLSPNFKSESVPFHSSTFR
L_alex_LEP1GSC062_3712      RLVEYSFRFGINPPLGWINYNPTSFGWIFADRFLNSGECGYVLSPNFKNESVPFHSPAFR
L_weil_LEP1GSC086_0214      RLVEYSFRFGANPPLGWINYNPTSFGWIFADRFLNSGECGYVLSPNFKNESVPFHSTTFR
                            .*****:*** * * **   *.    * * *.** . ***********.****: :  **

L_kmet_LEP1GSC052_1297      KIFTIDKTTTIGNGIGKNEGLDLFQEIRGVVTHIHSYGNQFSPFPFTIDADTNDLILLKE
L_nogu_LEP1GSC059_2231      KIFTIDKTSTIGNGIGKNEGLDLFQEIQGVLFHIHSYGNQFSPFPFAIDAETDDLILLKE
L_inte_LIC11755             KIFTIDKTNTIGNGIGKNEGLDLFQEIQGVLFHIHSYGNQLSPFPFAIDAETDDLILLKE
L_kirs_LEP1GSC049_2309      KIFTIDKTSTIGNGIGKNEGLDLFQEIQGVLFHIHSYGNQFSPFPFTIDAETDDLILLKE
L_alst_LEP1GSC193_2072      KVFTIDKTTTIGNGIGKNEGLDLFQEIQGGFVHIHSYGNQFSPFPFQIDADTDDLILLKP
L_sant_LEP1GSC048_3157      KVFTIDKTTTIGNGIGKNEGLDLFREIQGSFVHIHSYGNQFSPFPFSIDADTDDLILLKE
L_borg_LEP1GSC103_3425      KIFTIDKTTTIGNGIGKNEGLDLFQEIQGNFVHIHSYGNQFSPFPFSIDADTDDLILLKE
L_mayo_LEP1GSC190_0740      KVFTIDKTTTIGNGIGKNEGLDLFQEIQGNLVHIHSYGNQFSPFPFSIDADTDDLILLKE
L_alex_LEP1GSC062_3712      KVFTIDKTTTIGNGIGKNEGLDLFQEIQGSLVHIHSYGNQFSPFPFSIDADTDDLILLKE
L_weil_LEP1GSC086_0214      KVFTIDKTTTIGNGIGKNEGLDLFQEIQGNLVHIHSYGNQFSPFPFSIDADTDDLILLKE
                            *:******.***************.**.* . ********:***** ***:*:****** 

L_kmet_LEP1GSC052_1297      NRNGDSASDYEVRKRGSL
L_nogu_LEP1GSC059_2231      NRTGDSISDYEIKKKERL
L_inte_LIC11755             NRTGDSISDYEIKKKERL
L_kirs_LEP1GSC049_2309      NRTGDSISDYEIKKRERL
L_alst_LEP1GSC193_2072      NRSGDSSSDYEVEKKGSL
L_sant_LEP1GSC048_3157      NRSGDSSFDYEIKKKGN-
L_borg_LEP1GSC103_3425      NRSGDSYSDYEIRRKGSL
L_mayo_LEP1GSC190_0740      SRSGDSSSDYEIKKKGNL
L_alex_LEP1GSC062_3712      NRSGDSSSDYEIKKKGNL
L_weil_LEP1GSC086_0214      NRSGDSSSDYEIEKKGNL
                            .*.***  ***: ..   
