# Supplementary material for: Discovery of Novel Leptospirosis Vaccine Candidates Using Reverse and Structural Vaccinology
Source: Front Immunol. 2017 Apr 27;8:463. doi: 10.3389/fimmu.2017.00463 (PMC5406399; doi:10.3389/fimmu.2017.00463)
Supplement: Supplementary file 8 [file Data_Sheet_1.ZIP › Alignment OM_Lipoproteins/Mult_alignment_LIC12048_path_spp_orthol.txt]

L_kmet_LEP1GSC052_2679      MFQSGWIFSKMRFYGILFLLIPFVITCGWFGKDKGTMENVDLAAATWLVAEQVKTQVDKE
L_nogu_LEP1GSC059_1256      ------------------------------------MENVDLAGAIWLAAEPVKTQVNNE
L_kirs_LEP1GSC049_0012      ------------------------------------MDNVDLAGAIWLAAEPVKTQVNNE
L_alst_LEP1GSC193_4029      ------------------------------------MDNVDLAGAIWLAAEPVKTQVNSE
L_inte_LIC12048             ------------------------------------MENVDLAGAIWLAAEPVKTQVNNE
L_mayo_LEP1GSC190_1009      ------------------------------------MDNVDLAGAIWLAAEPVKTQVNNE
L_weil_LEP1GSC086_3668      ------------------------------------MDNVDLAGAIWLAAEPVKTQVNNE
L_sant_LEP1GSC048_3380      ------------------------------------MDNVDLAGAIWLAAEPVKTQVNNE
L_alex_LEP1GSC062_1026      ------------------------------------MDNVDLAGAIWLAAEPVKTQVNNE
                                                                *:*****.* **.** *****:.*

L_kmet_LEP1GSC052_2679      GVPVKPGDP------STVITPVNGLFNLPPGKPVAAAALMGTIDPTGTTIVNDFDGDGIL
L_nogu_LEP1GSC059_1256      GVPVKPGNNGAGGSGTTPVTPVDAIFNLPPGRLVNSNALMGTIDPTGTNIVNDFDGDGIL
L_kirs_LEP1GSC049_0012      GVPIKPGNSGTGGAGSTPVTPVDAIFNLPPGRLVNSNALMGTIDPTGTNIVNDFDGDGIL
L_alst_LEP1GSC193_4029      GVPVRPGSSG-GGSASSPVTPVNGLFNLPPGRTVGANALMGTIDPTGTTIVNDFDGDGIL
L_inte_LIC12048             GIPVKPGNSGAGGAGSTPVTPVDAIFNLPPGRTVNANALMGTIDPTGTNIVNDFDGDGIL
L_mayo_LEP1GSC190_1009      GVPVKPGNSGSGGTGSTPVTPVDAIFNLPPGRSVNANALMGTIDPTGTNIVNDFDGDGIL
L_weil_LEP1GSC086_3668      GVPVRPGN---GGSGSSPVTPVDAIFNLPPGRLVNSNALMGTIDPTGTNIVNDFDGDGIL
L_sant_LEP1GSC048_3380      GVPVRPGNVGSGGSG--PVTPVDAIFNLPPGRLVNSNALMGTIDPTGTNIVNDFDGDGIL
L_alex_LEP1GSC062_1026      GVPVRPGNGGSGGSGSNPVTPVDAIFNLPPGRLVNSNALMGTIDPTGTNIVNDFDGDGIL
                            *:*:.**.          :***:.:******. * : ***********.***********

L_kmet_LEP1GSC052_2679      NQNETLSNVWVADYPQIETAIAPPVTLKIQILKNSSNQSDQIVSEINSNDFEASKNEGSE
L_nogu_LEP1GSC059_1256      NQNETLTNVWIADYPQIETTIAPPVTLKIQILKNSSNQSDQIVSEINSNDFEASKNEGSE
L_kirs_LEP1GSC049_0012      NQNETLTNVWVADYPQIETTIAPPVTLKIQILKNSSNQSDQIVSEINSNDFEASKNEGSE
L_alst_LEP1GSC193_4029      NANETLSNVWVADYPQIETTIAPPVTLKIQILKNSSNQSDQIVSEINSDDFEASKNEGSE
L_inte_LIC12048             NQNETLTNVWIADYPQIETTIAPPVTLKIQILKNSSNQSDQIVSEINSNDFEASKNEGSE
L_mayo_LEP1GSC190_1009      NQNETLTNVWVADYPQIETTIAPPVTLKIQILKNSSNQSDQIVSEINSNDFEASKNEGSE
L_weil_LEP1GSC086_3668      NQNETLTNVWVADYPQIETTIAPPVTLKIQILKNSSNQSDQIVSEINSNDFEASKNEGSE
L_sant_LEP1GSC048_3380      NQNETLTNVWVADYPQIETTIAPPVTLKIQILKNSSNQSDQIVSEINSNDFEASKNEGSE
L_alex_LEP1GSC062_1026      NQNETLTNVWVADYPQIETTIAPPVTLKIQILKNSSNQSDQIVSEINSNDFEASKNEGSE
                            * ****:***:********:****************************:***********

L_kmet_LEP1GSC052_2679      KIHQNELNERTVQFQDSFSNDTEAGTSSEVSTSFGVKASY-IPMSDIGFDYSQSSKNSWS
L_nogu_LEP1GSC059_1256      KIHQNELNERTVQFQDSFSTETELGQSHERTMSAGMTAGFGMGLVSTGMNYSNSTRDSWN
L_kirs_LEP1GSC049_0012      KIHQNELNERTVQFQDSFSTETELGQSHERSMSAGMTAGFGMGLVSTGMNYSNSSRDSWN
L_alst_LEP1GSC193_4029      KIHQNELNERTVQFQDSFSSDVEVGQSHEKSHSFGTETSV-MNLASVGMNYSNTSKDSWN
L_inte_LIC12048             KIHQNELNERTVQFQDSFSTETEMGQSHEKSMSAGMTAGFGMGLVSTGMNYSNSSRDSWN
L_mayo_LEP1GSC190_1009      KIHQNELNERTVQFQDSFSSETETGLSHERSISAGMNSGFGMGLVSVGMNYSNSTRDSWN
L_weil_LEP1GSC086_3668      KIHQNELNERTVQFQDSFSTETDLGQSHERSMSAGMTAGFGMGLVSTGMNYSNSTRDSWN
L_sant_LEP1GSC048_3380      KIHQNELNERTVQFQDSFSTETELGQSHERSISAGMNSGFGMGLVSVGMNYSNSTRDSWN
L_alex_LEP1GSC062_1026      KIHQNELNERTVQFQDSFSSETDLGQSHERSISAGMNSGFGMGLVSVGMNYSNSTRDSWN
                            *******************.:.: * * * : * *  :.  : : . *::**:::.:**.

L_kmet_LEP1GSC052_2679      MKNAVSATTTKWADRPFKNNIDKDAWNLKSDSSSNKARKYRSDKSSKINETSTIEPNAGV
L_nogu_LEP1GSC059_1256      AKNATSSTTTKWADRPFKNNIDRDAWNLKSDSSTNKARKYRSDKSTKVNETSTVEPNAGV
L_kirs_LEP1GSC049_0012      AKNATSSTTTKWADRPFKNNIDRDAWNLKSDSSTNKARKYRSDKSTKINETSTVEPNAGV
L_alst_LEP1GSC193_4029      AKNATSETTTKWADRPFKNNIDRDAWNLKSDSSTNKARKYRSDKSDKINSTSTVEPNAGV
L_inte_LIC12048             AKNATSATTTKWADRPFKNNIDRDAWNLKSDSSTNKARKYRSDKSTKINETSTVEPNAGV
L_mayo_LEP1GSC190_1009      AKNATSSTTTKWADRPFKNNIDRDAWNLKSDSSTNKARKYRSDKSSKINETSTVEPNAGV
L_weil_LEP1GSC086_3668      AKNATSSTTTKWADRPFKNNIDRDAWNLKSDSSTNKARKYRSDKSSKINETSTVEPNAGV
L_sant_LEP1GSC048_3380      AKNAVSATTTKWADRPFKNNIDRDAWNLKSDSSTNKARKYRSDKSSKINETSTVEPNAGV
L_alex_LEP1GSC062_1026      AKNATSATTTKWADRPFKNNIDRDAWNLKSDSSTNKARKYRSDKSSKINETSTVEPNSGA
                             ***.* ***************.**********:*********** *:*.***:***:*.

L_kmet_LEP1GSC052_2679      VRAALYIKNLSVNMPVKISNILCSLMFETPAGELVPMSSFRLRNDDYTLFEVEVYGGTDF
L_nogu_LEP1GSC059_1256      VRAALYIKNLSVNMPVKISNILCSLMFETPGGELVPMSSFRLRNDDYSLFEVEVYGGSDF
L_kirs_LEP1GSC049_0012      VRAALYIKNLSVNMPVKISNILCSLMFETPGGELVPMSSFRLRNDDYSLFEVEVYGGSDF
L_alst_LEP1GSC193_4029      VRAALYIKNLSVNMPVKISNILCSLMFETPGGELVPMSSFRLRNDDYSLFEVEVYGGSEF
L_inte_LIC12048             VRAALYIKNLSVNMPVKISNILCSLMFETPGGELVPMSSFRLRNDDYSLFEVEVYGGSDF
L_mayo_LEP1GSC190_1009      VRAALYIKNLSVNMPVKISNILCSLMFETPGGELVPMSSFRLRNDDYSLFEVEVYGGSDF
L_weil_LEP1GSC086_3668      VRAALYIKNLSVNMPVKISNILCSLMFETPGGELVPMSSFRLRNDDYSLFEVEVYGGSDF
L_sant_LEP1GSC048_3380      VRAALYIKNLSVNMPVKISNILCSLMFETPGGELVPMSSFRLRNDDYSLFEVEVYGGSDF
L_alex_LEP1GSC062_1026      VRAALYIKNLSVNMPVKISNILCSLMFETPGGELVPMSSFRLRNDDYSLFEVEVYGGSDF
                            ******************************.****************:*********::*

L_kmet_LEP1GSC052_2679      GPYVVELSNLNTVEVEKAIAAGYTPKIMIVDYAMTHVADSNYKSNLLNFSGNNLKIIEEN
L_nogu_LEP1GSC059_1256      GPYVVELTNLNTVEVEKAIAAGYTPKIMIVDYTMTHVADSNYKSSLLSFTGNNLKIIEEN
L_kirs_LEP1GSC049_0012      GPYVVELANLNTSEVEKAIAAGYTPKIMIVDYTMTHVADSNYKSSLLSFTGNNLKIIEEN
L_alst_LEP1GSC193_4029      GPYVVELTNLNTSEVEKAIAAGYTPKIMIVDYTMTHVADSNYKSSLLSYTGNNLKIVEEN
L_inte_LIC12048             GPYVVELTNLNTAEVEKAIAAGYTPKIMIVDYTMTHVADSNYKSSLLSFTGNNLKIIEEN
L_mayo_LEP1GSC190_1009      GPYVVELTNLNTSEVEKAIAAGYTPKIMIVDYTMTHVADSNYKSSLLSFTGNNLKIIEEN
L_weil_LEP1GSC086_3668      GPYVVELTNLNTAEVEKAIAAGYTPKIMIVDYTMTHVADSNYKSSLLSFTGNNLKIIEEN
L_sant_LEP1GSC048_3380      GPYVVELTNLNTAEVEKAIAAGYTPKIMIVDYTMTHVADSNYKSSLLNFTGNNLKIVEEN
L_alex_LEP1GSC062_1026      GPYVVELTNLNTAEVEKAIAAGYTPKIMIVDYTMTHVADSNYKSSLLSFTGNNLKIIEEN
                            *******:**** *******************:***********.**.::******:***

L_kmet_LEP1GSC052_2679      AKGRTALIKVFGPTIREMYRVTAFDTPNVSNPCNTTTTDVFSPGISLKKALERISCSGNN
L_nogu_LEP1GSC059_1256      AKGRTALVKVYGPGVREMYRVTAFDTPNVSNPCNTKVADVFSPGISLKKALERISCSGDN
L_kirs_LEP1GSC049_0012      AKGRTALVKVYGPGVREMYRVTAFDTPNVSNPCNTKTADVFSPGISLKKALERISCSGDN
L_alst_LEP1GSC193_4029      AKGRTALVKVYGPGVREMFRVTAFDTPNVSNPCNTTTADVFSPGISLKKALERISCSGNN
L_inte_LIC12048             AKGRTALVKVYGPGVREMYRVTAFDTPNVSNPCNTKTADVFSPGISLKKALERISCSGDN
L_mayo_LEP1GSC190_1009      AKGRTALVKVYGPGIREMYRVTAFDTPNVSNPCNTKSTDVFSPGISLKKALERISCSGEN
L_weil_LEP1GSC086_3668      AKGRTALVKVYGPGVREMYRVTAFDTPNVSNPCNTKSTDVFSPGISLKKALERISCSGDN
L_sant_LEP1GSC048_3380      AKGRTALVKVYGPGVREMYRVTAFDTPNVSNPCNTKSTDVFSPGISLKKALERISCSGDN
L_alex_LEP1GSC062_1026      AKGRTALLKVYGPGVREMFRVTAFDTPNVSNPCNTKSTDVFSPGISLKKALERISCSGDN
                            *******:**:** :***:****************. :********************:*

L_kmet_LEP1GSC052_2679      IVFKDYVVDLSESAPTLAESRVYIKGIQSFGGISTNIPCVDETSTGTDGVTRTACVQKPY
L_nogu_LEP1GSC059_1256      ITFKDYVIDLSESAPTLAESRIYLKGIQSFGGISTNIPCEDETSTGSDGVSRTACVQKPY
L_kirs_LEP1GSC049_0012      ITFKDYVIDLSESAPKLGESRIYLKGIQSFGGVSTNIPCEDETSTGSDGVSRTACVQKPY
L_alst_LEP1GSC193_4029      ITFKDYVIDLSESAPTLGESRIYLKGVQSFGGISTNLPCTNETSTGTDGVTRTACVQKPY
L_inte_LIC12048             ITFKDYVIDLSESAPKLGESRVYLKGIQSFGGVSTNIPCEDETSTGSDGVSRTACVQKPY
L_mayo_LEP1GSC190_1009      ITFKDYVIDLSESAPTLAESRVYLKGIESFGGISTNLPCADETSTGSDGVTRTACVQKPY
L_weil_LEP1GSC086_3668      ITFKDYVIDLSESAPRLGESRVYLKGIQSFGGVSTNIPCTDETSTGSDGVSRTACVQKPY
L_sant_LEP1GSC048_3380      ITFKDYVIDLSESAPTLAESRVYLKGIQSFGGISTNLPCTDETNTGSDGVSRTACVQKPY
L_alex_LEP1GSC062_1026      ITFKDYVIDLSESAPTLAESRVYFKGIQSFGGISTSLPCTDETSTGSDGVTRTACVQKPY
                            *.*****:******* *.***:*:**::****:**.:** :**.**:***:*********

L_kmet_LEP1GSC052_2679      SQWTETEKRTSGVWAIYSRGKFYSPTEYWTDSGSVRKFDPWRGAVAAPVVKGADSMIWAG
L_nogu_LEP1GSC059_1256      SQWTESEKMNSGVWAIYSKGKFYSPTDYWTDSGSIRRFDPWRGAVAAPVLKGVDSIIWAG
L_kirs_LEP1GSC049_0012      SQWTESEKMNSGVWAIYSKGKFYSPTDYWTDSGSVRRFDPWRGAVAAPVLKGVDSIIWAG
L_alst_LEP1GSC193_4029      SQWTEAEKNNSGVWAIYSRGKFYSPTEYWTDSGSVRKFDPWRGAVAAPILKGVDSIIWAG
L_inte_LIC12048             SQWTESEKMNSGVWAIYSKGKFYSPTEYWTDSGSVRRFDPWRGVVAAPILKGVDSIIWAG
L_mayo_LEP1GSC190_1009      SQWTEAEKTNSGVWAIYSKGKFYSPTDYWTDSGSVRKFDPWRGASAAPVLKGVDSVIWAG
L_weil_LEP1GSC086_3668      SQWTESEKTNSGVWAIYSKGKFYSPTEYWTDSGSIRKFDPWRGAVAAPILKGADSIIWAG
L_sant_LEP1GSC048_3380      SQWTEAEKTNSGVWAIYSKGKFYSPTEYWTDSGNVRRFDPWRGAVAAPILKGVDSVVWAG
L_alex_LEP1GSC062_1026      SQWSESEKTNSGVWAIYSKGKFYSPTEYWTDSGNVRKFDPWRGAVAAPILKGVDSIIWAG
                            ***:*:** .********.*******:******.:*.******. ***::**.**::***

L_kmet_LEP1GSC052_2679      DNYDLVYISFKDFIKAEQKFGTNPLETGMGYPFNTAWDNKSIGAHPYYPDTNSLYLGEVG
L_nogu_LEP1GSC059_1256      DSYDLVYISFKDFIKVEQKFGTNPLETGNGYPLNTKWDLKTLGNHPYYPDTNSLYLGEVG
L_kirs_LEP1GSC049_0012      DSYDLVYISFKDFIKVEQKFGTNPLETGNGYPLNTKWDLKTLGNHPYYPDTNSLYLGEVG
L_alst_LEP1GSC193_4029      DNYDLVYISFKDFAKVEQKFGTNPLETGNGYPLNTKWELKSLGNHPYYPDAHSLYLGEVG
L_inte_LIC12048             DSYDLVYISFKDFIKVEQKFGTNPLETGNGYPLNTKWDLKTLGNHPYYPDTNSLYLGEVG
L_mayo_LEP1GSC190_1009      DNYDLVYISFKDFIKVEQKFGTNPLETGNGYPLNTKWDLKILGNHPYYPDTNSLYLGEVG
L_weil_LEP1GSC086_3668      DNYDLVYISFKDFIKVEQKFGTNPLETGNGYPLNTKWDLKTLGNHPYYPDTNSLYLGEVG
L_sant_LEP1GSC048_3380      DSYDLVYISFKDFIKVEQKFGTNPLETGNGYPINTKWDLKTLGNHPYYPDTNSLFLGEVG
L_alex_LEP1GSC062_1026      DNYDLVYISFKDFIKVEQKFGTNPLETGNGYPLNTKWDLKTLGNHPYYPDTNSLYLGEVG
                            *.*********** *.************ ***:** *: * :* ******::**:*****

L_kmet_LEP1GSC052_2679      FGEKIELKIQLDKTKYLAPNFGTATDTGTYQYFTNFNYNLQTSSDRYNINQAADFEISMG
L_nogu_LEP1GSC059_1256      FGERVELKIKLDKTKYLSPNFGTAVDTGPYQYFTNFNYNPQVSSDRYNINQAADFEISLG
L_kirs_LEP1GSC049_0012      FGERVELKIKLDKTKYLSPNFGTAVDTGPYQYFTNFTYNPQVSSDRYNINQAADFEISLG
L_alst_LEP1GSC193_4029      FGEKIELKIKLDKTKYLAPNFGSATDTGPYQYFTNFSYNQQTSTDRYNINQAADFEISMG
L_inte_LIC12048             FGERVELKIKLDKTKYLSPNFGTAVDTGPYQYFTNFTYNPQVSSDRYNINQAADFEISLG
L_mayo_LEP1GSC190_1009      FGERIELKIKLDKTKYLSPNFGSAVDTGPYQYFTNFTYNPQVSSDRYNINQAADFEISLG
L_weil_LEP1GSC086_3668      FGERVELKIKLDKTKYLSPNFGSAVDTGPYQYFTNFSYNPQVSSDRYNINQAADFEISLG
L_sant_LEP1GSC048_3380      FGEKVELKIKLDKTKYLSPNFGTAVDTGPYQYFTNFTYNPQVSSDRYNINQAADFEISLG
L_alex_LEP1GSC062_1026      FGEKVELKIKLDKTKYLSPNFGSAVDTGPYQYFTNFSYNPQVSSDRYNINQAADFEISLG
                            ***.:****:*******:****:*.***.*******.** *.*:**************:*

L_kmet_LEP1GSC052_2679      FGGSRTDWFHIIKDLSTSDPYKLKNCGTTLDFINQVYNLCVQLPTLSTTVDPAISLVKLY
L_nogu_LEP1GSC059_1256      FGGNRTDWFHVIKDLSSSDPYKLKNCGTTLDFISQTYTLCVQLPTLSTTVDPAISLVKLY
L_kirs_LEP1GSC049_0012      FGGNRTDWFHVIKDLSSSDPYKLKNCGTTLDFISQTYTLCVQLPTLSTTVDPAISLVKLY
L_alst_LEP1GSC193_4029      FGGNRTDWFHIIKDLSSSDPYKLKNCGTTLDFINQTYTLCVQLPTLSTNVDPAISLVKLY
L_inte_LIC12048             FGGNRTDWFHVVKDLSSSDPYKLKNCGTTLDFISQTYTLCVQLPTLSTSVDPAISLVKLY
L_mayo_LEP1GSC190_1009      FGGNRTDWFHVIKDLSSNDPYKLKNCGTTLDFISQTYTLCVQLPTLSTSVDPAISLVKLY
L_weil_LEP1GSC086_3668      FGGNRTDWFHVVKDLSSNDPYKLKNCGTTLDFISQVYTLCVQLPTLSTTVDPAISLVKLY
L_sant_LEP1GSC048_3380      FGGTRTDWFHIIKDLSSSDPYKLKNCGTTLDFISQTYTLCVQLPTLSTNVDPAISLVKLY
L_alex_LEP1GSC062_1026      FGGNRTDWFHVVKDLSSNDPYKLKNCGTTLDFIGQTYTLCVQLPTLSTTVDPAISLVKLY
                            ***.******::****:.***************.*.*.**********.***********

L_kmet_LEP1GSC052_2679      IRPSLNTAYRRTVWPLHYSQVRKMRGEAGLPIIVGTTTVRIANSYGPANIGDRLYIQGDS
L_nogu_LEP1GSC059_1256      IRPSLNSAYRKTIWPLHFSQVRKLKGESGVPIVKGTSLVKVANSYGSVNVGDNFFIQGDS
L_kirs_LEP1GSC049_0012      IRPSLNSAYRKTIWPLHFSQVRKLKGEAGIPIVKGTSLVKVANSYGSVNVGDNFFIQGDS
L_alst_LEP1GSC193_4029      IRPALNTAYRKTIWPLHYSQVRKLKGEAGVPIVKGTSLVKVANSYGSVNVGDDFYIQGDT
L_inte_LIC12048             IRPSLNSAYRKTIWPLHFSQVRKLKGEAGVPIVKGTSLVKVANSYGSVNVGDNFFIQGDS
L_mayo_LEP1GSC190_1009      VRPSLNSAYRKTIWPLHFSQVRKLKGEAGVPIVKGTSLVKVASSYGSVNVGDNFFIQGDS
L_weil_LEP1GSC086_3668      IRPALNTAYRKTIWPLHFSQVRKLKGEAGVPIVKGTSLIKVANSYGSVNVGDNFFIQGDS
L_sant_LEP1GSC048_3380      IRPALNSAYRKTIWPLHFSQVRKLKGEAGVPIVKNTSLVKVANSYGSVNVGDNFFILGDS
L_alex_LEP1GSC062_1026      IRPALNTAYRKTIWPLHFSQVRKLKGEAGVPIVKGTSLVKVANSYGSVNVGDDFFIQGDS
                            :**:**:***.*:****:*****:.**:*:**: .*: :.:*.***..*:** ::* **:

L_kmet_LEP1GSC052_2679      SSYRILQVLPPQSDGSFDVQLESAVSINAPKTTSLYIPGTLTSPDVRLVMDTGFVTDWNN
L_nogu_LEP1GSC059_1256      TNYKVVQVLPAAQDGSFDVQLDRLIQIDAPKTTQVYVPGTLTSPDVRLSMDTGFTTDWNN
L_kirs_LEP1GSC049_0012      TNYKVVQVLPAAQDGSFDVQLDRLIQIDAPKTTSMYVPGTLTSPDVRLSMDTGFTTDWNN
L_alst_LEP1GSC193_4029      TGYKVIQVLPTAQDGSFDVQLDRLIQIDAQKTTSVYVPGTLTSPDVRLSVDTGFVTDWNT
L_inte_LIC12048             TNYKVVQVLPVAQDGSFDVQLDRLIQIDAPKTTSMYVPGTLTSPDVRLSMDTGFTTDWNN
L_mayo_LEP1GSC190_1009      TNYKVVQVLPAAQDGSFDVQLDRLIQIDAPKTTSMYVPGTLTSPDVRLSMDTGFTTDWNN
L_weil_LEP1GSC086_3668      TNYKVVQVLPAAEDGSFDVQLDRLIQIDASKTTSVYVPGTLTSPDVRLSVDTGFTADWNT
L_sant_LEP1GSC048_3380      TNYKVVQVLPAAQDGSFDVQLDRLIQIDAPKTTQVYVPGTLTSPDVRLSVDTGFATDWNN
L_alex_LEP1GSC062_1026      TNYKVVQVLPAAQDGSFDVQLDRLIQIDAQKTTSVYVPGTLTSPDVRLSVDTGFTADWNT
                            :.*.::****  .********:  :.*:* ***.:*:*********** :****.:***.

L_kmet_LEP1GSC052_2679      FVSSSFNSTAFDQIQYRPFLQSSSVSCSTNPFHPSSCLGFSPDMNAINWMGIYNEGVALW
L_nogu_LEP1GSC059_1256      FVNSSFNSTSFDQIQYKPFVSSGNVSCSSIPFHPGSCLGFTPDLNSLNWMGIYNEGVALW
L_kirs_LEP1GSC049_0012      FVNSSFNSTSFDQIQYKPFVSSGNVSCSLSPFHPGSCLGFTPELNSLNWMGIYNEGVALW
L_alst_LEP1GSC193_4029      FVNSSFNSTAFDQVQYKPFLLNGNVSCTSSPFHPGSCLGFTPELNALNWMGIYNEGVALW
L_inte_LIC12048             FVNSSFNSTSFDQIQYKPFVSSGNVSCSSIPFHPGSCLGFTPELNSLNWMGIYNEGVALW
L_mayo_LEP1GSC190_1009      FVNSSFNSTSFDLVQYKPFVSSGNVNCSSIPFHPGSCLGFTPELNSLNWMGIFNEGVALW
L_weil_LEP1GSC086_3668      FVNSSFNSTAFDQVQYKPFLLNGNVSCSSSPFHPGSCLGFTPELNSLNWMGIYNEGVALW
L_sant_LEP1GSC048_3380      FVNSSFNSTAFDQVQYKPFVSSGNVSCSSSPFHPGSCLGFSPELNSLNWMGIYNEGVALW
L_alex_LEP1GSC062_1026      FVNSSFNSTAFDQIQFKPFLLNGNVSCSSSPFHPGSCLGFSPELNSLNWMGIYNEGVALW
                            **.******:** :*:.**: ...*.*:  ****.*****:*::*::*****:*******

L_kmet_LEP1GSC052_2679      NSWADGGDFVNFLYNGLSRLTALTGKVYRLESANTDFTVSADVNAQTLGDVTTVSFGDVA
L_nogu_LEP1GSC059_1256      NSWADGGDFSNFLYSGLVRLTAPSGKSYRLESTNTDFTISADVNAQSLGDARIASTGDMS
L_kirs_LEP1GSC049_0012      NSWADGGDFSNFLYSGLVRLTAPSGKSYRLESTNTDFTISADVNAQSLGEPIAVSSGDVA
L_alst_LEP1GSC193_4029      NSWADGGDFSNFLYSGLVRLTAATGKSYRLESTNTDFTVSADVNAQDLAYASVVNHGDVA
L_inte_LIC12048             NSWADGGDFSNFLYSGLVRLTAPSGKSYRLESTNTDFPISADVNAPSLDHPSVVNHGDVA
L_mayo_LEP1GSC190_1009      NSWADGGDFSNFLYSGLVRLTAPSGKSYRLESTNTDFPISADVNAQALDSPSIVNYGDVA
L_weil_LEP1GSC086_3668      NSWADGGDFSNFLYSGLVRLTAATGKSYRLESTNTDFTVSADVNAQDLAYAAVANHGDVA
L_sant_LEP1GSC048_3380      NSWADGGDFSNFLYSGLVRLTATTGKSYRLESTNTDFTISADVNAQSLDHPSIVNHGDVA
L_alex_LEP1GSC062_1026      NSWADGGDFSNFLYSGLVRLTAATGKSYRLESTNTDFTVSADVNAQDLAYAAVANHGDVA
                            ********* ****.** **** :** *****:****.:******  *     .. **::

L_kmet_LEP1GSC052_2679      LSVWRQGSTILGRYYAISTGQPLG-NPFAINPTITAPTTGKYIVKAKNGKVVILWENGQS
L_nogu_LEP1GSC059_1256      ISVWRQGTTLIGRYYQISTGQALG-NPFNIN---TTASTGQYQVRAKNGKAVIVWESGIN
L_kirs_LEP1GSC049_0012      LSVWRQGTALLGRYYQISTGQAISTNPFTIN---STASTGKYIVKAKNGKAVIVWDNGDN
L_alst_LEP1GSC193_4029      LTVWRQGTTLIGRYHQISTGQALG-NPFNIN---SAASTGNYILKAKNGKAVIVWDNGDN
L_inte_LIC12048             LTVWKQGTTLIGRYNQISTGQALG-NPFNIN---SAASTGSYIVKAKNGKAVIVWDNGDN
L_mayo_LEP1GSC190_1009      LTVWRQGTTLIGRYNQVNTGQAIG-NPFNIN---SAAATNNFVVKAKNGKAVIVWESGYN
L_weil_LEP1GSC086_3668      LTVWRQGTTLIGRYNQISTGQALG-NPFNIN---SAASTGSYIVKAKNGKAVIVWDNGYN
L_sant_LEP1GSC048_3380      LTVWRQGTTLIGRYNQISTGQALG-NPFNIN---SAASTGNYIVKAKNGKAVIIWENGYN
L_alex_LEP1GSC062_1026      LTVWRQGTTLIGRYNQISTGQALG-NPFNIN---STASTGNYIVKAKNGKAVIAWESGYN
                            ::**.**::::***  :.***.:. *** **   ::.:*..: :.*****.** *:.* .

L_kmet_LEP1GSC052_2679      MYVSIKDLATFGTPVSELFLGNRYTPFPKN--------------SFDPILDIGIGNNRAI
L_nogu_LEP1GSC059_1256      IYANLRDLTTATSLVNEALVVTRFSP-PGSMVDNSS------TNPFFKSIDVVLGNGKAA
L_kirs_LEP1GSC049_0012      LYVSVRDLTNLSAIVSEALVSTRT---PQVFS------------GITYMFDVAIGNNRAA
L_alst_LEP1GSC193_4029      LYVSVRDLANLSTIVSEALVANR----PQMIVIPGT-----GFIPFSYSYDVTIGNDRAA
L_inte_LIC12048             LYVSVRDLTNLSTIVSEALIANR----PQMVFMPGA-----GYVPFYYSYDVAIGNDRAA
L_mayo_LEP1GSC190_1009      IYAIVKDLNTLASVGSEILVVTRLQPSSVGFYFLSP-----GNPPFGYSFDVSIGNDRAA
L_weil_LEP1GSC086_3668      IYAIVKDLTTLASVGSETLVVSRLQP-VGGMSMWGTVFMYPGNPPFSYSYDVTFGNDRAA
L_sant_LEP1GSC048_3380      IHASVKDLSTLASVGSEVLVVTRFSP-PVNL---GT--------GFSFSIDVAIGSDKAA
L_alex_LEP1GSC062_1026      IYASVKDLNTLASVGSEVLVVTRFVP-SSLMPSPGA--------NFSFAIDAAIGSDKAA
                            ::. :.** .  :  .* :: .*                      :    *  :*...* 

L_kmet_LEP1GSC052_2679      FVWSDLYTTTSMDPTYASG----------------CSL----GY-PCLWYDVRNYRVDGK
L_nogu_LEP1GSC059_1256      IVWNDFSMATSPSVTMTP-----------------CSS----GFFICDLY-SRTYSVNLR
L_kirs_LEP1GSC049_0012      ILWTQFSSSFTLDPACIFS--------------SYC-------YGSGTYVNN--YQGAVR
L_alst_LEP1GSC193_4029      VVWNHFVGSGTLTAAAYPNGFPAGGVNGFPNVESYCGSMWGGGYGSCYYVETKTYQANAR
L_inte_LIC12048             IVWNHFVGSATLMSSSYPNGFPAGGAMGFPNIESYCASMW-GGYGSCYYVETKTYQANAR
L_mayo_LEP1GSC190_1009      IVWNDFTTTFQYTLTASPN--------PYMDLNTYCMQ------YSCTFDEIKTYQANAR
L_weil_LEP1GSC086_3668      IVWNDFATSFVPSITTSPN-------PMY-DVYTYCQM----SY--CGFIETKTYQANAR
L_sant_LEP1GSC048_3380      IVWNEFAMSTVLSTDNSIP-------FGW-DTNTYCIL----YSSNCYYLETRTYRNYTR
L_alex_LEP1GSC062_1026      IVWNEFSMSSVLSTDYSIP-------FGW-DINFYCGM----NYSNCYFLESRVYRNYTR
                            .:*. :  :                          *                  *    .

L_kmet_LEP1GSC052_2679      VIRLDTGAQINSSFSIAGY----STQTSVWDYSSHQHDQVSHYNV-TPAVEVNDNNQAVI
L_nogu_LEP1GSC059_1256      ILNTDTGVFQGGSSMIKGFGDIYEAPWSFMPMMALPPVYTPASQY-DFSVDATNENQIVI
L_kirs_LEP1GSC049_0012      WIRLDNGAFQGGNVNIANH--TYSGYLTVTWGTS-PK--TDSYNISNFQAAANDNNQIAF
L_alst_LEP1GSC193_4029      VLRLDTGAFQGGNIVIWSY--VESTNS-----ISFPYFYNPSYQI-DVAASANDNNRLVY
L_inte_LIC12048             ILRLDTGAFQGGNITIWSF--VGNQNL-----IGYPYFYIPTYQI-DIAANANDNNHLVY
L_mayo_LEP1GSC190_1009      ILRLDTGVFQGGNISIWSF--ANTRTSYFW--GEFPS-LTPVYQI-DIAANANDNNHLVY
L_weil_LEP1GSC086_3668      VLRLDTGAFQGGSISIWSY--AETKTIYYV--VEIPS-NTPVYQI-DVAAGANDNNRLVY
L_sant_LEP1GSC048_3380      TIRLDTGTLLAATIPVASY--SESRSISMMVLTYFPL-YTANYQM-DFAAQANNNNQVVI
L_alex_LEP1GSC062_1026      TIRLDTGALLAATIPVASF--SETRSVNPIMGMYFAY-YIPYYQM-DFAAEANSNNQVVI
                             :. *.*.   ..  : ..                        :     . ...:*. . 

L_kmet_LEP1GSC052_2679      GWIFQ-DRDSEAHTVWSAVYDLNNVTLIGSNQTVLNESTRPIDSLQVGATNGKGMIFWRR
L_nogu_LEP1GSC059_1256      ASNLK-TIGSENHSFISSLFNLNTGTRIGVDKVIISETVRPIDFYSVKANNGKATVIWRR
L_kirs_LEP1GSC049_0012      GWVFE-KQGSQDHTIYGSVYDMTTGTKIGTDKTLLSESTRPVDSLQVGATTGRGMVLWRR
L_alst_LEP1GSC193_4029      AWNVRLASGGDSHTVYGSVYDLTTGTKIGSTQTLISESTRPVDSLQVGAANGRGMVLWRR
L_inte_LIC12048             AWNVRLPSGGDSHTVYSSVYNLTTGTKIGSDQTLISEATRPVDTLQVAAATGRGMVLWRR
L_mayo_LEP1GSC190_1009      AWNVRLSSGGDSHTTYGSVYNLSTGAKIGSTQTIVSEATRPVDSLQVGAATGRGMVLWRR
L_weil_LEP1GSC086_3668      AWNVRLSSGGDSHTAYGSVYDLTTGTKIGSTQTLISEATRPVDSLQVGAATGRGMVLWRR
L_sant_LEP1GSC048_3380      ASHLK-KLDSQDHTVYGSVYDLATGTRIGTDKTLLSESTRPVDTLQVGVTTGRGMILWRR
L_alex_LEP1GSC062_1026      ASHLK-KLGFEDHTVYGSVYDMATGTKIGTDKTLLSEATRPVDSLQVGATVGRGMVLWRR
                            .  .    . : *:  .::::: . : **  :.::.*:.**:*  .* .  *.. ::***

L_kmet_LEP1GSC052_2679      SDGYIMGRGVNTSDGTLVGSNYFEIETGGVDFLKYSTFGNTGLVTYRR-NTKEIRLRAID
L_nogu_LEP1GSC059_1256      NDGVIFGRGIDIASSNLIGTDSVTLETGPVDYLVFSSFEDTGLLTYRK-NSKELRLKAVN
L_kirs_LEP1GSC049_0012      NDGMILGRGIDTSNSNLLGTSNIETESGGIDTVILTVSDNKGIVTYRK-DTKETRLKVID
L_alst_LEP1GSC193_4029      NDGAILGRGIDTSNSNLLGTSNIEVESGSVDSLKLTSFGDRGLLTYRK-NGKDALLRILD
L_inte_LIC12048             NDGVILGRGIDTSNSNLLGTSNIEIESGSVDSLKLTSSGDRGLLTYRKNNGKDIFLKVLD
L_mayo_LEP1GSC190_1009      NDGMILGRGIDTSNSNLLGTSNIEVESGGVDSLKLNSFGDRGLFTYRK-NGKDLFLKVLD
L_weil_LEP1GSC086_3668      NDGVILGRGIDTSNSNLLGTSNIEAESGNVDSLKLTSFGDRGILTYRK-NGKDALLRILD
L_sant_LEP1GSC048_3380      NDGVILGRGIDTSNSNLLGTSNIEVESGSVDSLKLTSFGDRGLLTYRKSNGKDVFLKVLD
L_alex_LEP1GSC062_1026      NDGVILGRGIDTSNSNLLGTSNIEAESGNVDSLKLTSFGDRGILTYRK-NGKDALLRILD
                            .** *:***:: :...*:*:. .  *:* :* :  .   : *:.***. : *:  *. ::

L_kmet_LEP1GSC052_2679      LQASQPLYPISLNLG--VTDNDGRK--PSNSILAGNKILTTWDQINGTKRTIWGRISDFS
L_nogu_LEP1GSC059_1256      LQTGQLLFPDSLVLA--VGNADSRT--PGPAFLSGNKILTTWDQTNGTKRTVWGRVCDVT
L_kirs_LEP1GSC049_0012      LQSGQFSYPDSLNLG--ITNADMRGTAL--STISGNKVLTTWSQFNSSKRTIWGRVSDIS
L_alst_LEP1GSC193_4029      LQAGQFLYPNALSLA--QMNVDSRNLSFTGSILSGNKILTTWDQINGTRRTIWGRVSDIS
L_inte_LIC12048             LQAGQLLYPNGLLLSQGQMTADYRNMSFSGSILSGNKILTTWDLVLGTRRTIWGRVSDIS
L_mayo_LEP1GSC190_1009      LQAGQLLYPNALSLA--QANVDSRN--FVNSVLTGNKILTTWDQVNGTRRTNWGRVSDLS
L_weil_LEP1GSC086_3668      LQAGQFLYPNALSLA--QMNVDSRNLFLTGSIVSGNKILTTWDQINGTKRTIWGRVSDIS
L_sant_LEP1GSC048_3380      LQAGQLLYSNGLLLSQGQTNADYRNISFSGSILSGNKILTTWDLMAGTKRTIWGRVSDIS
L_alex_LEP1GSC062_1026      LQAGQFLYPNALSLA--QMSADSRNLFLTGSIVSGNKILTTWDQINGTRRTIWGRVSDLS
                            **:.*  :. .* *.      * *      : ::***:****.   .:.** ***:.*.:

L_kmet_LEP1GSC052_2679      TFTVDGPKEFQLSTTNEGIQFNPISVVN-NGSGLATWVSQDKTQQRIRGAKIDLNNPGSL
L_nogu_LEP1GSC059_1256      NFTVDGPKEFQISTTNEGSQWNPSSAINTNGLGLVTWTSQDKTQQRIRGAKVDLANPGAL
L_kirs_LEP1GSC049_0012      TFTVDGPKEFQISTTNEGLQYTPWPVAS-NGLAFVAWLSQDKTQQRIRGAKVDLANPGAL
L_alst_LEP1GSC193_4029      TFTVDGPKEFQISTTNEGVQYRGTAAVD-SGLGLVMWLSQDKTQQRIRGAKVDLANPGAL
L_inte_LIC12048             TFTVDGPKEFQISTTNEGVQYRGTAVVD-NGFGLVTWLSQDKTQQRIRGYKVDLANPGSL
L_mayo_LEP1GSC190_1009      TFTVDGPKEFQISTTNEGVQYRGTAVVD-NGFGLVTWLSQDKTQQRIRGYKVDLANPGAL
L_weil_LEP1GSC086_3668      TFTVDGPKEFQISTTNEGVQYRGTAVAD-SGFGFVTWLAQDKTQQRIRGYKVDLANPGAL
L_sant_LEP1GSC048_3380      TFTVDGPKEFQISTTNEGVQYRGTAVVD-SGFGLVTWLSQDKTQQRIRGYKVDLNNPGAL
L_alex_LEP1GSC062_1026      TFTVDGPKEFQISTTNEGVQYRGTAVVN-NGLGLVMWLSQDKTQQRIRGAKVDLANPGAL
                            .**********:****** *:   .. . .* .:. * :********** *:** ***:*

L_kmet_LEP1GSC052_2679      KYGLNNFFVAPLIERDYTVRARIKY
L_nogu_LEP1GSC059_1256      KYGLNNFFVSPLIERDYTIRAKIKY
L_kirs_LEP1GSC049_0012      KYGLNNFFVSPLIERDYTIRAKIKY
L_alst_LEP1GSC193_4029      KYGLNNFFVAPLIDRDFTIRAKIKY
L_inte_LIC12048             KYGLNNFFVSPLIERDYTIRAKIKY
L_mayo_LEP1GSC190_1009      KYGLNNFFVSPLIERDFTIRAKIKY
L_weil_LEP1GSC086_3668      KYGLNNFFVSPLIDRDFTIRAKIKF
L_sant_LEP1GSC048_3380      KYGLNNFFVSPLIERDYTVRAKIKY
L_alex_LEP1GSC062_1026      KYGLNNFFVSPLIDRDFTIRAKIKY
                            *********:***:**:*:**.**:
