# Supplementary material for: Discovery of Novel Leptospirosis Vaccine Candidates Using Reverse and Structural Vaccinology
Source: Front Immunol. 2017 Apr 27;8:463. doi: 10.3389/fimmu.2017.00463 (PMC5406399; doi:10.3389/fimmu.2017.00463)
Supplement: Supplementary file 8 [file Data_Sheet_1.ZIP › Alignment OM_Lipoproteins/Mult_alignment_LIC13411_path_spp_orthol.txt]

L_kmet_LEP1GSC052_3506      MILSDSKKKHRRLF-FFIFSICFFIGSTNCATYLQNRKNDFKDIFTAGVETPGYGIGFRI
L_nogu_LEP1GSC059_3733      MTLSNSTRKYNGFFLFYLFLSYFLISFINCATYFQNRKNDLKDIFTVGVETPGYGAGVRI
L_inte_LIC13411             MTLSNSTKKYNGFLLFFLILNYFLISFTNCATYFQNRKNDFKDIFTIGVETPGYGAGVRI
L_kirs_LEP1GSC049_3838      MTLLNSTKKYNGFLFFFLILNYFLISFTNCATYFQNRKNDLKDVFTIGVETPGYGAGVRI
L_alst_LEP1GSC193_2394      MNLSNFKKKHNGFFLFLLFLSYFFISSTNCATYLQNRKNDLKDIFTAGVETPGYGAGLRI
L_sant_LEP1GSC048_2018      MTLSSTVKKRNGFFFLFLFLSYLFVNFTNCATYFQNRKNDLKDIFTVGVETPGYGAGFRI
L_borg_LEP1GSC103_2436      MTLSSAAKKHNGFFLFFLFLSYFLISFINCATYFQNRKNDLKDIFTLGAETPGYGAGLRI
L_mayo_LEP1GSC190_1590      MTLSNATKKYNGFLLFFLFLSYLLISSINCATYFQNRKNDLKDILTLGVETPGYGAGLRI
L_alex_LEP1GSC062_0199      MTLSSATKKYNGFFLFFLFLSYLLISSINCATYFQNRKNDLKDIFTLGVETPGYGAGLRI
L_weil_LEP1GSC086_2531      MTLSSATKKYNGSFLFFLFLSYLLISFINCATYFQNRKNDLKDIFTLGVETPGYGAGLRI
                            * * .  .* .  : : ::   :::.  *****:******:**::* *.****** *.**

L_kmet_LEP1GSC052_3506      GPLAGGFVFQGGETAPGKRDLGKGYGLRGGYFGSYRSQQLIFGILGSDTFFPLGVETQTT
L_nogu_LEP1GSC059_3733      GPLAAGFVFQGGESASGKRDLGKGYGLRGGYFGSYRSQQLIFGILGGDTFFPLGVETQTS
L_inte_LIC13411             GPLAAGFVFQGGESAPGKRDLGKGYGLRGGYFGSYRSQQLIFGILGGDTFFPLEADKQTS
L_kirs_LEP1GSC049_3838      GPLAAGFVFQGGESAPGKRDLGKGYGLRGGYFGSYRSQQLIFGILGGDTFFPLEVETQTS
L_alst_LEP1GSC193_2394      GPLAAGFVFQGGESSPGKRDLGKGYGLRGGYFGSYRSQQLIFGILGGDTFFPLGVETQTS
L_sant_LEP1GSC048_2018      GPLAAGFVFQGGESAPGKRDLGKGYGLRNGYFGLYRSQQLIFGILGSDTFFPLEAETQTS
L_borg_LEP1GSC103_2436      GPLAAGFVFQGGESAPGKRDLGKGYGLRSGYFGLYRSQQLIFGILGGDTFFPLEAETQTS
L_mayo_LEP1GSC190_1590      GPLAAGFVFQGGESAPGKRDLGKGYGLRSGYFGLYRSQQLIFGILGGDTFFPLEVETQTS
L_alex_LEP1GSC062_0199      GPLAAGFVFQGGESTPGKRDLGKGYGLRSGYFGLYRSQQLIFGILGSDTFFPLEAETQTF
L_weil_LEP1GSC086_2531      GPLAAGFVFQGGESAPGKRDLGKGYGLRSGYFGLYRSQQLIFGILGSDTFFPLEAETQTS
                            ****.********::.************.**** ************.****** .:.** 

L_kmet_LEP1GSC052_3506      ETEESSEEISPEVAEELKNLQDSKTPGDKVPEFLNERYNIKSQKLRYLSFYNIPVAERRK
L_nogu_LEP1GSC059_3733      ET-ESPETISLETTEELKNLEDSKTPGDKVPEFLNERYNIKSQKLRYLSFYNIPVAERRR
L_inte_LIC13411             ET-ESTETTSSETTEELKNLEDSKIPGDQVPEFLNERYNIKSQKLRYLSFYNIPVAERRR
L_kirs_LEP1GSC049_3838      ET-EPPETISSETTEELKNLEDSKTPGDQVPEFLNERYNIKSQKLRYLSFYNIPVAERRR
L_alst_LEP1GSC193_2394      ETEESSEEISSEAAEELKNSENSKTPGDQVPEFLNERYNIKSQKLRYLSFYNIPVAERRK
L_sant_LEP1GSC048_2018      ETEEPSEAISTETTEELKNLENSKTPGDQVPEFSNERYNIKSQKLRYLSFYNIPIAERRK
L_borg_LEP1GSC103_2436      ETEETSETISPETAEELKSLKNSKTPGDLVPEFLNERYNIKSQKLRYLSFYNIPVAERRK
L_mayo_LEP1GSC190_1590      ETEETSETISPETAEELKSLENSKIPGDLVPEFLNERYNIKSQKLRYLSFYNIPTAERRK
L_alex_LEP1GSC062_0199      ETEETSETISSETAEEFKSLENSKTPGDLVPEFLNERYNIKSQKLRYLSFYNIPTAERRK
L_weil_LEP1GSC086_2531      ETEEASETISSETVEEFKNLENSKTPGDLVPEFLNERYNIKSQKLRYLSFYNIPIAERRK
                            ** *..*  * *..**:*. ::** *** **** ******************** ****.

L_kmet_LEP1GSC052_3506      RKKEEFYRRFIEEQSFDRNDPAIQNALQALNKKKDGYPKSFLYQIEIYLGLYAGIRLGFN
L_nogu_LEP1GSC059_3733      KKKEEFYKRFIEKQNLDKNDPAVQNALQNFNKRKDGYPKSFLYQIEVYLGIYAGLRIGFN
L_inte_LIC13411             KKKEEFYKRFIEKQNLDRNDPAVQNALQNFNKRKDGYPRSFLYQIEVYLGIYAGLRIGFN
L_kirs_LEP1GSC049_3838      KKKEEFYKRFIEKQNLDKNDPAVQNALQNFNKRKDGYPKSFLYQIEVYLGVYAGLRIGFN
L_alst_LEP1GSC193_2394      RKKEEFYRRFIEGQNFDRNDPAVQNALQALNKKKDGYPKSFLYQMEIYLGLYVGLRIGFN
L_sant_LEP1GSC048_2018      RKKEEFYKKFIEGQNFDRNDPAVQNALQTFNKRKDGYPKSFLYQIEVYLGIYAGLRIGFN
L_borg_LEP1GSC103_2436      RKKEEFYKKFIEEQNFDRNDPAVQNALQTFNKRKDGYPKSFLYQIEVYFGIYVGLRIGFN
L_mayo_LEP1GSC190_1590      RKKEEFYKRFIEEQSFDRNDPAVQNALQTFNKRKDGYPKSFLYQIEIYLGIYVGLRIGFN
L_alex_LEP1GSC062_0199      RKKEEFYKRFIEGQNFDRNDPAVQNALQAFNKRKDGYPKSFLYQIEVYLGIYVGLRIGFN
L_weil_LEP1GSC086_2531      RKKEEFYKRFIEGQSFDRNDPAVQNALQTFNKRKDGYPKSFLYQIEVYLGIYGGLRIGFN
                            .******..*** *.:*.****:***** :**.*****.*****:*:*:*:* *:*:***

L_kmet_LEP1GSC052_3506      PAELLDFLVGIAGLDLLEDDTAE
L_nogu_LEP1GSC059_3733      PVELLDFLIGFTGLDLLEDDVAD
L_inte_LIC13411             PMELLDFLVGFTGLDLLEDDVAD
L_kirs_LEP1GSC049_3838      PMELLDFLIGFTGLDLLEDDVAN
L_alst_LEP1GSC193_2394      PVELLDFLVGLAGLDLLEDDTAD
L_sant_LEP1GSC048_2018      PAELLDFLVGLTGLDLLEDDISD
L_borg_LEP1GSC103_2436      PAELLDFLVGLAGLDLLEDDTAN
L_mayo_LEP1GSC190_1590      PAELLDFLVGLAGLDLLEDDTVD
L_alex_LEP1GSC062_0199      PAELFDFLVGLAGLDLLEDDTAD
L_weil_LEP1GSC086_2531      PAELLDFLVGLAGLDLLEDDTAD
                            * **:***:*::********  :
